# Supplementary material for: The microbiome and metatranscriptome of a panel from the Sarracenia mapping population reveal complex assembly and function involving host influence
Source: Front Plant Sci. 2024 Oct 15;15:1445713. doi: 10.3389/fpls.2024.1445713 (PMC11518717; doi:10.3389/fpls.2024.1445713)
Supplement: Supplementary Table S1 — microbiome data. [file Table1.xlsx]

## Sheet: all_data
	barcode01	barcode02	barcode03	barcode04	barcode05	barcode06	barcode07	barcode08	barcode09	barcode10	barcode11	barcode12	unclassified	summation	barcode01_norm	barcode02_norm	barcode03_norm	barcode04_norm	barcode05_norm	barcode06_norm	barcode07_norm	barcode08_norm	barcode09_norm	barcode10_norm	barcode11_norm	barcode12_norm	F1_specific	F2_specific	Sps_specific	Spu_specific	common	core_1	core_2	cluster_whole	z_score_whole	part_coef_whole	role_whole	hub_score_whole	degree_whole	cluster_100_hub	z_score_100_hub	part_coef_100_hub	role_100_hub	hub_score_100_hub	degree_100_hub	cluster_100_z	z_score_100_z	part_coef_100_z	role_100_z
Rhodoferax	2	3	53389	8	7	1	19	75	2	21	84	2	1021	53613	8.50087e-05	9.38321e-05	0.0367447	2.11845e-05	1.26933e-05	5.30195e-05	0.000242288	6.54821e-05	4.15157e-06	5.3601e-05	0.000106138	5.90383e-06	1	0	1	1	1	0	0	Cluster 4	1.04227	0.293367	Peripherals	0.593201	63	Cluster 2	-0.678609	0.321402	Peripherals	0.555274	37	NA	NA	NA	NA
Silvimonas	0	0	20002	39	0	0	1	8	1	1	4	2	1029	20058	0	0	0.0137663	0.000103274	0	0	1.2752e-05	6.98475e-06	2.07579e-06	2.55243e-06	5.05419e-06	5.90383e-06	0	0	0	0	0	0	0	Cluster 4	0.77526	0.10631	Peripherals	0.503735	57	Cluster 2	-1.18327	0.36625	Peripherals	0.451733	32	NA	NA	NA	NA
Paraburkholderia	516	84	280041	55999	2411	114	133	1216	2440	1926	5684	446	14944	351010	0.0219322	0.0026273	0.192737	0.148289	0.00437195	0.00604422	0.00169602	0.00106168	0.00506492	0.00491597	0.007182	0.00131655	1	1	1	1	1	1	1	Cluster 4	0.241236	0.252551	Peripherals	0.323905	45	NA	NA	NA	NA	NA	NA	NA	NA	NA	NA
Lysobacter	3	8	957	157	602	15	11	89	112	62	6	1	115	2023	0.000127513	0.000250219	0.00065865	0.000415745	0.00109163	0.000795292	0.000140272	7.77054e-05	0.000232488	0.00015825	7.58128e-06	2.95192e-06	1	0	1	1	1	0	0	Cluster 4	-0.248286	0.46875	Peripherals	0.150332	34	NA	NA	NA	NA	NA	NA	NA	NA	NA	NA
Chitinimonas	4	0	479	4121	3	4	36	3	2	3	5	1	179	4661	0.000170017	0	0.000329669	0.0109127	5.44001e-06	0.000212078	0.000459072	2.61928e-06	4.15157e-06	7.65728e-06	6.31773e-06	2.95192e-06	1	0	1	0	1	0	0	Cluster 5	-1.24126	0.190104	Peripherals	0.074905	13	NA	NA	NA	NA	NA	NA	NA	NA	NA	NA
Aquitalea	1	11	161235	1314	15	4	8	600	5	23	38282	10	8504	201508	4.25044e-05	0.000344051	0.110969	0.00347955	2.72e-05	0.000212078	0.000102016	0.000523856	1.03789e-05	5.87058e-05	0.0483711	2.95192e-05	1	1	1	1	1	1	0	Cluster 4	2.28833	0.0459516	Peripherals	0.823532	91	Cluster 2	0.835377	0.296598	Peripherals	0.767187	52	Cluster 2	1.10406	0	Peripherals
Serratia	8	14	97020	93	55	7	5	2102	1732	31	181	115096	7330	216344	0.000340035	0.000437883	0.0667735	0.00024627	9.97334e-05	0.000371136	6.37601e-05	0.00183524	0.00359526	7.91252e-05	0.000228702	0.339754	1	1	1	1	1	1	0	Cluster 4	-0.11478	0.40625	Peripherals	0.165596	37	NA	NA	NA	NA	NA	NA	NA	NA	NA	NA
Pelomonas	1845	14	39632	106	42299	61	136	30068	119	2998	1154	660	4839	119092	0.0784205	0.000437883	0.0272765	0.000280694	0.0767023	0.00323419	0.00173427	0.0262522	0.000247019	0.00765218	0.00145813	0.00194826	1	1	1	1	1	1	1	Cluster 4	-1.40534	0.255	Peripherals	0.0405247	8	NA	NA	NA	NA	NA	NA	NA	NA	NA	NA
Chromobacterium	1	3	77636	1778	9	2	6	3943	746	12	1016	7	4238	85159	4.25044e-05	9.38321e-05	0.0534326	0.00470825	1.632e-05	0.000106039	7.65121e-05	0.00344261	0.00154854	3.06291e-05	0.00128376	2.06634e-05	1	1	1	1	1	1	1	Cluster 4	2.02132	0.152778	Peripherals	0.650296	85	Cluster 2	-0.779542	0.197531	Peripherals	0.522655	36	Cluster 2	0.0240014	0	Peripherals
Raoultella	0	4	119	31	19	0	0	1006	0	1	5	61	124	1246	0	0.000125109	8.19011e-05	8.20898e-05	3.44534e-05	0	0	0.000878333	0	2.55243e-06	6.31773e-06	0.000180067	0	0	0	1	1	0	0	Cluster 4	0.730758	0.290123	Peripherals	0.30159	56	NA	NA	NA	NA	NA	NA	NA	NA	NA	NA
Curvibacter	28	10	113591	19	27	11	18	214	6	607	10203	8	6246	124742	0.00119012	0.000312774	0.0781784	5.03131e-05	4.89601e-05	0.000583214	0.000229536	0.000186842	1.24547e-05	0.00154932	0.012892	2.36153e-05	1	1	1	1	1	1	1	Cluster 4	-0.426294	0.35503	Peripherals	0.280985	30	NA	NA	NA	NA	NA	NA	NA	NA	NA	NA
Burkholderia	800	11	26769	84905	81142	14	10	2283	795	65	1295	672	7260	198761	0.0340035	0.000344051	0.0184236	0.224834	0.147138	0.000742272	0.00012752	0.00199327	0.00165025	0.000165908	0.00163629	0.00198369	1	1	1	1	1	1	1	Cluster 4	-0.5598	0.197531	Peripherals	0.14889	27	NA	NA	NA	NA	NA	NA	NA	NA	NA	NA
Stenotrophomonas	6	47	49568	1755	101270	6	46	1333	28442	431	32	17	7348	182953	0.000255026	0.00147004	0.0341149	0.00464734	0.183636	0.000318117	0.000586593	0.00116383	0.0590395	0.0011001	4.04335e-05	5.01826e-05	1	1	1	1	1	1	1	Cluster 4	-0.292788	0.244898	Peripherals	0.139149	33	NA	NA	NA	NA	NA	NA	NA	NA	NA	NA
Rhodopseudomonas	24	777	5058	2866	890	14	23	22026	49	63	472790	42	11356	504622	0.0010201	0.0243025	0.00348114	0.00758934	0.00161387	0.000742272	0.000293296	0.0192308	0.000101714	0.000160803	0.597392	0.00012398	1	1	1	1	1	1	1	Cluster 4	1.5763	0.54109	Peripherals	0.52366	75	Cluster 2	-1.2842	0.467512	Peripherals	0.436518	31	Cluster 2	-0.456027	0.0644444	Peripherals
Dyella	73	2	15403	2024	1628	13	6	116	369	1983	433	10	1054	22060	0.00310282	6.25547e-05	0.010601	0.00535967	0.00295211	0.000689253	7.65121e-05	0.000101279	0.000765965	0.00506146	0.000547116	2.95192e-05	1	1	1	1	1	1	1	Cluster 4	0.730758	0.271383	Peripherals	0.427937	56	NA	NA	NA	NA	NA	NA	NA	NA	NA	NA
Mucilaginibacter	128	49	49877	18671	1301	204	5847	497	911	16400	1382	137138	7464	232405	0.00544056	0.00153259	0.0343276	0.0494419	0.00235915	0.010816	0.074561	0.000433928	0.00189104	0.0418598	0.00174622	0.40482	1	1	1	1	1	1	1	Cluster 3	0.265696	0.226843	Peripherals	0.41733	49	NA	NA	NA	NA	NA	NA	NA	NA	NA	NA
Leifsonia	0	0	135	2	2	0	0	0	0	0	0	2	5	141	0	0	9.2913e-05	5.29612e-06	3.62667e-06	0	0	0	0	0	0	5.90383e-06	0	0	0	0	0	0	0	Cluster 4	-1.11013	0.625	Connectors	0.046053	11	NA	NA	NA	NA	NA	NA	NA	NA	NA	NA
Novosphingobium	1626	75	69352	24917	1083	6	490	674	1578	2894	6530	967	4918	110192	0.0691121	0.0023458	0.0477311	0.0659817	0.00196384	0.000318117	0.00624849	0.000588465	0.00327559	0.00738672	0.00825096	0.0028545	1	1	1	1	1	1	1	Cluster 4	-0.604302	0.0475907	Peripherals	0.206598	26	NA	NA	NA	NA	NA	NA	NA	NA	NA	NA
Pandoraea	6	26	107412	905	4188	5	8	303	137	93	139	199	5225	113421	0.000255026	0.000813212	0.0739257	0.00239649	0.00759425	0.000265097	0.000102016	0.000264547	0.000284383	0.000237376	0.000175633	0.000587431	1	1	1	1	1	1	1	Cluster 4	1.7543	0	Peripherals	0.427465	79	NA	NA	NA	NA	NA	NA	Cluster 2	-1.41608	0.165289	Peripherals
Delftia	11	4916	31690	47	3189	4	10	209931	29	48	52	18	13329	249945	0.000467548	0.15376	0.0218105	0.000124459	0.00578273	0.000212078	0.00012752	0.18329	6.01978e-05	0.000122516	6.57044e-05	5.31345e-05	1	1	1	1	1	1	0	Cluster 4	0.419244	0.476331	Peripherals	0.223834	49	NA	NA	NA	NA	NA	NA	NA	NA	NA	NA
Comamonas	4	9221	619	34	134	4	10	174359	17	30	74	8	9458	184514	0.000170017	0.288409	0.000426023	9.0034e-05	0.000242987	0.000212078	0.00012752	0.152232	3.52884e-05	7.65728e-05	9.35025e-05	2.36153e-05	1	1	1	1	1	1	0	Cluster 4	0.196734	0.375857	Peripherals	0.161359	44	NA	NA	NA	NA	NA	NA	NA	NA	NA	NA
Reyranella	194	31	833	14208	69	41	509	267	14	3113	659	70	632	20008	0.00824585	0.000969598	0.000573308	0.0376236	0.00012512	0.0021738	0.00649077	0.000233116	2.9061e-05	0.0079457	0.000832677	0.000206634	1	1	1	1	1	1	1	Cluster 5	2.31682	0.255	Peripherals	0.894425	98	Cluster 3	1.68205	0.414039	Peripherals	0.705836	56	Cluster 1	1.44861	0.384444	Peripherals
Chitinophaga	1	86	14609	370	83	1	95	90	1	1318	30	187	1014	16871	4.25044e-05	0.00268985	0.0100546	0.000979782	0.000150507	5.30195e-05	0.00121144	7.85785e-05	2.07579e-06	0.0033641	3.79064e-05	0.000552008	1	1	1	1	1	1	1	Cluster 3	1.10289	0.307002	Peripherals	0.579734	69	Cluster 3	-0.138279	0.547438	Peripherals	0.419696	38	Cluster 1	-0.520376	0	Peripherals
Ralstonia	0	1	10328	26678	12	0	1	19	11	53	12	342	1411	37457	0	3.12774e-05	0.00710819	0.0706449	2.176e-05	0	1.2752e-05	1.65888e-05	2.28337e-05	0.000135279	1.51626e-05	0.00100956	0	0	1	1	1	0	0	Cluster 4	2.02381	0.0302959	Peripherals	0.756512	91	Cluster 3	0.974144	0.234405	Peripherals	0.63437	49	Cluster 2	0.624036	0.260355	Peripherals
Acinetobacter	32	4	93389	154	5752	17	4	138	559	20	66	6	5203	100141	0.00136014	0.000125109	0.0642745	0.000407801	0.0104303	0.000901331	5.1008e-05	0.000120487	0.00116036	5.10485e-05	8.33941e-05	1.77115e-05	1	1	1	1	1	1	1	Cluster 4	-0.292788	0.375	Peripherals	0.155842	33	NA	NA	NA	NA	NA	NA	NA	NA	NA	NA
Sphingomonas	1317	67	4908	8088	47283	394	1082	472	693	9205	185	10454	2825	84148	0.0559782	0.00209558	0.0033779	0.0214175	0.0857399	0.0208897	0.0137977	0.0004121	0.00143852	0.0234951	0.000233756	0.0308593	1	1	1	1	1	1	1	Cluster 5	-1.24126	0.3904	Peripherals	0.0428931	13	NA	NA	NA	NA	NA	NA	NA	NA	NA	NA
Alcaligenes	1	0	35	1	0	0	0	8	70	1	1	0	8	117	4.25044e-05	0	2.40886e-05	2.64806e-06	0	0	0	6.98475e-06	0.000145305	2.55243e-06	1.26355e-06	0	0	0	0	0	0	0	0	Cluster 4	-1.18283	0.21875	Peripherals	0.0452873	13	NA	NA	NA	NA	NA	NA	NA	NA	NA	NA
Pseudomonas	11	941	20014	7668	85698	67	166	68250	13746	1564	2081	1599	9303	201805	0.000467548	0.029432	0.0137745	0.0203053	0.155399	0.0035523	0.00211683	0.0595887	0.0285338	0.003992	0.00262944	0.00472011	1	1	1	1	1	1	1	Cluster 4	1.13128	0.207612	Peripherals	0.276477	65	NA	NA	NA	NA	NA	NA	Cluster 2	-2.73616	0.5176	Peripherals
Chryseobacterium	0	5	2988	11	18	0	13	477	1178	38	18	0	255	4746	0	0.000156387	0.00205647	2.91287e-05	3.264e-05	0	0.000165776	0.000416466	0.00244528	9.69922e-05	2.27438e-05	0	0	0	1	1	1	0	0	Cluster 4	-0.203784	0	Peripherals	0.192037	35	NA	NA	NA	NA	NA	NA	NA	NA	NA	NA
Variovorax	1	71	4628	27	1775	7	46	188	221	821	33	2745	563	10563	4.25044e-05	0.00222069	0.0031852	7.14976e-05	0.00321867	0.000371136	0.000586593	0.000164142	0.000458749	0.00209554	4.1697e-05	0.00810301	1	1	1	1	1	1	1	Cluster 4	-1.44984	0.591049	Peripherals	0.00954263	7	NA	NA	NA	NA	NA	NA	NA	NA	NA	NA
Acidovorax	1	553	8070	16	162	0	243	6985	164	635	96	6	886	16931	4.25044e-05	0.0172964	0.00555413	4.2369e-05	0.00029376	0	0.00309874	0.00609856	0.000340429	0.00162079	0.0001213	1.77115e-05	0	1	1	1	1	0	1	Cluster 4	-0.693306	0	Peripherals	0.0841858	24	NA	NA	NA	NA	NA	NA	NA	NA	NA	NA
Granulicella	1291	0	3937	8961	200	466	561	47	216	29	106	341	549	16155	0.0548731	0	0.00270962	0.0237293	0.000362667	0.0247071	0.00715388	4.10354e-05	0.00044837	7.40204e-05	0.000133936	0.0010066	1	1	1	0	1	0	1	Cluster 5	0.475293	0	Peripherals	0.0026684	6	NA	NA	NA	NA	NA	NA	NA	NA	NA	NA
Magnetospirillum	293	91	2862	2259	7	4	56	8609	52	321	1857	93	784	16504	0.0124538	0.00284624	0.00196976	0.00598197	1.26933e-05	0.000212078	0.000714113	0.00751647	0.000107941	0.000819329	0.00234641	0.000274528	1	1	1	1	1	1	1	Cluster 4	0.241236	0	Peripherals	0.432672	45	NA	NA	NA	NA	NA	NA	NA	NA	NA	NA
Rhizobium	182	31	979	773	1522	34	82	196	282	720	218	709	280	5728	0.00773579	0.000969598	0.000673791	0.00204695	0.0027599	0.00180266	0.00104566	0.000171126	0.000585372	0.00183775	0.000275453	0.00209291	1	1	1	1	1	1	1	Cluster 4	-0.0702779	0.379201	Peripherals	0.214601	38	NA	NA	NA	NA	NA	NA	NA	NA	NA	NA
Mitsuaria	183	2	1614	11	1024	0	45	122	7	640	55	2	199	3705	0.0077783	6.25547e-05	0.00111083	2.91287e-05	0.00185686	0	0.000573841	0.000106517	1.45305e-05	0.00163355	6.94951e-05	5.90383e-06	0	1	1	1	1	0	1	Cluster 4	-1.22733	0.403078	Peripherals	0.0723608	12	NA	NA	NA	NA	NA	NA	NA	NA	NA	NA
Brevundimonas	19	172	3386	907	54	6	48	4051	38	399	120	64	512	9264	0.000807583	0.00537971	0.0023304	0.00240179	9.79201e-05	0.000318117	0.000612097	0.0035369	7.88799e-05	0.00101842	0.000151626	0.000188923	1	1	1	1	1	1	1	Cluster 4	1.22028	0.46	Peripherals	0.585434	67	Cluster 2	-0.0730149	0.42185	Peripherals	0.578545	43	Cluster 2	-0.33602	0.1298	Peripherals
Trinickia	8	0	1326	361	280	0	2	9	8	34	24	2	68	2054	0.000340035	0	0.000912612	0.00095595	0.000507734	0	2.5504e-05	7.85785e-06	1.66063e-05	8.67825e-05	3.03251e-05	5.90383e-06	0	1	1	0	1	0	0	Cluster 4	1.44279	0.249362	Peripherals	0.630005	72	Cluster 2	-0.375812	0.512117	Peripherals	0.584713	40	Cluster 2	-0.33602	0.426036	Peripherals
Caulobacter	518	32	4915	5382	2274	62	483	754	104	2490	1825	3128	745	21967	0.0220173	0.00100088	0.00338272	0.0142519	0.00412352	0.00328721	0.00615922	0.000658313	0.000215882	0.00635554	0.00230597	0.00923359	1	1	1	1	1	1	1	Cluster 4	1.27033	0	Peripherals	0.623152	73	Cluster 3	0.367368	0.203704	Peripherals	0.53884	43	Cluster 2	-0.33602	0.458272	Peripherals
Klebsiella	1	6	4157	4225	2100	16	2	11661	22	40	615	4813	1326	27658	4.25044e-05	0.000187664	0.00286103	0.0111881	0.003808	0.000848311	2.5504e-05	0.0101811	4.56673e-05	0.000102097	0.000777081	0.0142076	1	1	1	1	1	1	1	Cluster 4	0.463746	0.459444	Peripherals	0.285944	50	NA	NA	NA	NA	NA	NA	NA	NA	NA	NA
Aeromonas	11	1101	757	95	8476	13	928	377494	36	3811	110314	50	23273	503086	0.000467548	0.0344364	0.000521001	0.000251566	0.0153698	0.000689253	0.0118339	0.329588	7.47283e-05	0.0097273	0.139387	0.000147596	1	1	1	1	1	1	1	Cluster 4	-0.33729	0.138013	Peripherals	0.179574	32	NA	NA	NA	NA	NA	NA	NA	NA	NA	NA
Phenylobacterium	282	253	2471	3224	1654	70	219	611	34	1518	529	184	477	11049	0.0119862	0.00791317	0.00170065	0.00853734	0.00299926	0.00371136	0.00279269	0.00053346	7.05768e-05	0.00387458	0.000668416	0.000543153	1	1	1	1	1	1	1	Cluster 4	0.819762	0.370958	Peripherals	0.531623	58	Cluster 2	-0.375812	0.340071	Peripherals	0.565645	40	NA	NA	NA	NA
Ideonella	0	0	141	3	7	0	20	2	1	1335	3	1	54	1513	0	0	9.70425e-05	7.94418e-06	1.26933e-05	0	0.00025504	1.74619e-06	2.07579e-06	0.00340749	3.79064e-06	2.95192e-06	0	0	1	0	1	0	0	Cluster 4	-0.0691824	0.364198	Peripherals	0.387314	41	NA	NA	NA	NA	NA	NA	NA	NA	NA	NA
Paenibacillus	0	29	783	158	63	1	13	153	20	164	34	3	71	1421	0	0.000907044	0.000538895	0.000418393	0.00011424	5.30195e-05	0.000165776	0.000133583	4.15157e-05	0.000418598	4.29606e-05	8.85575e-06	1	0	1	1	1	0	0	Cluster 4	2.11032	0.0399833	Peripherals	0.71959	87	Cluster 2	0.532579	0.356518	Peripherals	0.686902	49	Cluster 2	0.264015	0.297521	Peripherals
Pectobacterium	0	16	5357	58	58	6	3	1020	24	13	87	1091	375	7733	0	0.000500438	0.00368693	0.000153587	0.000105173	0.000318117	3.8256e-05	0.000890556	4.98189e-05	3.31815e-05	0.000109929	0.00322054	1	0	1	1	1	0	0	Cluster 4	0.508248	0.54539	Peripherals	0.24584	51	NA	NA	NA	NA	NA	NA	NA	NA	NA	NA
Acidocella	165	0	804	1143	2	181	38	1	85	52	42	2	98	2515	0.00701322	0	0.000553349	0.00302673	3.62667e-06	0.00959652	0.000484576	8.73094e-07	0.000176442	0.000132726	5.3069e-05	5.90383e-06	1	1	1	0	1	0	0	Cluster 5	-1.15737	0.471655	Peripherals	0.0124096	10	NA	NA	NA	NA	NA	NA	NA	NA	NA	NA
Derxia	0	0	19	16	0	1	0	1	0	0	3	3	4	43	0	0	1.30766e-05	4.2369e-05	0	5.30195e-05	0	8.73094e-07	0	0	3.79064e-06	8.85575e-06	0	0	0	0	0	0	0	Cluster 4	-0.693306	0.0776	Peripherals	0.119228	24	NA	NA	NA	NA	NA	NA	NA	NA	NA	NA
Armatimonas	379	1	48	77	2	1	36	30	1	233	234	1838	81	2880	0.0161092	3.12774e-05	3.30357e-05	0.000203901	3.62667e-06	5.30195e-05	0.000459072	2.61928e-05	2.07579e-06	0.000594715	0.00029567	0.00542562	1	1	1	1	1	1	0	Cluster 3	-1.15754	0.20784	Peripherals	0.0573917	15	NA	NA	NA	NA	NA	NA	NA	NA	NA	NA
Caballeronia	14	6	5908	1088	401	284	20	293	124	313	417	10	470	8878	0.000595061	0.000187664	0.00406615	0.00288109	0.000727147	0.0150575	0.00025504	0.000255817	0.000257398	0.00079891	0.000526899	2.95192e-05	1	1	1	1	1	1	1	Cluster 4	0.908766	0.326612	Peripherals	0.532238	60	Cluster 2	-0.880474	0.439815	Peripherals	0.518954	35	NA	NA	NA	NA
Asticcacaulis	0	3	1045	1539	3	0	31	56	11	48	304	528	136	3568	0	9.38321e-05	0.000719216	0.00407536	5.44001e-06	0	0.000395312	4.88933e-05	2.28337e-05	0.000122516	0.000384118	0.00155861	0	0	1	1	1	0	0	Cluster 4	1.10289	0	Peripherals	0.660812	69	Cluster 3	0.569627	0.523781	Peripherals	0.583613	45	Cluster 2	0.0240014	0.334993	Peripherals
Enterobacter	3	104	2373	12	139	741	8	5217	315	12	81	4448	1023	13453	0.000127513	0.00325285	0.0016332	3.17767e-05	0.000252054	0.0392874	0.000102016	0.00455493	0.000653873	3.06291e-05	0.000102347	0.0131301	1	1	1	1	1	1	1	Cluster 4	-0.737808	0.244324	Peripherals	0.0079887	23	NA	NA	NA	NA	NA	NA	NA	NA	NA	NA
Sporomusa	1	51	155	247	5	0	30	1146	2	222	3358	12	237	5229	4.25044e-05	0.00159515	0.000106678	0.000654071	9.06668e-06	0	0.00038256	0.00100057	4.15157e-06	0.000566639	0.00424299	3.5423e-05	0	1	1	1	1	0	1	Cluster 4	1.08677	0.059645	Peripherals	0.568374	64	Cluster 2	-0.577677	0.436288	Peripherals	0.542086	38	Cluster 2	-0.69604	0.174818	Peripherals
Pedobacter	1	1205	288	78	129	1	24	100	1279	133	9	236	153	3483	4.25044e-05	0.0376892	0.000198214	0.000206549	0.00023392	5.30195e-05	0.000306048	8.73094e-05	0.00265493	0.000339473	1.13719e-05	0.000696652	1	1	1	1	1	1	0	Cluster 1	-1.29909	0.277008	Peripherals	0.000576939	7	NA	NA	NA	NA	NA	NA	NA	NA	NA	NA
Neisseria	1	0	512	117	3	3	1	6	2	142	189	34	27	1010	4.25044e-05	0	0.000352381	0.000309823	5.44001e-06	0.000159058	1.2752e-05	5.23856e-06	4.15157e-06	0.000362445	0.00023881	0.000100365	1	1	1	0	1	0	0	Cluster 4	0.953268	0	Peripherals	0.548591	61	Cluster 2	-0.779542	0.533111	Peripherals	0.512993	36	NA	NA	NA	NA
Rhodanobacter	120	0	2576	2431	1689	220	6	104	970	9	118	2	491	8245	0.00510052	0	0.00177292	0.00643743	0.00306272	0.0116643	7.65121e-05	9.08018e-05	0.00201351	2.29718e-05	0.000149099	5.90383e-06	1	1	1	0	1	0	1	Cluster 4	-1.18283	0.511968	Peripherals	0.0453864	13	NA	NA	NA	NA	NA	NA	NA	NA	NA	NA
Clostridioides	0	0	61	1	1	0	0	0	0	0	6	0	3	69	0	0	4.19829e-05	2.64806e-06	1.81334e-06	0	0	0	0	0	7.58128e-06	0	0	0	0	0	0	0	0	NA	NA	NA	NA	NA	NA	NA	NA	NA	NA	NA	NA	NA	NA	NA	NA
Undibacterium	1	1	292	250	1	2	2	19	1	20	10	12	47	611	4.25044e-05	3.12774e-05	0.000200967	0.000662015	1.81334e-06	0.000106039	2.5504e-05	1.65888e-05	2.07579e-06	5.10485e-05	1.26355e-05	3.5423e-05	1	1	1	1	1	1	0	Cluster 4	1.18661	0.0798611	Peripherals	0.693301	71	Cluster 3	1.1764	0.513674	Peripherals	0.65954	51	Cluster 1	0.529752	0.152778	Peripherals
Cupriavidus	1	156	2461	876	235	2	23	92	786	230	27	14	221	4903	4.25044e-05	0.00487927	0.00169377	0.0023197	0.000426134	0.000106039	0.000293296	8.03247e-05	0.00163157	0.000587058	3.41158e-05	4.13268e-05	1	1	1	1	1	1	1	Cluster 4	-0.11478	0.31405	Peripherals	0.168314	37	NA	NA	NA	NA	NA	NA	NA	NA	NA	NA
Oxalicibacterium	1	1	354	18	1	1	0	18	0	37	19	22	21	472	4.25044e-05	3.12774e-05	0.000243639	4.76651e-05	1.81334e-06	5.30195e-05	0	1.57157e-05	0	9.44398e-05	2.40074e-05	6.49422e-05	0	1	0	1	1	0	0	Cluster 4	-0.404061	0.0425331	Peripherals	0.275482	33	NA	NA	NA	NA	NA	NA	NA	NA	NA	NA
Hydrogenophaga	1	131	782	5	107	0	22	568	9	193	56	3	92	1877	4.25044e-05	0.00409734	0.000538207	1.32403e-05	0.000194027	0	0.000280544	0.000495917	1.86821e-05	0.000492618	7.07586e-05	8.85575e-06	0	0	1	1	1	0	0	Cluster 4	0.0632281	0	Peripherals	0.187671	41	NA	NA	NA	NA	NA	NA	NA	NA	NA	NA
Inhella	4	1	127	1	57	0	3	38	2	14	4	1	10	252	0.000170017	3.12774e-05	8.74071e-05	2.64806e-06	0.00010336	0	3.8256e-05	3.31776e-05	4.15157e-06	3.5734e-05	5.05419e-06	2.95192e-06	0	0	1	1	1	0	0	Cluster 4	-1.09382	0	Peripherals	0.0757972	15	NA	NA	NA	NA	NA	NA	NA	NA	NA	NA
Elizabethkingia	0	0	794	4	0	0	18	0	1	111	0	0	78	928	0	0	0.000546466	1.05922e-05	0	0	0.000229536	0	2.07579e-06	0.000283319	0	0	0	0	0	0	0	0	0	Cluster 3	-1.15754	0.444444	Peripherals	0.120631	15	NA	NA	NA	NA	NA	NA	NA	NA	NA	NA
Edaphobacter	131	0	828	1462	2223	10	35	61	397	122	119	16	207	5404	0.00556807	0	0.000569866	0.00387146	0.00403104	0.000530195	0.00044632	5.32587e-05	0.000824087	0.000311396	0.000150362	4.72307e-05	1	1	1	0	1	0	1	Cluster 4	-0.826812	0.3648	Peripherals	0.106311	21	NA	NA	NA	NA	NA	NA	NA	NA	NA	NA
Buttiauxella	0	630	949	22	37	1	5	516	9	195	18	146	133	2528	0	0.0197047	0.000653144	5.82573e-05	6.70934e-05	5.30195e-05	6.37601e-05	0.000450517	1.86821e-05	0.000497723	2.27438e-05	0.00043098	1	0	1	1	1	0	0	Cluster 4	-0.515298	0.52071	Peripherals	0.096971	28	NA	NA	NA	NA	NA	NA	NA	NA	NA	NA
Chitinibacter	0	0	877	0	0	0	0	1	0	0	1	0	53	879	0	0	0.00060359	0	0	0	0	8.73094e-07	0	0	1.26355e-06	0	0	0	0	0	0	0	0	Cluster 4	-0.203784	0.16436	Peripherals	0.238797	35	NA	NA	NA	NA	NA	NA	NA	NA	NA	NA
Bradyrhizobium	49	94	1398	1005	7441	21	56	2751	58	323	6310	670	860	20176	0.00208271	0.00294007	0.000962166	0.0026613	0.013493	0.00111341	0.000714113	0.00240188	0.000120396	0.000824434	0.00797298	0.00197778	1	1	1	1	1	1	1	Cluster 4	1.22028	0.385349	Peripherals	0.403485	67	NA	NA	NA	NA	NA	NA	Cluster 2	-1.6561	0.095	Peripherals
Desulforegula	0	0	1	425	0	0	0	0	0	13	0	1	25	440	0	0	6.88245e-07	0.00112543	0	0	0	0	0	3.31815e-05	0	2.95192e-06	0	0	0	0	0	0	0	Cluster 3	1.18661	0.0344721	Peripherals	0.550755	71	Cluster 3	-0.239408	0.201446	Peripherals	0.369176	37	Cluster 1	-0.651642	0.204142	Peripherals
Paraclostridium	0	6	322	1761	3080	8	7	3	21	35	61	0	173	5304	0	0.000187664	0.000221615	0.00466323	0.00558507	0.000424156	8.92641e-05	2.61928e-06	4.35915e-05	8.93349e-05	7.70764e-05	0	1	0	1	1	1	0	0	Cluster 4	-0.737808	0.0338882	Peripherals	0.166204	23	NA	NA	NA	NA	NA	NA	NA	NA	NA	NA
Mesorhizobium	96	52	694	1415	992	5	48	72	1588	315	179	105	214	5561	0.00408042	0.00162642	0.000477642	0.003747	0.00179883	0.000265097	0.000612097	6.28628e-05	0.00329635	0.000804014	0.000226175	0.000309951	1	1	1	1	1	1	1	Cluster 4	-0.604302	0.625	Connectors	0.0969035	26	NA	NA	NA	NA	NA	NA	NA	NA	NA	NA
Polaromonas	0	8	1159	1	10	0	3	258	7	5	11	7	89	1469	0	0.000250219	0.000797675	2.64806e-06	1.81334e-05	0	3.8256e-05	0.000225258	1.45305e-05	1.27621e-05	1.3899e-05	2.06634e-05	0	0	1	1	1	0	0	Cluster 4	0.597252	0.113866	Peripherals	0.150678	53	NA	NA	NA	NA	NA	NA	NA	NA	NA	NA
Paludibacterium	1	0	2838	2	2	1	0	5	0	17	2564	0	306	5430	4.25044e-05	0	0.00195324	5.29612e-06	3.62667e-06	5.30195e-05	0	4.36547e-06	0	4.33913e-05	0.00323973	0	0	0	0	0	0	0	0	Cluster 4	0.55275	0	Peripherals	0.50297	52	Cluster 2	-0.476745	0.0499671	Peripherals	0.553303	39	NA	NA	NA	NA
Herbaspirillum	59	90	3363	7113	762	12	173	1101	77	2176	365	9809	817	25100	0.00250776	0.00281496	0.00231457	0.0188356	0.00138176	0.000636233	0.0022061	0.000961277	0.000159836	0.00555408	0.000461195	0.0289553	1	1	1	1	1	1	1	Cluster 4	0.893592	0.350303	Peripherals	0.49103	64	Cluster 3	-1.04844	0.46	Peripherals	0.342136	29	NA	NA	NA	NA
Roseateles	1	0	981	3	97	37	9	47	1	27	6	2	121	1211	4.25044e-05	0	0.000675168	7.94418e-06	0.000175894	0.00196172	0.000114768	4.10354e-05	2.07579e-06	6.89155e-05	7.58128e-06	5.90383e-06	1	0	1	0	1	0	0	Cluster 4	-1.53884	0.41701	Peripherals	0.0202502	5	NA	NA	NA	NA	NA	NA	NA	NA	NA	NA
Tatumella	0	2	534	36	112	4	1	858	39	5	20	576	102	2187	0	6.25547e-05	0.000367523	9.53301e-05	0.000203094	0.000212078	1.2752e-05	0.000749115	8.09557e-05	1.27621e-05	2.52709e-05	0.0017003	1	0	1	1	1	0	0	Cluster 4	0.0187261	0.145429	Peripherals	0.167145	40	NA	NA	NA	NA	NA	NA	NA	NA	NA	NA
Azospirillum	539	5425	307	1384	1329	54	47587	29814	24	242011	232	162	11744	328868	0.0229098	0.16968	0.000211291	0.00366491	0.00240992	0.00286305	0.60683	0.0260304	4.98189e-05	0.617715	0.000293143	0.00047821	1	1	1	1	1	1	1	Cluster 3	-1.15754	0.452663	Peripherals	0.0580418	15	NA	NA	NA	NA	NA	NA	NA	NA	NA	NA
Achromobacter	27	73	1135	158	3404	10	18	1596	409180	151	84	40	17688	415876	0.00114762	0.00228325	0.000781158	0.000418393	0.00617259	0.000530195	0.000229536	0.00139346	0.849371	0.000385416	0.000106138	0.000118077	1	1	1	1	1	1	1	Cluster 4	-0.292788	0.29486	Peripherals	0.123733	33	NA	NA	NA	NA	NA	NA	NA	NA	NA	NA
Azorhizobium	26	3	61	212	6	0	7	20	3	17	37	10	16	402	0.00110511	9.38321e-05	4.19829e-05	0.000561389	1.088e-05	0	8.92641e-05	1.74619e-05	6.22736e-06	4.33913e-05	4.67512e-05	2.95192e-05	0	1	1	1	1	0	0	Cluster 4	-0.48778	0.23858	Peripherals	0.307116	31	NA	NA	NA	NA	NA	NA	NA	NA	NA	NA
Dokdonella	9	1	832	16157	5538	44	38	308	1490	191	37	144	944	24789	0.000382539	3.12774e-05	0.000572619	0.0427847	0.0100423	0.00233286	0.000484576	0.000268913	0.00309292	0.000487514	4.67512e-05	0.000425076	1	1	1	1	1	1	1	Cluster 4	-0.5598	0.263672	Peripherals	0.11475	27	NA	NA	NA	NA	NA	NA	NA	NA	NA	NA
Ruminiclostridium	0	0	366	2	0	0	2	4	0	12	13	12	31	411	0	0	0.000251897	5.29612e-06	0	0	2.5504e-05	3.49238e-06	0	3.06291e-05	1.64261e-05	3.5423e-05	0	0	0	0	0	0	0	Cluster 4	0.181976	0.0392	Peripherals	0.448527	47	NA	NA	NA	NA	NA	NA	NA	NA	NA	NA
Gluconacetobacter	556	0	281	788	395	119	160	17	7	152	115	56	102	2646	0.0236324	0	0.000193397	0.00208667	0.000716267	0.00630932	0.00204032	1.48426e-05	1.45305e-05	0.000387969	0.000145308	0.000165307	1	1	1	0	1	0	1	Cluster 5	-1.40869	0.513774	Peripherals	0.0265127	9	NA	NA	NA	NA	NA	NA	NA	NA	NA	NA
Anaerocolumna	0	1	25	1	19	0	2	863	0	34	56	0	65	1001	0	3.12774e-05	1.72061e-05	2.64806e-06	3.44534e-05	0	2.5504e-05	0.00075348	0	8.67825e-05	7.07586e-05	0	0	0	0	1	1	0	0	Cluster 4	0.77526	0.168038	Peripherals	0.470995	57	Cluster 2	-1.38514	0.126667	Peripherals	0.427557	30	NA	NA	NA	NA
Citrobacter	0	29	613	51	16046	7	4	63310	32	24	26	290	3860	80432	0	0.000907044	0.000421894	0.000135051	0.0290968	0.000371136	5.1008e-05	0.0552756	6.64252e-05	6.12582e-05	3.28522e-05	0.000856056	1	0	1	1	1	0	0	Cluster 4	0.597252	0.244898	Peripherals	0.15125	53	NA	NA	NA	NA	NA	NA	NA	NA	NA	NA
Nesterenkonia	0	0	1	0	0	0	0	0	0	0	0	0	0	1	0	0	6.88245e-07	0	0	0	0	0	0	0	0	0	0	0	0	0	0	0	0	NA	NA	NA	NA	NA	NA	NA	NA	NA	NA	NA	NA	NA	NA	NA	NA
Thermomonas	0	99	5	4	450	1	0	8	2	3	4	0	16	576	0	0.00309646	3.44122e-06	1.05922e-05	0.000816001	5.30195e-05	0	6.98475e-06	4.15157e-06	7.65728e-06	5.05419e-06	0	0	0	1	1	1	0	0	Cluster 4	-0.604302	0.272189	Peripherals	0.0762995	26	NA	NA	NA	NA	NA	NA	NA	NA	NA	NA
Cedecea	0	1	579	17	12	1	1	338	1	1	3	245	67	1199	0	3.12774e-05	0.000398494	4.5017e-05	2.176e-05	5.30195e-05	1.2752e-05	0.000295106	2.07579e-06	2.55243e-06	3.79064e-06	0.000723219	0	0	1	1	1	0	0	Cluster 4	0.463746	0.171524	Peripherals	0.292765	50	NA	NA	NA	NA	NA	NA	NA	NA	NA	NA
Kosakonia	0	4	275	27	55	10	1	458	21	5	14	422	55	1292	0	0.000125109	0.000189267	7.14976e-05	9.97334e-05	0.000530195	1.2752e-05	0.000399877	4.35915e-05	1.27621e-05	1.76897e-05	0.00124571	1	0	1	1	1	0	0	Cluster 4	-0.0257759	0.492188	Peripherals	0.155656	39	NA	NA	NA	NA	NA	NA	NA	NA	NA	NA
Labrys	27	0	230	165	245	1	7	45	6	92	85	6	48	909	0.00114762	0	0.000158296	0.00043693	0.000444267	5.30195e-05	8.92641e-05	3.92892e-05	1.24547e-05	0.000234823	0.000107401	1.77115e-05	1	1	1	0	1	0	0	Cluster 4	0.908766	0.549383	Peripherals	0.49412	60	Cluster 2	-1.18327	0.395	Peripherals	0.455607	32	NA	NA	NA	NA
Ramlibacter	0	18	644	30	12	0	9	80	17	71	22	11	60	914	0	0.000562993	0.000443229	7.94418e-05	2.176e-05	0	0.000114768	6.98475e-05	3.52884e-05	0.000181222	2.7798e-05	3.24711e-05	0	0	1	1	1	0	0	Cluster 4	1.13128	0.420916	Peripherals	0.532047	65	Cluster 2	-0.779542	0.313272	Peripherals	0.512415	36	Cluster 2	-0.69604	0	Peripherals
Noviherbaspirillum	4	1	408	84	20	2	1	41	61	28	3	30	34	683	0.000170017	3.12774e-05	0.000280804	0.000222437	3.62667e-05	0.000106039	1.2752e-05	3.57969e-05	0.000126623	7.1468e-05	3.79064e-06	8.85575e-05	1	1	1	1	1	1	0	Cluster 4	-0.203784	0.0499671	Peripherals	0.156563	35	NA	NA	NA	NA	NA	NA	NA	NA	NA	NA
Dysgonomonas	0	4	39	0	142	0	0	3	0	0	157	0	13	345	0	0.000125109	2.68415e-05	0	0.000257494	0	0	2.61928e-06	0	0	0.000198377	0	0	0	0	1	1	0	0	Cluster 4	-0.78231	0.32	Peripherals	0.0449626	22	NA	NA	NA	NA	NA	NA	NA	NA	NA	NA
Bosea	26	12	1118	296	521	2	31	182	258	201	436	56	142	3139	0.00110511	0.000375328	0.000769457	0.000783826	0.000944748	0.000106039	0.000395312	0.000158903	0.000535553	0.000513038	0.000550906	0.000165307	1	1	1	1	1	1	1	Cluster 4	0.419244	0	Peripherals	0.347583	49	NA	NA	NA	NA	NA	NA	NA	NA	NA	NA
Xanthomonas	4	42	368	21	583	1	4	158	116	67	1	5	100	1370	0.000170017	0.00131365	0.000253274	5.56093e-05	0.00105717	5.30195e-05	5.1008e-05	0.000137949	0.000240791	0.000171013	1.26355e-06	1.47596e-05	1	1	1	1	1	1	0	Cluster 4	-0.693306	0.486993	Peripherals	0.0608419	24	NA	NA	NA	NA	NA	NA	NA	NA	NA	NA
Erwinia	0	4	391	13	18	1	0	1159	3	3	70	198	104	1860	0	0.000125109	0.000269104	3.44248e-05	3.264e-05	5.30195e-05	0	0.00101192	6.22736e-06	7.65728e-06	8.84483e-05	0.000584479	0	0	1	1	1	0	0	Cluster 4	0.55275	0.183257	Peripherals	0.261476	52	NA	NA	NA	NA	NA	NA	NA	NA	NA	NA
Komagataeibacter	180	1	346	324	18	68	65	29	5	82	53	13	51	1184	0.00765078	3.12774e-05	0.000238133	0.000857971	3.264e-05	0.00360532	0.000828881	2.53197e-05	1.03789e-05	0.000209299	6.6968e-05	3.83749e-05	1	1	1	1	1	1	0	Cluster 5	-0.822658	0	Peripherals	0.0972204	23	NA	NA	NA	NA	NA	NA	NA	NA	NA	NA
Clostridium	1	44	1164	1696	12214	431	68	3562	3	646	3399	10	843	23238	4.25044e-05	0.0013762	0.000801117	0.00449111	0.0221481	0.0228514	0.000867137	0.00310996	6.22736e-06	0.00164887	0.0042948	2.95192e-05	1	1	1	1	1	1	1	Cluster 4	0.0187261	0.5	Peripherals	0.319978	40	NA	NA	NA	NA	NA	NA	NA	NA	NA	NA
Methylocystis	13	0	59	45	5	1	6	2	1	42	6	2	8	182	0.000552557	0	4.06064e-05	0.000119163	9.06668e-06	5.30195e-05	7.65121e-05	1.74619e-06	2.07579e-06	0.000107202	7.58128e-06	5.90383e-06	1	1	1	0	1	0	0	Cluster 5	0.265696	0.346031	Peripherals	0.421311	49	NA	NA	NA	NA	NA	NA	NA	NA	NA	NA
Acidobacterium	2	0	25	31	1	0	2	0	1	9	2	3	12	76	8.50087e-05	0	1.72061e-05	8.20898e-05	1.81334e-06	0	2.5504e-05	0	2.07579e-06	2.29718e-05	2.52709e-06	8.85575e-06	0	0	1	0	1	0	0	Cluster 3	0.935452	0.168388	Peripherals	0.490577	65	Cluster 3	-0.745055	0.313272	Peripherals	0.307018	32	NA	NA	NA	NA
Dickeya	0	0	414	4	5	1	0	220	2	2	38	196	48	882	0	0	0.000284933	1.05922e-05	9.06668e-06	5.30195e-05	0	0.000192081	4.15157e-06	5.10485e-06	4.80148e-05	0.000578576	0	0	1	0	1	0	0	Cluster 4	0.55275	0.500881	Peripherals	0.329122	52	NA	NA	NA	NA	NA	NA	NA	NA	NA	NA
Edwardsiella	0	1	68	2	3	1	0	94	1	1	4	59	22	234	0	3.12774e-05	4.68006e-05	5.29612e-06	5.44001e-06	5.30195e-05	0	8.20708e-05	2.07579e-06	2.55243e-06	5.05419e-06	0.000174163	0	0	0	1	1	0	0	Cluster 4	0.374742	0	Peripherals	0.240609	48	NA	NA	NA	NA	NA	NA	NA	NA	NA	NA
Terriglobus	3715	1	272	6121	2249	52	322	20	397	453	460	10070	605	24132	0.157904	3.12774e-05	0.000187203	0.0162088	0.00407819	0.00275701	0.00410615	1.74619e-05	0.000824087	0.00115625	0.000581232	0.0297258	1	1	1	1	1	1	1	Cluster 3	-1.32498	0.095	Peripherals	0.0140716	11	NA	NA	NA	NA	NA	NA	NA	NA	NA	NA
Flavitalea	1	1	386	305	42	0	6	137	0	32	241	4	46	1155	4.25044e-05	3.12774e-05	0.000265662	0.000807658	7.61601e-05	0	7.65121e-05	0.000119614	0	8.16777e-05	0.000304515	1.18077e-05	0	0	0	1	1	0	0	Cluster 4	2.42183	0.21491	Peripherals	0.924362	94	Cluster 2	1.94563	0.430839	Peripherals	0.896876	63	Cluster 2	1.82411	0	Peripherals
Lacrimispora	0	20	380	2	244	0	6	1025	3	34	818	0	102	2532	0	0.000625547	0.000261533	5.29612e-06	0.000442454	0	7.65121e-05	0.000894921	6.22736e-06	8.67825e-05	0.00103358	0	0	0	1	1	1	0	0	Cluster 4	0.374742	0.734694	Connectors	0.29685	48	NA	NA	NA	NA	NA	NA	NA	NA	NA	NA
Bordetella	4	1	388	15	31	13	2	332	1627	31	27	7	112	2478	0.000170017	3.12774e-05	0.000267039	3.97209e-05	5.62134e-05	0.000689253	2.5504e-05	0.000289867	0.00337731	7.91252e-05	3.41158e-05	2.06634e-05	1	1	1	1	1	1	0	Cluster 4	-0.381792	0	Peripherals	0.15281	31	NA	NA	NA	NA	NA	NA	NA	NA	NA	NA
Yersinia	0	2	324	22	7	1	0	216	2	2	21	55	45	652	0	6.25547e-05	0.000222991	5.82573e-05	1.26933e-05	5.30195e-05	0	0.000188588	4.15157e-06	5.10485e-06	2.65345e-05	0.000162355	0	0	1	1	1	0	0	Cluster 4	1.22028	0.354694	Peripherals	0.370536	67	NA	NA	NA	NA	NA	NA	Cluster 2	-1.7761	0.265928	Peripherals
Sphingobacterium	1	449	75	38	125	0	20	1163	5130	192	7	232	394	7432	4.25044e-05	0.0140435	5.16183e-05	0.000100626	0.000226667	0	0.00025504	0.00101541	0.0106488	0.000490066	8.84483e-06	0.000684845	0	1	1	1	1	0	0	Cluster 1	-1.62785	0.32	Peripherals	0.00039424	3	NA	NA	NA	NA	NA	NA	NA	NA	NA	NA
Sphingopyxis	7	85	423	31	1095	0	7	340	1	176	6	4	104	2175	0.00029753	0.00265858	0.000291127	8.20898e-05	0.0019856	0	8.92641e-05	0.000296852	2.07579e-06	0.000449227	7.58128e-06	1.18077e-05	0	1	1	1	1	0	0	Cluster 4	-0.604302	0.492778	Peripherals	0.0831183	26	NA	NA	NA	NA	NA	NA	NA	NA	NA	NA
Archangium	2	0	9	1586	0	1	2	0	0	10	1	0	32	1611	8.50087e-05	0	6.1942e-06	0.00419982	0	5.30195e-05	2.5504e-05	0	0	2.55243e-05	1.26355e-06	0	1	0	0	0	1	0	0	Cluster 3	0.307555	0.492564	Peripherals	0.322229	50	NA	NA	NA	NA	NA	NA	NA	NA	NA	NA
Vogesella	0	0	234	31	0	0	0	4	0	2	221	0	14	492	0	0	0.000161049	8.20898e-05	0	0	0	3.49238e-06	0	5.10485e-06	0.000279244	0	0	0	0	0	0	0	0	Cluster 4	1.6208	0	Peripherals	0.74612	76	Cluster 2	0.936309	0.364543	Peripherals	0.769732	53	Cluster 2	0.624036	0.132653	Peripherals
Anaerospora	0	193	187	139	79	0	12	8789	1	112	5787	0	898	15299	0	0.00603653	0.000128702	0.00036808	0.000143253	0	0.000153024	0.00767362	2.07579e-06	0.000285872	0.00731215	0	0	0	1	1	1	0	0	Cluster 4	-0.159282	0	Peripherals	0.24807	36	NA	NA	NA	NA	NA	NA	NA	NA	NA	NA
Giesbergeria	0	29	670	0	14	0	1	330	1	7	5	0	65	1057	0	0.000907044	0.000461124	0	2.53867e-05	0	1.2752e-05	0.000288121	2.07579e-06	1.7867e-05	6.31773e-06	0	0	0	0	1	1	0	0	Cluster 4	-0.381792	0.473373	Peripherals	0.0847003	31	NA	NA	NA	NA	NA	NA	NA	NA	NA	NA
Sphingobium	12	296	301	170	52	2	48	495	6	457	54	105	90	1998	0.000510052	0.0092581	0.000207162	0.00045017	9.42934e-05	0.000106039	0.000612097	0.000432182	1.24547e-05	0.00116646	6.82315e-05	0.000309951	1	1	1	1	1	1	0	Cluster 4	-0.248286	0.661157	Connectors	0.214587	34	NA	NA	NA	NA	NA	NA	NA	NA	NA	NA
Oceanibaculum	122	9	37	628	2	5	234	8	2	374	12	141	34	1574	0.00518553	0.000281496	2.5465e-05	0.00166298	3.62667e-06	0.000265097	0.00298397	6.98475e-06	4.15157e-06	0.000954608	1.51626e-05	0.00041622	1	1	1	1	1	1	0	Cluster 3	1.56335	0.449792	Peripherals	0.53442	80	Cluster 3	-1.45296	0.561224	Peripherals	0.223616	25	Cluster 1	-1.04544	0	Peripherals
Limnobacter	0	0	263	25	17	0	0	12	16	12	4	3	27	352	0	0	0.000181008	6.62015e-05	3.08267e-05	0	0	1.04771e-05	3.32126e-05	3.06291e-05	5.05419e-06	8.85575e-06	0	0	1	0	1	0	0	Cluster 4	1.17578	0.499614	Peripherals	0.368301	66	NA	NA	NA	NA	NA	NA	Cluster 2	-2.13612	0.277778	Peripherals
Pseudoxanthomonas	4	811	1277	21	4468	16	21	3347	51	110	15	1	483	10142	0.000170017	0.0253659	0.000878888	5.56093e-05	0.00810198	0.000848311	0.000267792	0.00292225	0.000105865	0.000280767	1.89532e-05	2.95192e-06	1	0	1	1	1	0	1	Cluster 4	-0.693306	0.110727	Peripherals	0.0396223	24	NA	NA	NA	NA	NA	NA	NA	NA	NA	NA
Luteibacter	59	1	65	122	38920	132	161	41	6	141	37373	8	2009	77029	0.00250776	3.12774e-05	4.47359e-05	0.000323063	0.070575	0.00699857	0.00205307	3.57969e-05	1.24547e-05	0.000359892	0.0472225	2.36153e-05	1	1	1	1	1	1	1	Cluster 5	-1.74357	0.537496	Peripherals	0.00121868	1	NA	NA	NA	NA	NA	NA	NA	NA	NA	NA
Malikia	0	0	30	0	2	0	0	22	2	0	0	0	4	56	0	0	2.06473e-05	0	3.62667e-06	0	0	1.92081e-05	4.15157e-06	0	0	0	0	0	0	0	0	0	0	NA	NA	NA	NA	NA	NA	NA	NA	NA	NA	NA	NA	NA	NA	NA	NA
Daejeonella	0	69	8	0	0	0	0	2	0	4	0	3	2	86	0	0.00215814	5.50596e-06	0	0	0	0	1.74619e-06	0	1.02097e-05	0	8.85575e-06	0	0	0	0	0	0	0	Cluster 4	-1.62785	0	Peripherals	0.00586069	3	NA	NA	NA	NA	NA	NA	NA	NA	NA	NA
Rhizobacter	13	0	541	4	14	0	8	291	1	46	16	1	48	935	0.000552557	0	0.00037234	1.05922e-05	2.53867e-05	0	0.000102016	0.00025407	2.07579e-06	0.000117412	2.02167e-05	2.95192e-06	0	1	1	0	1	0	0	Cluster 4	-0.33729	0.116618	Peripherals	0.29176	32	NA	NA	NA	NA	NA	NA	NA	NA	NA	NA
Mycetohabitans	0	0	133	33	27	1	1	2	2	35	6	1	2	241	0	0	9.15365e-05	8.7386e-05	4.89601e-05	5.30195e-05	1.2752e-05	1.74619e-06	4.15157e-06	8.93349e-05	7.58128e-06	2.95192e-06	1	0	1	0	1	0	0	Cluster 4	1.5763	0.2112	Peripherals	0.646599	75	Cluster 2	-0.27488	0.192521	Peripherals	0.599427	41	Cluster 2	-0.33602	0.465374	Peripherals
Pigmentiphaga	2	14	145	20	22	0	0	12	249	7	7	2	29	480	8.50087e-05	0.000437883	9.97955e-05	5.29612e-05	3.98934e-05	0	0	1.04771e-05	0.000516871	1.7867e-05	8.84483e-06	5.90383e-06	0	0	1	1	1	0	0	Cluster 4	-0.515298	0.27907	Peripherals	0.0571248	28	NA	NA	NA	NA	NA	NA	NA	NA	NA	NA
Cellvibrio	0	0	27	40	7	1	2	7	7	5	2	0	3	98	0	0	1.85826e-05	0.000105922	1.26933e-05	5.30195e-05	2.5504e-05	6.11166e-06	1.45305e-05	1.27621e-05	2.52709e-06	0	0	0	1	0	1	0	0	Cluster 4	0.597252	0.409972	Peripherals	0.340502	53	NA	NA	NA	NA	NA	NA	NA	NA	NA	NA
Polynucleobacter	0	0	66	109	0	0	0	2	3	1	0	0	8	181	0	0	4.54241e-05	0.000288639	0	0	0	1.74619e-06	6.22736e-06	2.55243e-06	0	0	0	0	0	0	0	0	0	Cluster 4	-0.5598	0.130502	Peripherals	0.171168	27	NA	NA	NA	NA	NA	NA	NA	NA	NA	NA
Paracoccus	0	2	12	5	2	0	1	34	0	13	6	3	3	78	0	6.25547e-05	8.25893e-06	1.32403e-05	3.62667e-06	0	1.2752e-05	2.96852e-05	0	3.31815e-05	7.58128e-06	8.85575e-06	0	0	0	1	1	0	0	Cluster 4	1.93231	0	Peripherals	0.741905	83	Cluster 2	0.633512	0.4864	Peripherals	0.687691	50	Cluster 2	0.504029	0.128419	Peripherals
Hydrocarboniphaga	0	0	112	34	1	0	5	1	0	3	3	3	6	162	0	0	7.70834e-05	9.0034e-05	1.81334e-06	0	6.37601e-05	8.73094e-07	0	7.65728e-06	3.79064e-06	8.85575e-06	0	0	0	0	0	0	0	Cluster 5	1.01917	0.117188	Peripherals	0.647873	67	Cluster 3	0.569627	0.099723	Peripherals	0.524912	45	NA	NA	NA	NA
Aromatoleum	0	2	56	17	2	1	0	141	0	34	67	0	13	320	0	6.25547e-05	3.85417e-05	4.5017e-05	3.62667e-06	5.30195e-05	0	0.000123106	0	8.67825e-05	8.46576e-05	0	0	0	0	1	1	0	0	Cluster 4	0.686256	0.266999	Peripherals	0.482703	55	Cluster 2	-1.18327	0	Peripherals	0.478681	32	NA	NA	NA	NA
Pseudorhodoferax	0	26	228	0	834	0	1	264	0	29	5	1	47	1388	0	0.000813212	0.00015692	0	0.00151232	0	1.2752e-05	0.000230497	0	7.40204e-05	6.31773e-06	2.95192e-06	0	0	0	1	1	0	0	Cluster 4	-0.426294	0.244898	Peripherals	0.0820048	30	NA	NA	NA	NA	NA	NA	NA	NA	NA	NA
Shimwellia	0	0	142	1	8	0	0	54	2	3	1	42	22	253	0	0	9.77307e-05	2.64806e-06	1.45067e-05	0	0	4.71471e-05	4.15157e-06	7.65728e-06	1.26355e-06	0.00012398	0	0	1	0	1	0	0	Cluster 4	0.241236	0.5	Peripherals	0.20974	45	NA	NA	NA	NA	NA	NA	NA	NA	NA	NA
Pantoea	0	14	246	354	20	74	2	252	6	11	7	195	63	1181	0	0.000437883	0.000169308	0.000937413	3.62667e-05	0.00392344	2.5504e-05	0.00022002	1.24547e-05	2.80767e-05	8.84483e-06	0.000575624	1	0	1	1	1	0	0	Cluster 4	-1.00482	0.184265	Peripherals	0.0690324	17	NA	NA	NA	NA	NA	NA	NA	NA	NA	NA
Aquabacterium	0	20	338	274	10	0	13	128	0	303	1766	0	139	2852	0	0.000625547	0.000232627	0.000725568	1.81334e-05	0	0.000165776	0.000111756	0	0.000773385	0.00223142	0	0	0	0	1	1	0	0	Cluster 4	1.13128	0.0688776	Peripherals	0.633252	65	Cluster 2	0.12885	0.393086	Peripherals	0.653908	45	Cluster 2	-0.0960056	0.228532	Peripherals
Xenorhabdus	0	1	247	6	13	1	0	193	4	1	7	127	20	600	0	3.12774e-05	0.000169996	1.58884e-05	2.35734e-05	5.30195e-05	0	0.000168507	8.30315e-06	2.55243e-06	8.84483e-06	0.000374893	0	0	1	1	1	0	0	Cluster 4	0.285738	0.304688	Peripherals	0.208965	46	NA	NA	NA	NA	NA	NA	NA	NA	NA	NA
Methylobacterium	20	3	107	769	43	6	12	50	15	263	237	80	55	1605	0.000850087	9.38321e-05	7.36422e-05	0.00203636	7.79734e-05	0.000318117	0.000153024	4.36547e-05	3.11368e-05	0.000671288	0.000299461	0.000236153	1	1	1	1	1	1	0	Cluster 4	1.52149	0	Peripherals	0.748859	79	Cluster 3	1.27753	0.542778	Peripherals	0.698094	52	Cluster 2	0.504029	0.426036	Peripherals
Cronobacter	0	0	174	2	12	0	2	619	2	14	45	29	63	899	0	0	0.000119755	5.29612e-06	2.176e-05	0	2.5504e-05	0.000540445	4.15157e-06	3.5734e-05	5.68596e-05	8.56056e-05	0	0	1	0	1	0	0	Cluster 4	0.641754	0	Peripherals	0.389133	54	NA	NA	NA	NA	NA	NA	NA	NA	NA	NA
Moraxella	0	0	148	30	5	1	6	4	1	7	7	1	12	210	0	0	0.00010186	7.94418e-05	9.06668e-06	5.30195e-05	7.65121e-05	3.49238e-06	2.07579e-06	1.7867e-05	8.84483e-06	2.95192e-06	1	0	1	0	1	0	0	Cluster 4	1.47963	0.173828	Peripherals	0.812626	78	Cluster 2	1.44097	0.546969	Peripherals	0.81767	58	Cluster 2	0.984057	0.490702	Peripherals
Christensenella	0	5	13	0	0	0	0	3	0	2	127	0	5	150	0	0.000156387	8.94718e-06	0	0	0	0	2.61928e-06	0	5.10485e-06	0.00016047	0	0	0	0	1	1	0	0	Cluster 4	-0.871314	0	Peripherals	0.11318	20	NA	NA	NA	NA	NA	NA	NA	NA	NA	NA
Syntrophaceticus	0	0	2	11	0	0	0	0	1	0	0	1	0	15	0	0	1.37649e-06	2.91287e-05	0	0	0	0	2.07579e-06	0	0	2.95192e-06	0	0	0	0	0	0	0	NA	NA	NA	NA	NA	NA	NA	NA	NA	NA	NA	NA	NA	NA	NA	NA
Fimbriimonas	12	0	457	354	4	6	31	32	81	764	143	343	106	2227	0.000510052	0	0.000314528	0.000937413	7.25334e-06	0.000318117	0.000395312	2.7939e-05	0.000168139	0.00195005	0.000180687	0.00101251	1	1	1	0	1	0	0	Cluster 5	0.474994	0.151142	Peripherals	0.489041	54	Cluster 3	-0.340538	0.417823	Peripherals	0.413112	36	NA	NA	NA	NA
Tepidimonas	0	2	46	1	5	0	0	59	2	5	1	0	6	121	0	6.25547e-05	3.16592e-05	2.64806e-06	9.06668e-06	0	0	5.15125e-05	4.15157e-06	1.27621e-05	1.26355e-06	0	0	0	0	1	1	0	0	Cluster 4	0.196734	0.5688	Peripherals	0.177354	44	NA	NA	NA	NA	NA	NA	NA	NA	NA	NA
Morganella	0	1	82	1	2	1	0	1470	1	1	4	25	86	1588	0	3.12774e-05	5.6436e-05	2.64806e-06	3.62667e-06	5.30195e-05	0	0.00128345	2.07579e-06	2.55243e-06	5.05419e-06	7.37979e-05	0	0	0	1	1	0	0	Cluster 4	0.0632281	0.244898	Peripherals	0.174887	41	NA	NA	NA	NA	NA	NA	NA	NA	NA	NA
Sediminibacterium	8	0	26	177	1	16	50	16	1	843	18	319	44	1475	0.000340035	0	1.78944e-05	0.000468707	1.81334e-06	0.000848311	0.000637601	1.39695e-05	2.07579e-06	0.0021517	2.27438e-05	0.000941661	1	1	1	0	1	0	0	Cluster 3	1.14475	0	Peripherals	0.524292	70	Cluster 3	-0.643926	0	Peripherals	0.316419	33	Cluster 1	-0.520376	0	Peripherals
Gibbsiella	0	1	30	0	2	0	0	3	0	0	1	8	4	45	0	3.12774e-05	2.06473e-05	0	3.62667e-06	0	0	2.61928e-06	0	0	1.26355e-06	2.36153e-05	0	0	0	1	1	0	0	NA	NA	NA	NA	NA	NA	NA	NA	NA	NA	NA	NA	NA	NA	NA	NA
Proteus	0	1	37	1	3	1	0	37	0	0	4	19	12	103	0	3.12774e-05	2.5465e-05	2.64806e-06	5.44001e-06	5.30195e-05	0	3.23045e-05	0	0	5.05419e-06	5.60864e-05	0	0	0	1	1	0	0	Cluster 4	-0.11478	0.314869	Peripherals	0.14673	37	NA	NA	NA	NA	NA	NA	NA	NA	NA	NA
Luteimonas	1	0	159	33	260	0	2	29	72	16	2	1	33	575	4.25044e-05	0	0.000109431	8.7386e-05	0.000471467	0	2.5504e-05	2.53197e-05	0.000149457	4.08388e-05	2.52709e-06	2.95192e-06	0	0	1	0	1	0	0	Cluster 4	0.0187261	0.430251	Peripherals	0.208948	40	NA	NA	NA	NA	NA	NA	NA	NA	NA	NA
Janthinobacterium	0	1	105	630	2	0	2	480	77	70	71	39	44	1477	0	3.12774e-05	7.22657e-05	0.00166828	3.62667e-06	0	2.5504e-05	0.000419085	0.000159836	0.00017867	8.97118e-05	0.000115125	0	0	1	1	1	0	0	Cluster 4	0.419244	0.0761246	Peripherals	0.401308	49	NA	NA	NA	NA	NA	NA	NA	NA	NA	NA
Rhodovastum	0	0	1	1	0	0	0	0	0	1	0	0	0	3	0	0	6.88245e-07	2.64806e-06	0	0	0	0	0	2.55243e-06	0	0	0	0	0	0	0	0	0	NA	NA	NA	NA	NA	NA	NA	NA	NA	NA	NA	NA	NA	NA	NA	NA
Kluyvera	0	11	105	5	13	0	0	163	0	0	1	7	47	305	0	0.000344051	7.22657e-05	1.32403e-05	2.35734e-05	0	0	0.000142314	0	0	1.26355e-06	2.06634e-05	0	0	0	1	1	0	0	Cluster 3	0.597252	0.262731	Peripherals	0.123582	53	NA	NA	NA	NA	NA	NA	NA	NA	NA	NA
Legionella	14	64	207	1843	495	7192	494	58	5	5825	39	19	480	16255	0.000595061	0.00200175	0.000142467	0.00488037	0.000897601	0.381316	0.00629949	5.06395e-05	1.03789e-05	0.0148679	4.92783e-05	5.60864e-05	1	1	1	1	1	1	1	Cluster 3	-0.826694	0.666667	Connectors	0.0280729	17	NA	NA	NA	NA	NA	NA	NA	NA	NA	NA
Limnohabitans	0	1	163	0	1	0	1	7	0	1	0	0	14	174	0	3.12774e-05	0.000112184	0	1.81334e-06	0	1.2752e-05	6.11166e-06	0	2.55243e-06	0	0	0	0	0	0	0	0	0	Cluster 4	-1.22733	0	Peripherals	0.0173979	12	NA	NA	NA	NA	NA	NA	NA	NA	NA	NA
Spirosoma	27	1	8	18	52	53	1770	18	0	17750	38	1370	606	21105	0.00114762	3.12774e-05	5.50596e-06	4.76651e-05	9.42934e-05	0.00281003	0.0225711	1.57157e-05	0	0.0453056	4.80148e-05	0.00404413	1	1	0	1	1	0	1	Cluster 3	-0.732214	0.277778	Peripherals	0.015726	19	NA	NA	NA	NA	NA	NA	NA	NA	NA	NA
Azohydromonas	1	1	235	8	21	0	4	21	2	21	14	1	18	329	4.25044e-05	3.12774e-05	0.000161737	2.11845e-05	3.808e-05	0	5.1008e-05	1.8335e-05	4.15157e-06	5.3601e-05	1.76897e-05	2.95192e-06	0	0	1	1	1	0	0	Cluster 4	1.84331	0	Peripherals	0.635584	81	Cluster 2	-0.476745	0.0986193	Peripherals	0.560377	39	Cluster 2	-0.0960056	0	Peripherals
Singulisphaera	71	1	28	312	4068	5	177	1	6	1190	50	238	178	6147	0.00301781	3.12774e-05	1.92708e-05	0.000826195	0.00737665	0.000265097	0.00225711	8.73094e-07	1.24547e-05	0.00303739	6.31773e-05	0.000702556	1	1	1	1	1	1	1	Cluster 5	-0.990097	0.484734	Peripherals	0.0544494	19	NA	NA	NA	NA	NA	NA	NA	NA	NA	NA
Sedimentibacter	0	92	1	1	5	0	0	3799	0	1	18	2	218	3919	0	0.00287752	6.88245e-07	2.64806e-06	9.06668e-06	0	0	0.00331688	0	2.55243e-06	2.27438e-05	5.90383e-06	0	0	0	1	1	0	0	Cluster 4	-0.693306	0.0605469	Peripherals	0.0755524	24	NA	NA	NA	NA	NA	NA	NA	NA	NA	NA
Rhodomicrobium	0	44	10	144	2	9	124	4106	0	501	301	4	276	5245	0	0.0013762	6.88245e-06	0.000381321	3.62667e-06	0.000477175	0.00158125	0.00358492	0	0.00127877	0.000380328	1.18077e-05	1	0	0	1	1	0	0	Cluster 4	-0.278481	0.277778	Peripherals	0.270315	36	NA	NA	NA	NA	NA	NA	NA	NA	NA	NA
Oscillibacter	0	2	0	0	0	1	0	1715	0	3	0	3	105	1724	0	6.25547e-05	0	0	0	5.30195e-05	0	0.00149736	0	7.65728e-06	0	8.85575e-06	0	0	0	0	0	0	0	Cluster 3	-1.58253	0.444444	Peripherals	2.15314e-05	1	NA	NA	NA	NA	NA	NA	NA	NA	NA	NA
Pelosinus	0	104	99	311	2548	4	22	12378	162	147	25061	36	1405	40872	0	0.00325285	6.81362e-05	0.000823547	0.00462038	0.000212078	0.000280544	0.0108072	0.000336277	0.000375207	0.0316657	0.000106269	1	0	1	1	1	0	1	Cluster 4	-0.5598	0.124444	Peripherals	0.134115	27	NA	NA	NA	NA	NA	NA	NA	NA	NA	NA
Lampropedia	0	4	163	0	9	0	0	160	2	2	1	1	31	342	0	0.000125109	0.000112184	0	1.632e-05	0	0	0.000139695	4.15157e-06	5.10485e-06	1.26355e-06	2.95192e-06	0	0	0	1	1	0	0	Cluster 4	-0.33729	0.51769	Peripherals	0.0595912	32	NA	NA	NA	NA	NA	NA	NA	NA	NA	NA
Flavobacterium	13	45	30	118	119	0	38	7581	0	118	2	7449	675	15513	0.000552557	0.00140748	2.06473e-05	0.000312471	0.000215787	0	0.000484576	0.00661893	0	0.000301186	2.52709e-06	0.0219888	0	1	0	1	1	0	0	Cluster 4	-1.49434	0.306703	Peripherals	0.0148122	6	NA	NA	NA	NA	NA	NA	NA	NA	NA	NA
Kaistia	189	81	8	264	233	9	1870	60	2	4294	582	3380	287	10972	0.00803332	0.00253347	5.50596e-06	0.000699088	0.000422507	0.000477175	0.0238463	5.23856e-05	4.15157e-06	0.0109601	0.000735384	0.00997748	1	1	1	1	1	1	1	Cluster 3	-0.738939	0.0713306	Peripherals	0.0708604	25	NA	NA	NA	NA	NA	NA	NA	NA	NA	NA
Flectobacillus	1	0	9	0	0	9	36	14201	1	132	1	0	864	14390	4.25044e-05	0	6.1942e-06	0	0	0.000477175	0.000459072	0.0123988	2.07579e-06	0.00033692	1.26355e-06	0	1	0	0	0	1	0	0	Cluster 3	-1.20461	0	Peripherals	0.0158668	9	NA	NA	NA	NA	NA	NA	NA	NA	NA	NA
Dechloromonas	0	0	11	3	1	0	1	7531	0	2	555	0	572	8104	0	0	7.57069e-06	7.94418e-06	1.81334e-06	0	1.2752e-05	0.00657527	0	5.10485e-06	0.000701268	0	0	0	0	0	0	0	0	Cluster 4	1.84331	0.417823	Peripherals	0.762364	81	Cluster 2	0.734444	0.304498	Peripherals	0.742029	51	Cluster 2	0.504029	0.424383	Peripherals
Propionivibrio	0	0	28	4	1	0	0	2968	0	6	2013	0	230	5020	0	0	1.92708e-05	1.05922e-05	1.81334e-06	0	0	0.00259134	0	1.53146e-05	0.00254352	0	0	0	0	0	0	0	0	Cluster 4	1.5763	0.557778	Peripherals	0.665188	75	Cluster 2	-0.173947	0.0464853	Peripherals	0.631191	42	Cluster 2	-0.0960056	0.152778	Peripherals
Stanieria	90	0	0	18	0	1809	370	41	27	1089	7	3	54	3454	0.00382539	0	0	4.76651e-05	0	0.0959122	0.00471824	3.57969e-05	5.60462e-05	0.00277959	8.84483e-06	8.85575e-06	1	1	0	0	1	0	0	Cluster 3	0.873933	0.0733357	Peripherals	0.0404408	53	NA	NA	NA	NA	NA	NA	NA	NA	NA	NA
Pelorhabdus	0	0	0	1	0	0	0	24	0	0	63	0	8	88	0	0	0	2.64806e-06	0	0	0	2.09543e-05	0	0	7.96034e-05	0	0	0	0	0	0	0	0	Cluster 4	-0.871314	0	Peripherals	0.0983683	20	NA	NA	NA	NA	NA	NA	NA	NA	NA	NA
Desulfovibrio	1	1	10	30	2	0	8	3860	0	46	14586	4	552	18548	4.25044e-05	3.12774e-05	6.88245e-06	7.94418e-05	3.62667e-06	0	0.000102016	0.00337014	0	0.000117412	0.0184301	1.18077e-05	0	0	0	1	1	0	0	Cluster 4	1.68893	0.285375	Peripherals	0.752552	83	Cluster 2	0.330715	0.535989	Peripherals	0.682804	47	Cluster 2	0.264015	0.293367	Peripherals
Zoogloea	0	0	85	15	12	0	5	1892	1	71	157	1	111	2239	0	0	5.85008e-05	3.97209e-05	2.176e-05	0	6.37601e-05	0.00165189	2.07579e-06	0.000181222	0.000198377	2.95192e-06	0	0	1	0	1	0	0	Cluster 4	2.11032	0.141873	Peripherals	0.801564	87	Cluster 2	0.835377	0.299556	Peripherals	0.75456	52	Cluster 2	0.624036	0	Peripherals
Aquicella	1	0	11	40	1	2	43	141	1	309	2	0	41	551	4.25044e-05	0	7.57069e-06	0.000105922	1.81334e-06	0.000106039	0.000548337	0.000123106	2.07579e-06	0.0007887	2.52709e-06	0	1	0	1	0	1	0	0	Cluster 5	-0.0691824	0.0555102	Peripherals	0.304119	41	NA	NA	NA	NA	NA	NA	NA	NA	NA	NA
Paludibacter	0	0	0	0	0	0	0	1145	0	0	8	0	86	1153	0	0	0	0	0	0	0	0.000999693	0	0	1.01084e-05	0	0	0	0	0	0	0	0	Cluster 4	-1.40534	0.290657	Peripherals	0.0151972	8	NA	NA	NA	NA	NA	NA	NA	NA	NA	NA
Geothrix	0	0	0	19	0	0	0	80	0	0	33	0	13	132	0	0	0	5.03131e-05	0	0	0	6.98475e-05	0	0	4.1697e-05	0	0	0	0	0	0	0	0	Cluster 4	-0.871314	0.0713306	Peripherals	0.0977134	20	NA	NA	NA	NA	NA	NA	NA	NA	NA	NA
Salmonella	0	1	28	1	4	0	0	79	1	0	2	43	13	159	0	3.12774e-05	1.92708e-05	2.64806e-06	7.25334e-06	0	0	6.89744e-05	2.07579e-06	0	2.52709e-06	0.000126932	0	0	0	1	1	0	0	Cluster 3	0.641754	0.191327	Peripherals	0.1366	54	NA	NA	NA	NA	NA	NA	NA	NA	NA	NA
Larkinella	0	0	0	0	0	0	0	770	0	2	0	0	60	772	0	0	0	0	0	0	0	0.000672282	0	5.10485e-06	0	0	0	0	0	0	0	0	0	Cluster 5	-1.74357	0.285375	Peripherals	0.00497377	1	NA	NA	NA	NA	NA	NA	NA	NA	NA	NA
Vibrio	1	4	267	22	22	3	1	449	10	6	69	247	58	1101	4.25044e-05	0.000125109	0.000183761	5.82573e-05	3.98934e-05	0.000159058	1.2752e-05	0.000392019	2.07579e-05	1.53146e-05	8.71847e-05	0.000729123	1	1	1	1	1	1	0	Cluster 4	0.77526	0	Peripherals	0.332795	57	NA	NA	NA	NA	NA	NA	NA	NA	NA	NA
Caldimonas	1	13	590	27	82	0	5	180	64	34	21	2	55	1019	4.25044e-05	0.000406606	0.000406064	7.14976e-05	0.000148693	0	6.37601e-05	0.000157157	0.00013285	8.67825e-05	2.65345e-05	5.90383e-06	0	0	1	1	1	0	0	Cluster 4	0.77526	0.299875	Peripherals	0.291548	57	NA	NA	NA	NA	NA	NA	NA	NA	NA	NA
Marinomonas	0	2	18	36	11	12	2	46	1	19	4	0	5	151	0	6.25547e-05	1.23884e-05	9.53301e-05	1.99467e-05	0.000636233	2.5504e-05	4.01623e-05	2.07579e-06	4.84961e-05	5.05419e-06	0	1	0	1	1	1	0	0	Cluster 4	-0.159282	0.384088	Peripherals	0.279951	36	NA	NA	NA	NA	NA	NA	NA	NA	NA	NA
Ancylobacter	3	15	21	183	0	1	154	399	1	567	14	6	71	1364	0.000127513	0.000469161	1.44531e-05	0.000484595	0	5.30195e-05	0.00196381	0.000348365	2.07579e-06	0.00144723	1.76897e-05	1.77115e-05	1	1	0	1	1	0	0	Cluster 5	0.349415	0.207612	Peripherals	0.402248	51	NA	NA	NA	NA	NA	NA	NA	NA	NA	NA
Enterococcus	3	0	42	4	4	0	1	724	0	5	316	1	53	1100	0.000127513	0	2.89063e-05	1.05922e-05	7.25334e-06	0	1.2752e-05	0.00063212	0	1.27621e-05	0.000399281	2.95192e-06	0	0	0	0	0	0	0	Cluster 4	1.08677	0.361965	Peripherals	0.587868	64	Cluster 2	-0.476745	0.188034	Peripherals	0.566026	39	Cluster 2	-0.576034	0.244898	Peripherals
Shewanella	0	3	146	26	28	8	3	1066	1	20	223	13	81	1537	0	9.38321e-05	0.000100484	6.88496e-05	5.07734e-05	0.000424156	3.8256e-05	0.000930718	2.07579e-06	5.10485e-05	0.000281771	3.83749e-05	1	0	1	1	1	0	0	Cluster 4	1.39829	0.176855	Peripherals	0.588318	71	Cluster 2	-0.779542	0	Peripherals	0.50875	36	Cluster 2	-0.456027	0.142012	Peripherals
Lactococcus	0	0	4	0	0	0	2	748	0	4	0	2	42	760	0	0	2.75298e-06	0	0	0	2.5504e-05	0.000653074	0	1.02097e-05	0	5.90383e-06	0	0	0	0	0	0	0	Cluster 5	-1.24126	0.632812	Connectors	0.0819195	13	NA	NA	NA	NA	NA	NA	NA	NA	NA	NA
Gilliamella	0	0	37	0	9	0	0	16	0	1	11	9	6	83	0	0	2.5465e-05	0	1.632e-05	0	0	1.39695e-05	0	2.55243e-06	1.3899e-05	2.65672e-05	0	0	0	0	0	0	0	NA	NA	NA	NA	NA	NA	NA	NA	NA	NA	NA	NA	NA	NA	NA	NA
Propionispora	0	5	4	23	1	40	0	633	1	2	1654	0	87	2363	0	0.000156387	2.75298e-06	6.09054e-05	1.81334e-06	0.00212078	0	0.000552669	2.07579e-06	5.10485e-06	0.00208991	0	0	0	1	1	1	0	0	Cluster 4	-1.27183	0.375	Peripherals	0.0317688	11	NA	NA	NA	NA	NA	NA	NA	NA	NA	NA
Methylophilus	0	20	2	0	85	0	3	108	16	16	11	0	8	261	0	0.000625547	1.37649e-06	0	0.000154133	0	3.8256e-05	9.42942e-05	3.32126e-05	4.08388e-05	1.3899e-05	0	0	0	0	1	1	0	0	Cluster 4	-0.915816	0.473373	Peripherals	0.018358	19	NA	NA	NA	NA	NA	NA	NA	NA	NA	NA
Dyadobacter	0	70	133	2	79	3	2	74	0	87	0	0	23	450	0	0.00218942	9.15365e-05	5.29612e-06	0.000143253	0.000159058	2.5504e-05	6.4609e-05	0	0.000222061	0	0	1	0	0	0	1	0	0	Cluster 4	-1.31633	0.42	Peripherals	0.0154057	10	NA	NA	NA	NA	NA	NA	NA	NA	NA	NA
Photobacterium	0	1	18	3	10	0	0	327	1	1	83	8	26	452	0	3.12774e-05	1.23884e-05	7.94418e-06	1.81334e-05	0	0	0.000285502	2.07579e-06	2.55243e-06	0.000104874	2.36153e-05	0	0	1	1	1	0	0	Cluster 4	1.26478	0.484429	Peripherals	0.399463	68	NA	NA	NA	NA	NA	NA	Cluster 2	-1.41608	0.235537	Peripherals
Hyphomonas	1	2	3	2	0	0	9	2	0	16	0	2	3	37	4.25044e-05	6.25547e-05	2.06473e-06	5.29612e-06	0	0	0.000114768	1.74619e-06	0	4.08388e-05	0	5.90383e-06	0	0	0	0	0	0	0	Cluster 3	-0.0691824	0.0587695	Peripherals	0.27391	41	NA	NA	NA	NA	NA	NA	NA	NA	NA	NA
Listeria	0	0	2	3	0	0	0	28	2	0	0	1	2	36	0	0	1.37649e-06	7.94418e-06	0	0	0	2.44466e-05	4.15157e-06	0	0	2.95192e-06	0	0	0	0	0	0	0	NA	NA	NA	NA	NA	NA	NA	NA	NA	NA	NA	NA	NA	NA	NA	NA
Devosia	27	109	288	428	83	7	372	2257	49	1950	192	151	245	5913	0.00114762	0.00340923	0.000198214	0.00113337	0.000150507	0.000371136	0.00474375	0.00197057	0.000101714	0.00497723	0.000242601	0.000445739	1	1	1	1	1	1	1	Cluster 4	0.893592	0.054751	Peripherals	0.616467	64	Cluster 3	0.266239	0.51625	Peripherals	0.558635	42	NA	NA	NA	NA
Marinobacter	0	3	67	74	29	4	4	81	9	33	17	3	26	324	0	9.38321e-05	4.61124e-05	0.000195956	5.25867e-05	0.000212078	5.1008e-05	7.07206e-05	1.86821e-05	8.42301e-05	2.14803e-05	8.85575e-06	1	0	1	1	1	0	0	Cluster 4	1.44279	0.322485	Peripherals	0.61546	72	Cluster 2	-0.173947	0.172336	Peripherals	0.591656	42	Cluster 2	-0.456027	0	Peripherals
Mobilisporobacter	0	0	0	0	0	0	0	1	0	0	0	0	0	1	0	0	0	0	0	0	0	8.73094e-07	0	0	0	0	0	0	0	0	0	0	0	NA	NA	NA	NA	NA	NA	NA	NA	NA	NA	NA	NA	NA	NA	NA	NA
Niabella	0	525	62	2	227	0	17	318	1	107	1	6	73	1266	0	0.0164206	4.26712e-05	5.29612e-06	0.000411627	0	0.000216784	0.000277644	2.07579e-06	0.00027311	1.26355e-06	1.77115e-05	0	0	1	1	1	0	0	Cluster 4	-0.871314	0	Peripherals	0.0317119	20	NA	NA	NA	NA	NA	NA	NA	NA	NA	NA
Pseudoflavitalea	0	0	5	3	0	0	0	32	0	0	1	0	3	41	0	0	3.44122e-06	7.94418e-06	0	0	0	2.7939e-05	0	0	1.26355e-06	0	0	0	0	0	0	0	0	NA	NA	NA	NA	NA	NA	NA	NA	NA	NA	NA	NA	NA	NA	NA	NA
Providencia	0	0	75	1	3	0	0	270	0	0	8	42	23	399	0	0	5.16183e-05	2.64806e-06	5.44001e-06	0	0	0.000235735	0	0	1.01084e-05	0.00012398	0	0	0	0	0	0	0	Cluster 4	0.33024	0.450445	Peripherals	0.227128	47	NA	NA	NA	NA	NA	NA	NA	NA	NA	NA
Leclercia	0	8	233	1	12	6	7	360	17	12	5	114	113	775	0	0.000250219	0.000160361	2.64806e-06	2.176e-05	0.000318117	8.92641e-05	0.000314314	3.52884e-05	3.06291e-05	6.31773e-06	0.000336518	1	0	1	1	1	0	0	Cluster 4	-1.22733	0.255463	Peripherals	0.018928	12	NA	NA	NA	NA	NA	NA	NA	NA	NA	NA
Uliginosibacterium	0	0	6	1	0	1	0	44	1	5	5923	0	91	5981	0	0	4.12947e-06	2.64806e-06	0	5.30195e-05	0	3.84161e-05	2.07579e-06	1.27621e-05	0.00748399	0	0	0	0	0	0	0	0	Cluster 4	-0.5598	0.55405	Peripherals	0.193706	27	NA	NA	NA	NA	NA	NA	NA	NA	NA	NA
Perlucidibaca	0	0	169	9	5	1	1	26	0	2	7	1	9	221	0	0	0.000116313	2.38325e-05	9.06668e-06	5.30195e-05	1.2752e-05	2.27004e-05	0	5.10485e-06	8.84483e-06	2.95192e-06	0	0	0	0	0	0	0	Cluster 4	1.97681	0.19787	Peripherals	0.772006	84	Cluster 2	0.936309	0.291919	Peripherals	0.750541	53	Cluster 2	0.984057	0	Peripherals
Acidiphilium	8	0	38	120	0	37	4	5	0	15	7	6	11	240	0.000340035	0	2.61533e-05	0.000317767	0	0.00196172	5.1008e-05	4.36547e-06	0	3.82864e-05	8.84483e-06	1.77115e-05	1	1	0	0	1	0	0	Cluster 5	-0.590495	0	Peripherals	0.0751537	22	NA	NA	NA	NA	NA	NA	NA	NA	NA	NA
Pelotomaculum	1	0	6	25	1	0	0	0	8	2	6	27	6	76	4.25044e-05	0	4.12947e-06	6.62015e-05	1.81334e-06	0	0	0	1.66063e-05	5.10485e-06	7.58128e-06	7.97017e-05	0	1	1	0	1	0	0	Cluster 5	-1.45055	0.442055	Peripherals	0.0286571	8	NA	NA	NA	NA	NA	NA	NA	NA	NA	NA
Adhaeribacter	2	2	8	4	0	1	9	40	0	95	6	2	4	169	8.50087e-05	6.25547e-05	5.50596e-06	1.05922e-05	0	5.30195e-05	0.000114768	3.49238e-05	0	0.000242481	7.58128e-06	5.90383e-06	1	0	0	1	1	0	0	Cluster 5	-0.0273227	0.302866	Peripherals	0.330683	42	NA	NA	NA	NA	NA	NA	NA	NA	NA	NA
Chelatococcus	3	1	11	149	15	0	11	2	0	87	6	5	10	290	0.000127513	3.12774e-05	7.57069e-06	0.000394561	2.72e-05	0	0.000140272	1.74619e-06	0	0.000222061	7.58128e-06	1.47596e-05	0	1	0	1	1	0	0	Cluster 5	0.558714	0.514915	Peripherals	0.461199	56	Cluster 3	-1.04844	0	Peripherals	0.35603	29	NA	NA	NA	NA
Massilia	0	1	294	68	7	0	16	56	29	1450	10	8	118	1939	0	3.12774e-05	0.000202344	0.000180068	1.26933e-05	0	0.000204032	4.88933e-05	6.01978e-05	0.00370102	1.26355e-05	2.36153e-05	0	0	1	1	1	0	0	Cluster 4	0.726153	0.488043	Peripherals	0.554889	60	Cluster 3	0.0639798	0.48875	Peripherals	0.521531	40	NA	NA	NA	NA
Advenella	0	0	106	3	1	0	0	25	58	5	5	6	15	209	0	0	7.29539e-05	7.94418e-06	1.81334e-06	0	0	2.18274e-05	0.000120396	1.27621e-05	6.31773e-06	1.77115e-05	0	0	1	0	1	0	0	Cluster 4	-0.292788	0.457856	Peripherals	0.144993	33	NA	NA	NA	NA	NA	NA	NA	NA	NA	NA
Anaeromyxobacter	0	0	3	62	0	0	0	0	0	13	0	1	5	79	0	0	2.06473e-06	0.00016418	0	0	0	0	0	3.31815e-05	0	2.95192e-06	0	0	0	0	0	0	0	Cluster 3	1.14475	0.0783007	Peripherals	0.562671	70	Cluster 3	-0.138279	0.515123	Peripherals	0.396522	38	Cluster 1	-0.38911	0.204142	Peripherals
Bdellovibrio	0	266	67	614	19	0	47	3	5	205	1	177	33	1404	0	0.00831978	4.61124e-05	0.00162591	3.44534e-05	0	0.000599345	2.61928e-06	1.03789e-05	0.000523248	1.26355e-06	0.000522489	0	0	1	1	1	0	1	Cluster 3	-0.948237	0.135634	Peripherals	0.0921302	20	NA	NA	NA	NA	NA	NA	NA	NA	NA	NA
Nevskia	156	0	214	1754	129	4	26	7	6	115	2	10	126	2423	0.00663068	0	0.000147284	0.0046447	0.00023392	0.000212078	0.000331552	6.11166e-06	1.24547e-05	0.000293529	2.52709e-06	2.95192e-05	1	1	1	0	1	0	0	Cluster 5	-1.07382	0.260355	Peripherals	0.0856379	17	NA	NA	NA	NA	NA	NA	NA	NA	NA	NA
Alkanindiges	0	0	110	7	1	0	0	1	0	0	0	0	6	119	0	0	7.57069e-05	1.85364e-05	1.81334e-06	0	0	8.73094e-07	0	0	0	0	0	0	0	0	0	0	0	NA	NA	NA	NA	NA	NA	NA	NA	NA	NA	NA	NA	NA	NA	NA	NA
Acetivibrio	1	0	32	5	0	0	18	5	0	49	5	91	4	206	4.25044e-05	0	2.20238e-05	1.32403e-05	0	0	0.000229536	4.36547e-06	0	0.000125069	6.31773e-06	0.000268624	0	1	0	0	1	0	0	Cluster 3	0.223836	0	Peripherals	0.363942	48	NA	NA	NA	NA	NA	NA	NA	NA	NA	NA
Roseomonas	91	23	52	89	85	18	166	718	0	1926	61	174	136	3403	0.0038679	0.000719379	3.57887e-05	0.000235677	0.000154133	0.00095435	0.00211683	0.000626882	0	0.00491597	7.70764e-05	0.000513633	1	1	0	1	1	0	1	Cluster 3	-1.07382	0.523148	Peripherals	0.0515052	17	NA	NA	NA	NA	NA	NA	NA	NA	NA	NA
Propionispira	0	0	1	10	1	1	0	270	0	1	497	3	28	784	0	0	6.88245e-07	2.64806e-05	1.81334e-06	5.30195e-05	0	0.000235735	0	2.55243e-06	0.000627983	8.85575e-06	0	0	0	0	0	0	0	Cluster 4	-0.11478	0.346021	Peripherals	0.21235	37	NA	NA	NA	NA	NA	NA	NA	NA	NA	NA
Simplicispira	0	10	90	0	11	1	2	112	14	1	4	1	13	246	0	0.000312774	6.1942e-05	0	1.99467e-05	5.30195e-05	2.5504e-05	9.77865e-05	2.9061e-05	2.55243e-06	5.05419e-06	2.95192e-06	0	0	0	1	1	0	0	Cluster 3	-0.33729	0.169922	Peripherals	0	32	NA	NA	NA	NA	NA	NA	NA	NA	NA	NA
Veillonella	0	0	0	27	0	0	0	136	0	0	414	15	39	592	0	0	0	7.14976e-05	0	0	0	0.000118741	0	0	0.000523108	4.42787e-05	0	0	0	0	0	0	0	Cluster 4	-1.09382	0	Peripherals	0.0499323	15	NA	NA	NA	NA	NA	NA	NA	NA	NA	NA
Nodularia	70	0	0	1	0	3	10	11	0	15	1	1	2	112	0.0029753	0	0	2.64806e-06	0	0.000159058	0.00012752	9.60403e-06	0	3.82864e-05	1.26355e-06	2.95192e-06	1	1	0	0	1	0	0	Cluster 3	-0.401537	0	Peripherals	0.0265353	26	NA	NA	NA	NA	NA	NA	NA	NA	NA	NA
Methyloversatilis	0	0	22	13	4	0	0	16	1	23	11	0	10	90	0	0	1.51414e-05	3.44248e-05	7.25334e-06	0	0	1.39695e-05	2.07579e-06	5.87058e-05	1.3899e-05	0	0	0	1	0	1	0	0	Cluster 4	1.84331	0.336735	Peripherals	0.755054	81	Cluster 2	1.03724	0.331276	Peripherals	0.767737	54	Cluster 2	0.624036	0.228532	Peripherals
Bacteroides	0	4	32	1	1	0	0	207	0	1	467	0	33	713	0	0.000125109	2.20238e-05	2.64806e-06	1.81334e-06	0	0	0.00018073	0	2.55243e-06	0.000590076	0	0	0	0	1	1	0	0	Cluster 4	0.285738	0.18	Peripherals	0.334569	46	NA	NA	NA	NA	NA	NA	NA	NA	NA	NA
Pseudochroococcus	5	0	0	3	0	532	7	3	2	54	2	0	21	608	0.000212522	0	0	7.94418e-06	0	0.0282064	8.92641e-05	2.61928e-06	4.15157e-06	0.000137831	2.52709e-06	0	1	0	0	0	1	0	0	Cluster 3	1.25185	0.497041	Peripherals	0.0584728	61	NA	NA	NA	NA	NA	NA	Cluster 3	0.385636	0.1504	Peripherals
Faecalicatena	0	0	5	1	1	0	0	10	0	0	7	0	3	24	0	0	3.44122e-06	2.64806e-06	1.81334e-06	0	0	8.73094e-06	0	0	8.84483e-06	0	0	0	0	0	0	0	0	NA	NA	NA	NA	NA	NA	NA	NA	NA	NA	NA	NA	NA	NA	NA	NA
Selenomonas	0	0	1	0	0	1	0	141	0	1	378	1	22	523	0	0	6.88245e-07	0	0	5.30195e-05	0	0.000123106	0	2.55243e-06	0.000477621	2.95192e-06	0	0	0	0	0	0	0	Cluster 4	-1.40534	0.497778	Peripherals	0.0283361	8	NA	NA	NA	NA	NA	NA	NA	NA	NA	NA
Tolumonas	0	0	30	1	3	0	1	104	1	2	31	15	7	188	0	0	2.06473e-05	2.64806e-06	5.44001e-06	0	1.2752e-05	9.08018e-05	2.07579e-06	5.10485e-06	3.917e-05	4.42787e-05	0	0	0	0	0	0	0	Cluster 4	0.77526	0.195133	Peripherals	0.396536	57	NA	NA	NA	NA	NA	NA	NA	NA	NA	NA
Anaerosporomusa	0	0	0	1	1	0	1	25	0	2	50	1	5	81	0	0	0	2.64806e-06	1.81334e-06	0	1.2752e-05	2.18274e-05	0	5.10485e-06	6.31773e-05	2.95192e-06	0	0	0	0	0	0	0	Cluster 4	-0.915816	0.328704	Peripherals	0.12052	19	NA	NA	NA	NA	NA	NA	NA	NA	NA	NA
Microvirga	9	3	43	179	3	2	28	17	1	137	48	18	28	488	0.000382539	9.38321e-05	2.95945e-05	0.000474003	5.44001e-06	0.000106039	0.000357056	1.48426e-05	2.07579e-06	0.000349682	6.06502e-05	5.31345e-05	1	1	1	1	1	1	0	Cluster 5	2.19124	0.32	Peripherals	0.878244	95	Cluster 3	1.78318	0.487859	Peripherals	0.680909	57	Cluster 1	1.84241	0	Peripherals
Glaciimonas	0	0	55	7	0	0	0	13	5	0	2	1	5	83	0	0	3.78534e-05	1.85364e-05	0	0	0	1.13502e-05	1.03789e-05	0	2.52709e-06	2.95192e-06	0	0	0	0	0	0	0	NA	NA	NA	NA	NA	NA	NA	NA	NA	NA	NA	NA	NA	NA	NA	NA
Terrimonas	5	33	26	53	26126	0	38	19	2	351	20	3	854	26676	0.000212522	0.00103215	1.78944e-05	0.000140347	0.0473752	0	0.000484576	1.65888e-05	4.15157e-06	0.000895902	2.52709e-05	8.85575e-06	0	1	1	1	1	0	0	Cluster 5	-0.948237	0.455	Peripherals	0.0865661	20	NA	NA	NA	NA	NA	NA	NA	NA	NA	NA
Glycocaulis	0	1	2	2	0	0	2	2	0	20	1	0	0	30	0	3.12774e-05	1.37649e-06	5.29612e-06	0	0	2.5504e-05	1.74619e-06	0	5.10485e-05	1.26355e-06	0	0	0	0	0	0	0	0	Cluster 5	0.642433	0.300554	Peripherals	0.524953	58	Cluster 3	-0.745055	0	Peripherals	0.421395	32	NA	NA	NA	NA
Brucella	7	28	72	291	60	6	69	57	10	251	186	53	25	1090	0.00029753	0.000875766	4.95536e-05	0.000770585	0.0001088	0.000318117	0.000879889	4.97664e-05	2.07579e-05	0.000640659	0.00023502	0.000156452	1	1	1	1	1	1	0	Cluster 4	1.68893	0.304688	Peripherals	0.840599	83	Cluster 1	1.42327	0	Peripherals	0.795597	59	Cluster 2	0.984057	0.51279	Peripherals
Roseibium	0	0	3	2	2	0	0	2	0	2	1	1	2	13	0	0	2.06473e-06	5.29612e-06	3.62667e-06	0	0	1.74619e-06	0	5.10485e-06	1.26355e-06	2.95192e-06	0	0	0	0	0	0	0	NA	NA	NA	NA	NA	NA	NA	NA	NA	NA	NA	NA	NA	NA	NA	NA
Agrobacterium	1	34	12	25	23	0	4	230	12	19	8	6	27	374	4.25044e-05	0.00106343	8.25893e-06	6.62015e-05	4.17067e-05	0	5.1008e-05	0.000200812	2.49094e-05	4.84961e-05	1.01084e-05	1.77115e-05	0	1	1	1	1	0	0	Cluster 4	-1.00482	0.412562	Peripherals	0.0625251	17	NA	NA	NA	NA	NA	NA	NA	NA	NA	NA
Rickettsiella	0	0	0	16	0	0	0	29	0	1	0	0	2	46	0	0	0	4.2369e-05	0	0	0	2.53197e-05	0	2.55243e-06	0	0	0	0	0	0	0	0	0	NA	NA	NA	NA	NA	NA	NA	NA	NA	NA	NA	NA	NA	NA	NA	NA
Plesiomonas	0	0	56	0	0	0	0	9	0	0	0	2	7	67	0	0	3.85417e-05	0	0	0	0	7.85785e-06	0	0	0	5.90383e-06	0	0	0	0	0	0	0	NA	NA	NA	NA	NA	NA	NA	NA	NA	NA	NA	NA	NA	NA	NA	NA
Azospira	0	0	5	0	0	0	0	10	0	3	2	0	3	20	0	0	3.44122e-06	0	0	0	0	8.73094e-06	0	7.65728e-06	2.52709e-06	0	0	0	0	0	0	0	0	NA	NA	NA	NA	NA	NA	NA	NA	NA	NA	NA	NA	NA	NA	NA	NA
Microbacter	0	0	0	0	0	0	0	71	0	0	0	0	6	71	0	0	0	0	0	0	0	6.19897e-05	0	0	0	0	0	0	0	0	0	0	0	NA	NA	NA	NA	NA	NA	NA	NA	NA	NA	NA	NA	NA	NA	NA	NA
Oceanisphaera	0	0	29	1	1	0	2	58	0	1	12	2	7	106	0	0	1.99591e-05	2.64806e-06	1.81334e-06	0	2.5504e-05	5.06395e-05	0	2.55243e-06	1.51626e-05	5.90383e-06	0	0	0	0	0	0	0	Cluster 4	0.0632281	0.290123	Peripherals	0.337878	41	NA	NA	NA	NA	NA	NA	NA	NA	NA	NA
Nonlabens	0	0	0	0	0	0	0	2	0	1	0	0	0	3	0	0	0	0	0	0	0	1.74619e-06	0	2.55243e-06	0	0	0	0	0	0	0	0	0	NA	NA	NA	NA	NA	NA	NA	NA	NA	NA	NA	NA	NA	NA	NA	NA
Photorhabdus	0	0	16	1	0	0	0	15	0	0	5	1	4	38	0	0	1.10119e-05	2.64806e-06	0	0	0	1.30964e-05	0	0	6.31773e-06	2.95192e-06	0	0	0	0	0	0	0	NA	NA	NA	NA	NA	NA	NA	NA	NA	NA	NA	NA	NA	NA	NA	NA
Lacunisphaera	5	1	12	18	17	0	38	120	1	418	12	2	42	644	0.000212522	3.12774e-05	8.25893e-06	4.76651e-05	3.08267e-05	0	0.000484576	0.000104771	2.07579e-06	0.00106691	1.51626e-05	5.90383e-06	0	1	1	1	1	0	0	Cluster 5	0.0563968	0	Peripherals	0.355369	44	NA	NA	NA	NA	NA	NA	NA	NA	NA	NA
Paraferrimonas	0	0	0	0	0	0	1	22	0	0	6	0	0	29	0	0	0	0	0	0	1.2752e-05	1.92081e-05	0	0	7.58128e-06	0	0	0	0	0	0	0	0	NA	NA	NA	NA	NA	NA	NA	NA	NA	NA	NA	NA	NA	NA	NA	NA
Yokenella	0	0	20	7	7	0	0	98	0	0	1	4	15	137	0	0	1.37649e-05	1.85364e-05	1.26933e-05	0	0	8.55632e-05	0	0	1.26355e-06	1.18077e-05	0	0	0	0	0	0	0	Cluster 4	0.374742	0	Peripherals	0.2552	48	NA	NA	NA	NA	NA	NA	NA	NA	NA	NA
Parabacteroides	0	4	28	1	0	0	0	45	0	0	3267	0	64	3345	0	0.000125109	1.92708e-05	2.64806e-06	0	0	0	3.92892e-05	0	0	0.00412801	0	0	0	0	1	1	0	0	Cluster 4	-0.604302	0.7	Connectors	0.158103	26	NA	NA	NA	NA	NA	NA	NA	NA	NA	NA
Rubinisphaera	0	0	3	19	0	0	3	4	0	3	0	0	0	32	0	0	2.06473e-06	5.03131e-05	0	0	3.8256e-05	3.49238e-06	0	7.65728e-06	0	0	0	0	0	0	0	0	0	Cluster 5	0.0145371	0	Peripherals	0.372339	43	NA	NA	NA	NA	NA	NA	NA	NA	NA	NA
Lysinibacillus	0	0	0	582	1322	0	0	0	0	3	0	0	71	1907	0	0	0	0.00154117	0.00239723	0	0	0	0	7.65728e-06	0	0	0	0	0	0	0	0	0	Cluster 5	-1.15754	0.498615	Peripherals	0.0569497	15	NA	NA	NA	NA	NA	NA	NA	NA	NA	NA
Dongia	12	10	14	779	1343	147	368	17	0	1033	707	70	131	4500	0.000510052	0.000312774	9.63542e-06	0.00206284	0.00243531	0.00779386	0.00469274	1.48426e-05	0	0.00263666	0.000893328	0.000206634	1	1	0	1	1	0	1	Cluster 5	-1.24126	0	Peripherals	0.0644284	13	NA	NA	NA	NA	NA	NA	NA	NA	NA	NA
Tissierella	0	0	0	0	1189	0	0	0	0	0	0	1	36	1190	0	0	0	0	0.00215606	0	0	0	0	0	0	2.95192e-06	0	0	0	0	0	0	0	Cluster 1	NA	NA	NA	NA	NA	NA	NA	NA	NA	NA	NA	NA	NA	NA	NA
Shinella	0	82	10	37	235	1	20	36	17	92	41	12	25	583	0	0.00256474	6.88245e-06	9.79782e-05	0.000426134	5.30195e-05	0.00025504	3.14314e-05	3.52884e-05	0.000234823	5.18054e-05	3.5423e-05	1	0	1	1	1	0	0	Cluster 4	-1.44984	0	Peripherals	0.0139378	7	NA	NA	NA	NA	NA	NA	NA	NA	NA	NA
Halopseudomonas	0	2	36	26	70	4	4	71	17	31	0	2	20	263	0	6.25547e-05	2.47768e-05	6.88496e-05	0.000126933	0.000212078	5.1008e-05	6.19897e-05	3.52884e-05	7.91252e-05	0	5.90383e-06	1	0	1	0	1	0	0	Cluster 4	-0.604302	0.455681	Peripherals	0.102282	26	NA	NA	NA	NA	NA	NA	NA	NA	NA	NA
Hyphomicrobium	10	10	25	617	82	8	28	10	24	204	58	139	39	1215	0.000425044	0.000312774	1.72061e-05	0.00163385	0.000148693	0.000424156	0.000357056	8.73094e-06	4.98189e-05	0.000520695	7.32857e-05	0.000410316	1	1	1	1	1	1	0	Cluster 3	-0.194762	0.142012	Peripherals	0.290723	38	NA	NA	NA	NA	NA	NA	NA	NA	NA	NA
Taibaiella	0	9	20	11	4314	0	1	22	0	4	1	21	126	4403	0	0.000281496	1.37649e-05	2.91287e-05	0.00782273	0	1.2752e-05	1.92081e-05	0	1.02097e-05	1.26355e-06	6.19902e-05	0	0	0	1	1	0	0	Cluster 4	-0.159282	0.32699	Peripherals	0.110492	36	NA	NA	NA	NA	NA	NA	NA	NA	NA	NA
Granulosicoccus	1	1	5	42	2	0	3	0	0	12	0	1	1	67	4.25044e-05	3.12774e-05	3.44122e-06	0.000111219	3.62667e-06	0	3.8256e-05	0	0	3.06291e-05	0	2.95192e-06	0	0	0	0	0	0	0	Cluster 3	0.0145371	0	Peripherals	0.303432	43	NA	NA	NA	NA	NA	NA	NA	NA	NA	NA
Rhizorhabdus	1	15	40	58	51	0	4	69	0	31	0	4	15	273	4.25044e-05	0.000469161	2.75298e-05	0.000153587	9.24801e-05	0	5.1008e-05	6.02435e-05	0	7.91252e-05	0	1.18077e-05	0	0	0	0	0	0	0	Cluster 4	-0.871314	0.386495	Peripherals	0.092839	20	NA	NA	NA	NA	NA	NA	NA	NA	NA	NA
Methylocella	0	0	2	40	19	0	1	1	0	7	1	5	1	76	0	0	1.37649e-06	0.000105922	3.44534e-05	0	1.2752e-05	8.73094e-07	0	1.7867e-05	1.26355e-06	1.47596e-05	0	0	0	0	0	0	0	Cluster 4	0.265696	0	Peripherals	0.385703	49	NA	NA	NA	NA	NA	NA	NA	NA	NA	NA
Leptothrix	0	0	5	0	1	0	0	0	0	1	3	0	0	10	0	0	3.44122e-06	0	1.81334e-06	0	0	0	0	2.55243e-06	3.79064e-06	0	0	0	0	0	0	0	0	NA	NA	NA	NA	NA	NA	NA	NA	NA	NA	NA	NA	NA	NA	NA	NA
Urbifossiella	2	0	0	0	2	0	1	0	0	165	2	3	9	175	8.50087e-05	0	0	0	3.62667e-06	0	1.2752e-05	0	0	0.00042115	2.52709e-06	8.85575e-06	0	0	0	0	0	0	0	Cluster 3	-1.39357	0.298677	Peripherals	0.00339757	5	NA	NA	NA	NA	NA	NA	NA	NA	NA	NA
Ensifer	0	3	5	16	88	0	0	7	10	12	37	1	10	179	0	9.38321e-05	3.44122e-06	4.2369e-05	0.000159574	0	0	6.11166e-06	2.07579e-05	3.06291e-05	4.67512e-05	2.95192e-06	0	0	1	1	1	0	0	Cluster 4	-0.78231	0.379854	Peripherals	0.12415	22	NA	NA	NA	NA	NA	NA	NA	NA	NA	NA
Afipia	15	8	87	40	59	7	16	148	0	118	837	221	53	1556	0.000637565	0.000250219	5.98773e-05	0.000105922	0.000106987	0.000371136	0.000204032	0.000129218	0	0.000301186	0.00105759	0.000652373	1	1	0	1	1	0	0	Cluster 4	-0.381792	0.168962	Peripherals	0.232671	31	NA	NA	NA	NA	NA	NA	NA	NA	NA	NA
Runella	0	55	1	0	23	0	296	0	0	618	1	0	30	994	0	0.00172026	6.88245e-07	0	4.17067e-05	0	0.0037746	0	0	0.0015774	1.26355e-06	0	0	0	0	0	0	0	0	Cluster 5	-1.61799	0.345679	Peripherals	0.00270746	4	NA	NA	NA	NA	NA	NA	NA	NA	NA	NA
Nitrincola	0	4	2	90	45	6	3	3	0	36	1	0	9	190	0	0.000125109	1.37649e-06	0.000238325	8.16001e-05	0.000318117	3.8256e-05	2.61928e-06	0	9.18874e-05	1.26355e-06	0	1	0	0	0	1	0	0	Cluster 3	-1.34633	0.432133	Peripherals	0.0107416	6	NA	NA	NA	NA	NA	NA	NA	NA	NA	NA
Niastella	0	2	23	18	126	0	5	6	1	7	8	2	12	198	0	6.25547e-05	1.58296e-05	4.76651e-05	0.00022848	0	6.37601e-05	5.23856e-06	2.07579e-06	1.7867e-05	1.01084e-05	5.90383e-06	0	0	1	1	1	0	0	Cluster 4	1.08677	0.492654	Peripherals	0.571138	64	Cluster 2	-0.476745	0.373439	Peripherals	0.548953	39	Cluster 2	-0.456027	0.0644444	Peripherals
Pusillimonas (ex Stolz et al. 2005)	0	0	13	5	6	0	0	6	517	2	2	0	22	551	0	0	8.94718e-06	1.32403e-05	1.088e-05	0	0	5.23856e-06	0.00107318	5.10485e-06	2.52709e-06	0	0	0	1	0	1	0	0	Cluster 4	0.241236	0.487535	Peripherals	0.216365	45	NA	NA	NA	NA	NA	NA	NA	NA	NA	NA
Acidicapsa	1131	1	26	210	114	57	334	0	7	153	15	791	65	2839	0.0480724	3.12774e-05	1.78944e-05	0.000556093	0.00020672	0.00302211	0.00425917	0	1.45305e-05	0.000390521	1.89532e-05	0.00233497	1	1	1	0	1	0	1	Cluster 3	-1.03196	0.269231	Peripherals	0.0259874	18	NA	NA	NA	NA	NA	NA	NA	NA	NA	NA
Arenimonas	0	1	65	68	79	1	3	11	16	15	35	2	13	296	0	3.12774e-05	4.47359e-05	0.000180068	0.000143253	5.30195e-05	3.8256e-05	9.60403e-06	3.32126e-05	3.82864e-05	4.42241e-05	5.90383e-06	1	0	1	1	1	0	0	Cluster 4	0.597252	0.331626	Peripherals	0.344746	53	NA	NA	NA	NA	NA	NA	NA	NA	NA	NA
Nitrobacter	0	1	5	4	17	0	0	29	0	4	118	0	7	178	0	3.12774e-05	3.44122e-06	1.05922e-05	3.08267e-05	0	0	2.53197e-05	0	1.02097e-05	0.000149099	0	0	0	0	1	1	0	0	Cluster 4	0.819762	0	Peripherals	0.486557	58	Cluster 2	-0.981407	0	Peripherals	0.48179	34	NA	NA	NA	NA
Beijerinckia	3	1	7	360	65	0	7	5	9	39	21	43	22	560	0.000127513	3.12774e-05	4.81771e-06	0.000953301	0.000117867	0	8.92641e-05	4.36547e-06	1.86821e-05	9.95446e-05	2.65345e-05	0.000126932	0	1	1	1	1	0	0	Cluster 5	-0.738939	0.0555102	Peripherals	0.125342	25	NA	NA	NA	NA	NA	NA	NA	NA	NA	NA
Pleomorphomonas	7	4	17	283	13	1	41	3	0	630	1741	60	63	2800	0.00029753	0.000125109	1.17002e-05	0.000749401	2.35734e-05	5.30195e-05	0.000522832	2.61928e-06	0	0.00160803	0.00219983	0.000177115	1	1	0	1	1	0	0	Cluster 3	-0.0691824	0	Peripherals	0.33105	41	NA	NA	NA	NA	NA	NA	NA	NA	NA	NA
Rickettsia	16	0	32	1126	28	45	338	52	3	1446	2	1120	103	4208	0.00068007	0	2.20238e-05	0.00298172	5.07734e-05	0.00238588	0.00431018	4.54009e-05	6.22736e-06	0.00369081	2.52709e-06	0.00330615	1	1	1	0	1	0	1	Cluster 3	-0.194762	0.404954	Peripherals	0.224863	38	NA	NA	NA	NA	NA	NA	NA	NA	NA	NA
Corallococcus	0	0	3	36	67	0	1	6	0	4	3	0	8	120	0	0	2.06473e-06	9.53301e-05	0.000121493	0	1.2752e-05	5.23856e-06	0	1.02097e-05	3.79064e-06	0	0	0	0	0	0	0	0	Cluster 4	0.508248	0.316327	Peripherals	0.436052	51	NA	NA	NA	NA	NA	NA	NA	NA	NA	NA
Filimonas	0	0	9	1	5	1	0	16	1	0	24	3883	73	3940	0	0	6.1942e-06	2.64806e-06	9.06668e-06	5.30195e-05	0	1.39695e-05	2.07579e-06	0	3.03251e-05	0.0114623	0	0	0	0	0	0	0	Cluster 4	-0.604302	0.512783	Peripherals	0.106177	26	NA	NA	NA	NA	NA	NA	NA	NA	NA	NA
Methylacidimicrobium	2511	1	85	282	12	13	181	2	7	265	254	1290	64	4903	0.106728	3.12774e-05	5.85008e-05	0.000746753	2.176e-05	0.000689253	0.00230811	1.74619e-06	1.45305e-05	0.000676393	0.000320941	0.00380797	1	1	1	1	1	1	1	Cluster 3	-0.404061	0.341393	Peripherals	0.0933631	33	NA	NA	NA	NA	NA	NA	NA	NA	NA	NA
Heliophilum	1	0	4	83	0	0	4	0	0	3	0	48	3	143	4.25044e-05	0	2.75298e-06	0.000219789	0	0	5.1008e-05	0	0	7.65728e-06	0	0.000141692	0	1	0	0	1	0	0	Cluster 3	0.140116	0.0867769	Peripherals	0.338654	46	NA	NA	NA	NA	NA	NA	NA	NA	NA	NA
Orientia	0	0	0	39	2	1	15	0	0	86	0	10	3	153	0	0	0	0.000103274	3.62667e-06	5.30195e-05	0.00019128	0	0	0.000219509	0	2.95192e-05	1	0	0	0	1	0	0	Cluster 3	-0.152902	0.436656	Peripherals	0.144243	39	NA	NA	NA	NA	NA	NA	NA	NA	NA	NA
Hymenobacter	0	0	0	0	0	0	0	3	0	30	0	45	1	78	0	0	0	0	0	0	0	2.61928e-06	0	7.65728e-05	0	0.000132836	0	0	0	0	0	0	0	Cluster 3	-1.48805	0	Peripherals	0.00119086	3	NA	NA	NA	NA	NA	NA	NA	NA	NA	NA
Skermanella	272	0	45	236	6	4	30	14	1	106	64	508	48	1286	0.0115612	0	3.0971e-05	0.000624942	1.088e-05	0.000212078	0.00038256	1.22233e-05	2.07579e-06	0.000270557	8.0867e-05	0.00149957	1	1	1	0	1	0	0	Cluster 3	-0.5715	0.0809363	Peripherals	0.115403	29	NA	NA	NA	NA	NA	NA	NA	NA	NA	NA
Polymorphobacter	8	5	0	1	0	0	4	1	0	233	0	282	15	534	0.000340035	0.000156387	0	2.64806e-06	0	0	5.1008e-05	8.73094e-07	0	0.000594715	0	0.00083244	0	1	0	0	1	0	0	Cluster 3	-1.1994	0.322066	Peripherals	0.0382229	14	NA	NA	NA	NA	NA	NA	NA	NA	NA	NA
Chloracidobacterium	1	0	0	0	0	0	2	0	0	59	0	356	13	418	4.25044e-05	0	0	0	0	0	2.5504e-05	0	0	0.000150593	0	0.00105088	0	1	0	0	1	0	0	Cluster 3	-0.779454	0	Peripherals	0.0262484	18	NA	NA	NA	NA	NA	NA	NA	NA	NA	NA
Geobacter	27	12	41	5838	20	4	81	9	1	324	7	152	172	6516	0.00114762	0.000375328	2.8218e-05	0.0154594	3.62667e-05	0.000212078	0.00103291	7.85785e-06	2.07579e-06	0.000826986	8.84483e-06	0.000448691	1	1	1	1	1	1	0	Cluster 3	1.10289	0.0739645	Peripherals	0.462121	69	Cluster 3	-1.55409	0.576172	Peripherals	0.203464	24	Cluster 1	-1.5705	0	Peripherals
Acetonema	0	0	1	6	1	0	17	0	0	19	3	89	0	136	0	0	6.88245e-07	1.58884e-05	1.81334e-06	0	0.000216784	0	0	4.84961e-05	3.79064e-06	0.000262721	0	0	0	0	0	0	0	Cluster 3	0.265696	0.0665874	Peripherals	0.328995	49	NA	NA	NA	NA	NA	NA	NA	NA	NA	NA
Tepidisphaera	205	0	57	1028	30	20	102	6	23	300	9	136	65	1916	0.00871339	0	3.92299e-05	0.00272221	5.44001e-05	0.00106039	0.00130071	5.23856e-06	4.77431e-05	0.000765728	1.13719e-05	0.000401461	1	1	1	0	1	0	1	Cluster 3	0.265696	0	Peripherals	0.233571	49	NA	NA	NA	NA	NA	NA	NA	NA	NA	NA
Desulfosporosinus	1	5	3	17	0	0	3	18	0	4	27	10	5	88	4.25044e-05	0.000156387	2.06473e-06	4.5017e-05	0	0	3.8256e-05	1.57157e-05	0	1.02097e-05	3.41158e-05	2.95192e-05	0	1	0	1	1	0	0	Cluster 4	-0.915816	0.49125	Peripherals	0.104015	19	NA	NA	NA	NA	NA	NA	NA	NA	NA	NA
Paludibaculum	1	4	29	68	11	0	2	1	0	13	197	2	22	328	4.25044e-05	0.000125109	1.99591e-05	0.000180068	1.99467e-05	0	2.5504e-05	8.73094e-07	0	3.31815e-05	0.000248919	5.90383e-06	0	0	0	1	1	0	0	Cluster 4	-0.5715	0.437045	Peripherals	0.305565	29	NA	NA	NA	NA	NA	NA	NA	NA	NA	NA
Insolitispirillum	20	13	12	245	1	3	31	11	1	128	0	92	23	557	0.000850087	0.000406606	8.25893e-06	0.000648775	1.81334e-06	0.000159058	0.000395312	9.60403e-06	2.07579e-06	0.000326711	0	0.000271576	1	1	1	0	1	0	0	Cluster 3	0.433135	0.378698	Peripherals	0.280783	53	NA	NA	NA	NA	NA	NA	NA	NA	NA	NA
Terrimicrobium	21	0	4	4	0	1	9	0	0	26	10	69	9	144	0.000892591	0	2.75298e-06	1.05922e-05	0	5.30195e-05	0.000114768	0	0	6.63631e-05	1.26355e-05	0.000203682	1	1	0	0	1	0	0	Cluster 3	-0.613359	0	Peripherals	0.0887558	28	NA	NA	NA	NA	NA	NA	NA	NA	NA	NA
Desulfofundulus	0	0	8	528	0	0	0	5	2	6	12	27	9	588	0	0	5.50596e-06	0.00139818	0	0	0	4.36547e-06	4.15157e-06	1.53146e-05	1.51626e-05	7.97017e-05	0	0	0	0	0	0	0	Cluster 4	-0.0691824	0	Peripherals	0.346299	41	NA	NA	NA	NA	NA	NA	NA	NA	NA	NA
Agitococcus	0	0	1	5	0	0	5	0	0	6	0	15	1	32	0	0	6.88245e-07	1.32403e-05	0	0	6.37601e-05	0	0	1.53146e-05	0	4.42787e-05	0	0	0	0	0	0	0	Cluster 3	0.684293	0.499347	Peripherals	0.407045	59	NA	NA	NA	NA	NA	NA	NA	NA	NA	NA
Cardiobacterium	0	0	0	2	0	0	1	0	0	1	0	3	0	7	0	0	0	5.29612e-06	0	0	1.2752e-05	0	0	2.55243e-06	0	8.85575e-06	0	0	0	0	0	0	0	NA	NA	NA	NA	NA	NA	NA	NA	NA	NA	NA	NA	NA	NA	NA	NA
Roholtiella	19	0	0	28	0	1	3	2	0	28	0	5	4	86	0.000807583	0	0	7.41457e-05	0	5.30195e-05	3.8256e-05	1.74619e-06	0	7.1468e-05	0	1.47596e-05	1	1	0	0	1	0	0	Cluster 3	0.600574	0.0338882	Peripherals	0.184062	57	NA	NA	NA	NA	NA	NA	NA	NA	NA	NA
Duganella	0	3	114	45	7	0	100	25	34	765	2	33	18	1128	0	9.38321e-05	7.84599e-05	0.000119163	1.26933e-05	0	0.0012752	2.18274e-05	7.05768e-05	0.00195261	2.52709e-06	9.74132e-05	0	0	1	1	1	0	0	Cluster 3	-0.655219	0.0525931	Peripherals	0.20834	27	NA	NA	NA	NA	NA	NA	NA	NA	NA	NA
Alteromonas	0	0	37	1	1	4	0	3	0	4	0	2	1	52	0	0	2.5465e-05	2.64806e-06	1.81334e-06	0.000212078	0	2.61928e-06	0	1.02097e-05	0	5.90383e-06	0	0	0	0	0	0	0	Cluster 5	-1.29909	0	Peripherals	0.0110625	7	NA	NA	NA	NA	NA	NA	NA	NA	NA	NA
Bacillus	18	0	12	29	122	0	1	1	0	14	2	18	4	217	0.000765078	0	8.25893e-06	7.67937e-05	0.000221227	0	1.2752e-05	8.73094e-07	0	3.5734e-05	2.52709e-06	5.31345e-05	0	1	0	0	1	0	0	Cluster 5	-1.1994	0.300172	Peripherals	0.0505023	14	NA	NA	NA	NA	NA	NA	NA	NA	NA	NA
Spongiibacter	0	0	6	6	3	0	2	1	0	1	0	1	1	20	0	0	4.12947e-06	1.58884e-05	5.44001e-06	0	2.5504e-05	8.73094e-07	0	2.55243e-06	0	2.95192e-06	0	0	0	0	0	0	0	NA	NA	NA	NA	NA	NA	NA	NA	NA	NA	NA	NA	NA	NA	NA	NA
Sinorhizobium	1	1	4	16	15	0	12	3	3	35	10	13	3	113	4.25044e-05	3.12774e-05	2.75298e-06	4.2369e-05	2.72e-05	0	0.000153024	2.61928e-06	6.22736e-06	8.93349e-05	1.26355e-05	3.83749e-05	0	1	1	1	1	0	0	Cluster 5	0.0145371	0	Peripherals	0.293921	43	NA	NA	NA	NA	NA	NA	NA	NA	NA	NA
Flavihumibacter	0	42	2	3	95	0	12	1	0	88	0	2	9	245	0	0.00131365	1.37649e-06	7.94418e-06	0.000172267	0	0.000153024	8.73094e-07	0	0.000224614	0	5.90383e-06	0	0	0	0	0	0	0	Cluster 3	-1.11568	0.58642	Peripherals	0.0311422	16	NA	NA	NA	NA	NA	NA	NA	NA	NA	NA
Rudaea	0	0	9	3	21	0	0	2	0	0	2	0	5	37	0	0	6.1942e-06	7.94418e-06	3.808e-05	0	0	1.74619e-06	0	0	2.52709e-06	0	0	0	0	0	0	0	0	NA	NA	NA	NA	NA	NA	NA	NA	NA	NA	NA	NA	NA	NA	NA	NA
Methylotuvimicrobium	0	0	6	12	2	3	0	0	0	10	0	0	3	33	0	0	4.12947e-06	3.17767e-05	3.62667e-06	0.000159058	0	0	0	2.55243e-05	0	0	0	0	0	0	0	0	0	Cluster 3	-0.307058	0.458678	Peripherals	0.132181	28	NA	NA	NA	NA	NA	NA	NA	NA	NA	NA
Xanthobacter	3	1	26	17	2	4	7	11	2	48	7	3	10	131	0.000127513	3.12774e-05	1.78944e-05	4.5017e-05	3.62667e-06	0.000212078	8.92641e-05	9.60403e-06	4.15157e-06	0.000122516	8.84483e-06	8.85575e-06	1	0	1	1	1	0	0	Cluster 5	1.10289	0.512492	Peripherals	0.608197	69	Cluster 3	-0.0371496	0	Peripherals	0.519666	39	Cluster 1	-0.520376	0	Peripherals
Planctopirus	3	2	2	74	0	0	163	2	0	178	0	0	13	424	0.000127513	6.25547e-05	1.37649e-06	0.000195956	0	0	0.00207858	1.74619e-06	0	0.000454332	0	0	0	0	0	0	0	0	0	Cluster 3	-0.0691824	0	Peripherals	0.221464	41	NA	NA	NA	NA	NA	NA	NA	NA	NA	NA
Alysiella	0	0	10	3	0	10	4	2	1	619	4	0	9	653	0	0	6.88245e-06	7.94418e-06	0	0.000530195	5.1008e-05	1.74619e-06	2.07579e-06	0.00157995	5.05419e-06	0	1	0	0	0	1	0	0	Cluster 5	-1.01565	0	Peripherals	0.04995	13	NA	NA	NA	NA	NA	NA	NA	NA	NA	NA
Acetobacter	84	0	56	244	6	25	108	11	1	59	11	12	18	617	0.00357037	0	3.85417e-05	0.000646127	1.088e-05	0.00132549	0.00137722	9.60403e-06	2.07579e-06	0.000150593	1.3899e-05	3.5423e-05	1	1	1	0	1	0	0	Cluster 3	-0.0273227	0.10314	Peripherals	0.215896	42	NA	NA	NA	NA	NA	NA	NA	NA	NA	NA
Herminiimonas	0	0	39	14	0	0	1	5	0	17	0	8	5	84	0	0	2.68415e-05	3.70728e-05	0	0	1.2752e-05	4.36547e-06	0	4.33913e-05	0	2.36153e-05	0	0	0	0	0	0	0	Cluster 3	1.06103	0.493827	Peripherals	0.62576	68	Cluster 3	0.468497	0.099723	Peripherals	0.488063	44	NA	NA	NA	NA
Rosenbergiella	0	0	21	0	2	0	0	38	0	1	5	21	8	88	0	0	1.44531e-05	0	3.62667e-06	0	0	3.31776e-05	0	2.55243e-06	6.31773e-06	6.19902e-05	0	0	0	0	0	0	0	Cluster 4	-0.11478	0.41966	Peripherals	0.190437	37	NA	NA	NA	NA	NA	NA	NA	NA	NA	NA
Dichelobacter	0	0	1	0	0	0	0	0	0	0	0	0	1	1	0	0	6.88245e-07	0	0	0	0	0	0	0	0	0	0	0	0	0	0	0	0	NA	NA	NA	NA	NA	NA	NA	NA	NA	NA	NA	NA	NA	NA	NA	NA
Thiomonas	0	0	56	3	18	0	1	39	20	12	10	0	19	159	0	0	3.85417e-05	7.94418e-06	3.264e-05	0	1.2752e-05	3.40507e-05	4.15157e-05	3.06291e-05	1.26355e-05	0	0	0	1	0	1	0	0	Cluster 4	0.463746	0.342653	Peripherals	0.270565	50	NA	NA	NA	NA	NA	NA	NA	NA	NA	NA
Methylomicrobium	0	0	2	1	0	0	0	0	0	1	0	0	0	4	0	0	1.37649e-06	2.64806e-06	0	0	0	0	0	2.55243e-06	0	0	0	0	0	0	0	0	0	NA	NA	NA	NA	NA	NA	NA	NA	NA	NA	NA	NA	NA	NA	NA	NA
Gluconobacter	16	1	24	65	1	3	25	4	1	26	8	1	17	175	0.00068007	3.12774e-05	1.65179e-05	0.000172124	1.81334e-06	0.000159058	0.0003188	3.49238e-06	2.07579e-06	6.63631e-05	1.01084e-05	2.95192e-06	1	1	1	1	1	1	0	Cluster 3	0.893592	0.04543	Peripherals	0.448076	64	NA	NA	NA	NA	NA	NA	NA	NA	NA	NA
Saccharibacter	0	0	1	0	0	0	0	0	0	0	0	0	0	1	0	0	6.88245e-07	0	0	0	0	0	0	0	0	0	0	0	0	0	0	0	0	NA	NA	NA	NA	NA	NA	NA	NA	NA	NA	NA	NA	NA	NA	NA	NA
Azonexus	0	0	4	0	0	0	0	1	0	1	1	0	0	7	0	0	2.75298e-06	0	0	0	0	8.73094e-07	0	2.55243e-06	1.26355e-06	0	0	0	0	0	0	0	0	NA	NA	NA	NA	NA	NA	NA	NA	NA	NA	NA	NA	NA	NA	NA	NA
Frateuria	3	0	114	30	32	0	0	1	26	8	26	0	14	240	0.000127513	0	7.84599e-05	7.94418e-05	5.80267e-05	0	0	8.73094e-07	5.39705e-05	2.04194e-05	3.28522e-05	0	0	0	1	0	1	0	0	Cluster 4	-0.11478	0.470868	Peripherals	0.20771	37	NA	NA	NA	NA	NA	NA	NA	NA	NA	NA
Carnobacterium	0	0	31	0	0	0	0	2	0	0	2	1	0	36	0	0	2.13356e-05	0	0	0	0	1.74619e-06	0	0	2.52709e-06	2.95192e-06	0	0	0	0	0	0	0	NA	NA	NA	NA	NA	NA	NA	NA	NA	NA	NA	NA	NA	NA	NA	NA
Nitratireductor	0	2	11	158	1	0	0	0	0	4	1	3	6	180	0	6.25547e-05	7.57069e-06	0.000418393	1.81334e-06	0	0	0	0	1.02097e-05	1.26355e-06	8.85575e-06	0	0	0	0	0	0	0	Cluster 5	-0.44592	0.412598	Peripherals	0.226803	32	NA	NA	NA	NA	NA	NA	NA	NA	NA	NA
Microbacterium	0	10	146	95	9	0	0	3	38	15	3	9	14	328	0	0.000312774	0.000100484	0.000251566	1.632e-05	0	0	2.61928e-06	7.88799e-05	3.82864e-05	3.79064e-06	2.65672e-05	0	0	1	1	1	0	0	Cluster 4	-0.960318	0.429734	Peripherals	0.076071	18	NA	NA	NA	NA	NA	NA	NA	NA	NA	NA
Sphaerotilus	0	0	21	0	3	0	0	4	0	0	2	0	3	30	0	0	1.44531e-05	0	5.44001e-06	0	0	3.49238e-06	0	0	2.52709e-06	0	0	0	0	0	0	0	0	NA	NA	NA	NA	NA	NA	NA	NA	NA	NA	NA	NA	NA	NA	NA	NA
Nitrosococcus	0	0	8	16	1	23	8	8	0	218	9	1	10	292	0	0	5.50596e-06	4.2369e-05	1.81334e-06	0.00121945	0.000102016	6.98475e-06	0	0.000556429	1.13719e-05	2.95192e-06	1	0	0	0	1	0	0	Cluster 3	0.307058	0.132653	Peripherals	0.12239	41	NA	NA	NA	NA	NA	NA	NA	NA	NA	NA
Nitrospirillum	76	1	14	107	1	221	53	6	0	5075	6	13	172	5573	0.00323033	3.12774e-05	9.63542e-06	0.000283342	1.81334e-06	0.0117173	0.000675857	5.23856e-06	0	0.0129536	7.58128e-06	3.83749e-05	1	1	0	1	1	0	0	Cluster 3	0.873933	0.231111	Peripherals	0.114386	53	NA	NA	NA	NA	NA	NA	NA	NA	NA	NA
Alistipes	0	0	11	7	0	0	11	8	0	62	930	1	32	1030	0	0	7.57069e-06	1.85364e-05	0	0	0.000140272	6.98475e-06	0	0.00015825	0.0011751	2.95192e-06	0	0	0	0	0	0	0	Cluster 5	0.391275	0	Peripherals	0.495019	52	Cluster 1	-0.92094	0.497566	Peripherals	0.429659	31	NA	NA	NA	NA
Snodgrassella	0	0	53	10	0	2	1	2	2	125	78	0	9	273	0	0	3.6477e-05	2.64806e-05	0	0.000106039	1.2752e-05	1.74619e-06	4.15157e-06	0.000319053	9.85567e-05	0	1	0	0	0	1	0	0	Cluster 5	-0.401537	0.188366	Peripherals	0.212173	26	NA	NA	NA	NA	NA	NA	NA	NA	NA	NA
Rhodoplanes	1	0	26	395	12	0	3	33	1	31	843	5	29	1350	4.25044e-05	0	1.78944e-05	0.00104598	2.176e-05	0	3.8256e-05	2.88121e-05	2.07579e-06	7.91252e-05	0.00106517	1.47596e-05	0	0	1	0	1	0	0	Cluster 4	2.28833	0.0945982	Peripherals	0.849158	91	Cluster 2	1.44097	0.445303	Peripherals	0.820824	58	Cluster 2	1.22407	0.387812	Peripherals
Aliidiomarina	0	0	7	4	1	2	2	28	1	4	3	3	4	55	0	0	4.81771e-06	1.05922e-05	1.81334e-06	0.000106039	2.5504e-05	2.44466e-05	2.07579e-06	1.02097e-05	3.79064e-06	8.85575e-06	0	0	0	0	0	0	0	Cluster 4	1.22847	0.330586	Peripherals	0.677256	72	Cluster 2	0.229782	0.4506	Peripherals	0.636325	46	Cluster 2	0.144008	0.489796	Peripherals
Rhizomicrobium	0	0	14	103	2	3	1	0	0	5	75	4	18	207	0	0	9.63542e-06	0.00027275	3.62667e-06	0.000159058	1.2752e-05	0	0	1.27621e-05	9.4766e-05	1.18077e-05	0	0	0	0	0	0	0	Cluster 4	-0.278481	0	Peripherals	0.318343	36	NA	NA	NA	NA	NA	NA	NA	NA	NA	NA
Kurthia	1	0	1	2	0	0	0	2	0	3	3	0	0	12	4.25044e-05	0	6.88245e-07	5.29612e-06	0	0	0	1.74619e-06	0	7.65728e-06	3.79064e-06	0	0	0	0	0	0	0	0	NA	NA	NA	NA	NA	NA	NA	NA	NA	NA	NA	NA	NA	NA	NA	NA
Calothrix	9	0	0	2	0	1255	203	7	6	218	44	0	43	1744	0.000382539	0	0	5.29612e-06	0	0.0665394	0.00258866	6.11166e-06	1.24547e-05	0.000556429	5.55961e-05	0	1	0	0	0	1	0	0	Cluster 3	0.684975	0.647929	Connectors	0.035556	49	NA	NA	NA	NA	NA	NA	NA	NA	NA	NA
Gemmata	40	0	45	55	72	195	6	143	192	402	288	29	46	1467	0.00170017	0	3.0971e-05	0.000145643	0.00013056	0.0103388	7.65121e-05	0.000124852	0.000398551	0.00102608	0.000363901	8.56056e-05	1	1	1	0	1	0	0	Cluster 5	-1.48805	0.489796	Peripherals	0.00667917	3	NA	NA	NA	NA	NA	NA	NA	NA	NA	NA
Chthonomonas	0	0	67	365	7	2	3	2	1	159	160	5	43	771	0	0	4.61124e-05	0.000966542	1.26933e-05	0.000106039	3.8256e-05	1.74619e-06	2.07579e-06	0.000405836	0.000202167	1.47596e-05	1	0	1	0	1	0	0	Cluster 4	0.684293	0.0399833	Peripherals	0.58449	59	Cluster 1	-0.251166	0.0688776	Peripherals	0.552572	39	NA	NA	NA	NA
Aquaphilus	0	0	1	0	0	0	0	0	0	6	1	0	0	8	0	0	6.88245e-07	0	0	0	0	0	0	1.53146e-05	1.26355e-06	0	0	0	0	0	0	0	0	NA	NA	NA	NA	NA	NA	NA	NA	NA	NA	NA	NA	NA	NA	NA	NA
Sinanaerobacter	0	0	0	0	0	0	1	20	0	0	4	0	4	25	0	0	0	0	0	0	1.2752e-05	1.74619e-05	0	0	5.05419e-06	0	0	0	0	0	0	0	0	NA	NA	NA	NA	NA	NA	NA	NA	NA	NA	NA	NA	NA	NA	NA	NA
Blastochloris	2	0	8	158	3	2	16	3	0	88	18	2	5	300	8.50087e-05	0	5.50596e-06	0.000418393	5.44001e-06	0.000106039	0.000204032	2.61928e-06	0	0.000224614	2.27438e-05	5.90383e-06	1	0	0	0	1	0	0	Cluster 5	1.27033	0.41109	Peripherals	0.674677	73	Cluster 1	-0.251166	0	Peripherals	0.562167	39	Cluster 2	0.00468807	0	Peripherals
Flavisolibacter	0	0	6	12	8	1	0	3	0	3	10	0	0	43	0	0	4.12947e-06	3.17767e-05	1.45067e-05	5.30195e-05	0	2.61928e-06	0	7.65728e-06	1.26355e-05	0	0	0	0	0	0	0	0	Cluster 4	0.77526	0.403078	Peripherals	0.518045	57	Cluster 2	-0.678609	0.197224	Peripherals	0.529646	37	NA	NA	NA	NA
Oceanimonas	0	1	2	0	5	0	0	134	0	3	47	0	6	192	0	3.12774e-05	1.37649e-06	0	9.06668e-06	0	0	0.000116995	0	7.65728e-06	5.93867e-05	0	0	0	0	1	1	0	0	Cluster 4	-0.248286	0.0444215	Peripherals	0.198184	34	NA	NA	NA	NA	NA	NA	NA	NA	NA	NA
Anaerobranca	0	0	0	0	0	0	0	25	0	0	47	2	3	74	0	0	0	0	0	0	0	2.18274e-05	0	0	5.93867e-05	5.90383e-06	0	0	0	0	0	0	0	NA	NA	NA	NA	NA	NA	NA	NA	NA	NA	NA	NA	NA	NA	NA	NA
Paludisphaera	1	0	0	39	1	0	0	5	0	10	2	0	2	58	4.25044e-05	0	0	0.000103274	1.81334e-06	0	0	4.36547e-06	0	2.55243e-05	2.52709e-06	0	0	0	0	0	0	0	0	Cluster 4	-1.24126	0.213039	Peripherals	0.0684305	13	NA	NA	NA	NA	NA	NA	NA	NA	NA	NA
Simiduia	0	0	1	4	1	0	0	15	0	0	0	0	3	21	0	0	6.88245e-07	1.05922e-05	1.81334e-06	0	0	1.30964e-05	0	0	0	0	0	0	0	0	0	0	0	NA	NA	NA	NA	NA	NA	NA	NA	NA	NA	NA	NA	NA	NA	NA	NA
Bartonella	0	5	13	73	15	0	13	5	3	44	5	28	6	204	0	0.000156387	8.94718e-06	0.000193308	2.72e-05	0	0.000165776	4.36547e-06	6.22736e-06	0.000112307	6.31773e-06	8.26537e-05	0	0	1	1	1	0	0	Cluster 3	0.391275	0.408163	Peripherals	0.377151	52	NA	NA	NA	NA	NA	NA	NA	NA	NA	NA
Brasilonema	16	0	0	11	0	2	10	16	0	96	2	0	6	153	0.00068007	0	0	2.91287e-05	0	0.000106039	0.00012752	1.39695e-05	0	0.000245033	2.52709e-06	0	1	0	0	0	1	0	0	Cluster 3	-0.362201	0.317636	Peripherals	0.0888292	34	NA	NA	NA	NA	NA	NA	NA	NA	NA	NA
Aureimonas	1	63	6	14	0	1	3	21	0	9	15	1	4	134	4.25044e-05	0.00197047	4.12947e-06	3.70728e-05	0	5.30195e-05	3.8256e-05	1.8335e-05	0	2.29718e-05	1.89532e-05	2.95192e-06	1	0	0	1	1	0	0	Cluster 4	-1.22733	0.329861	Peripherals	0.0619089	12	NA	NA	NA	NA	NA	NA	NA	NA	NA	NA
Brenneria	0	0	48	2	0	3	0	17	0	1	2	6	4	79	0	0	3.30357e-05	5.29612e-06	0	0.000159058	0	1.48426e-05	0	2.55243e-06	2.52709e-06	1.77115e-05	0	0	0	0	0	0	0	Cluster 4	-0.78231	0.3064	Peripherals	0.10064	22	NA	NA	NA	NA	NA	NA	NA	NA	NA	NA
Acidaminococcus	0	0	0	2	0	0	0	2	0	0	7	0	3	11	0	0	0	5.29612e-06	0	0	0	1.74619e-06	0	0	8.84483e-06	0	0	0	0	0	0	0	0	NA	NA	NA	NA	NA	NA	NA	NA	NA	NA	NA	NA	NA	NA	NA	NA
Ferrovibrio	15	1	0	3	3	5	1892	0	0	3389	1	0	157	5309	0.000637565	3.12774e-05	0	7.94418e-06	5.44001e-06	0.000265097	0.0241268	0	0	0.00865017	1.26355e-06	0	1	0	0	0	1	0	0	Cluster 3	0.496016	0.272189	Peripherals	0.00305646	45	NA	NA	NA	NA	NA	NA	NA	NA	NA	NA
Cytophaga	0	1	4	1	0	0	21	2	0	87	5	0	7	121	0	3.12774e-05	2.75298e-06	2.64806e-06	0	0	0.000267792	1.74619e-06	0	0.000222061	6.31773e-06	0	0	0	0	0	0	0	0	Cluster 5	-0.278481	0	Peripherals	0.295964	36	NA	NA	NA	NA	NA	NA	NA	NA	NA	NA
Lyngbya	15	0	0	2	0	80	50	0	15	224	1	0	9	387	0.000637565	0	0	5.29612e-06	0	0.00424156	0.000637601	0	3.11368e-05	0.000571744	1.26355e-06	0	1	0	0	0	1	0	0	Cluster 3	1.29909	0.0289792	Peripherals	0	62	NA	NA	NA	NA	NA	NA	Cluster 3	0.385636	0.353516	Peripherals
Niveispirillum	23	5	5	7	1	0	1314	24	0	6294	3	8	250	7684	0.0009776	0.000156387	3.44122e-06	1.85364e-05	1.81334e-06	0	0.0167561	2.09543e-05	0	0.016065	3.79064e-06	2.36153e-05	0	1	0	1	1	0	0	Cluster 3	-0.5715	0.128419	Peripherals	0.116175	29	NA	NA	NA	NA	NA	NA	NA	NA	NA	NA
Arcicella	0	0	6	2	0	0	1966	16	0	6146	3	0	245	8139	0	0	4.12947e-06	5.29612e-06	0	0	0.0250705	1.39695e-05	0	0.0156872	3.79064e-06	0	0	0	0	0	0	0	0	Cluster 5	0.265696	0.36461	Peripherals	0.422131	49	NA	NA	NA	NA	NA	NA	NA	NA	NA	NA
Rhodobacter	2	1	0	0	0	0	3	0	0	262	1	0	7	269	8.50087e-05	3.12774e-05	0	0	0	0	3.8256e-05	0	0	0.000668736	1.26355e-06	0	0	0	0	0	0	0	0	Cluster 4	-1.18283	0.225128	Peripherals	0	13	NA	NA	NA	NA	NA	NA	NA	NA	NA	NA
Chamaesiphon	0	0	0	0	0	1	11	4	0	20	2	0	2	38	0	0	0	0	0	5.30195e-05	0.000140272	3.49238e-06	0	5.10485e-05	2.52709e-06	0	1	0	0	0	1	0	0	Cluster 3	-0.118099	0.489796	Peripherals	0.0550166	32	NA	NA	NA	NA	NA	NA	NA	NA	NA	NA
Methylocapsa	0	1	0	5	0	0	0	0	0	1	1	1	0	9	0	3.12774e-05	0	1.32403e-05	0	0	0	0	0	2.55243e-06	1.26355e-06	2.95192e-06	0	0	0	0	0	0	0	NA	NA	NA	NA	NA	NA	NA	NA	NA	NA	NA	NA	NA	NA	NA	NA
Perexilibacter	0	0	0	0	0	0	0	0	0	1	0	0	0	1	0	0	0	0	0	0	0	0	0	2.55243e-06	0	0	0	0	0	0	0	0	0	NA	NA	NA	NA	NA	NA	NA	NA	NA	NA	NA	NA	NA	NA	NA	NA
Cyanomargarita	100	1	1	7	0	476	544	55	16	688	33	1	46	1922	0.00425044	3.12774e-05	6.88245e-07	1.85364e-05	0	0.0252373	0.00693709	4.80202e-05	3.32126e-05	0.00175607	4.1697e-05	2.95192e-06	1	1	0	1	1	0	0	Cluster 3	0.779454	0.426036	Peripherals	0.0383759	51	NA	NA	NA	NA	NA	NA	NA	NA	NA	NA
Dulcicalothrix	13	0	0	2	0	218	148	6	8	200	3	0	14	598	0.000552557	0	0	5.29612e-06	0	0.0115582	0.0018873	5.23856e-06	1.66063e-05	0.000510485	3.79064e-06	0	1	0	0	0	1	0	0	Cluster 3	0.684975	0	Peripherals	0.0126706	49	NA	NA	NA	NA	NA	NA	NA	NA	NA	NA
Trichocoleus	5	0	0	7	1	16	26	6	0	529	9	10	26	609	0.000212522	0	0	1.85364e-05	1.81334e-06	0.000848311	0.000331552	5.23856e-06	0	0.00135023	1.13719e-05	2.95192e-05	1	1	0	0	1	0	0	Cluster 3	1.01565	0.473373	Peripherals	0.0785159	56	NA	NA	NA	NA	NA	NA	NA	NA	NA	NA
Cereibacter	0	53	1	2	0	0	8	0	0	200	2	1	13	267	0	0.0016577	6.88245e-07	5.29612e-06	0	0	0.000102016	0	0	0.000510485	2.52709e-06	2.95192e-06	0	0	0	0	0	0	0	Cluster 3	-1.24126	0.309917	Peripherals	0.0574608	13	NA	NA	NA	NA	NA	NA	NA	NA	NA	NA
Ehrlichia	4	0	1	130	0	0	8	0	0	50	1	0	3	194	0.000170017	0	6.88245e-07	0.000344248	0	0	0.000102016	0	0	0.000127621	1.26355e-06	0	0	0	0	0	0	0	0	Cluster 3	0.474994	0.472612	Peripherals	0.374209	54	NA	NA	NA	NA	NA	NA	NA	NA	NA	NA
Poriferisphaera	49	3	0	546	0	0	36	0	0	304	1	20	17	959	0.00208271	9.38321e-05	0	0.00144584	0	0	0.000459072	0	0	0.000775938	1.26355e-06	5.90383e-05	0	1	0	0	1	0	0	Cluster 3	-0.0691824	0.390137	Peripherals	0.179235	41	NA	NA	NA	NA	NA	NA	NA	NA	NA	NA
Atlanticothrix	0	0	0	0	0	0	7	1	0	9	0	1	0	18	0	0	0	0	0	0	8.92641e-05	8.73094e-07	0	2.29718e-05	0	2.95192e-06	0	0	0	0	0	0	0	Cluster 3	-0.968412	0	Peripherals	0.0210109	14	NA	NA	NA	NA	NA	NA	NA	NA	NA	NA
Asaia	74	0	39	109	6	11	8	1	2	25	4	9	14	288	0.00314532	0	2.68415e-05	0.000288639	1.088e-05	0.000583214	0.000102016	8.73094e-07	4.15157e-06	6.38107e-05	5.05419e-06	2.65672e-05	1	1	1	0	1	0	0	Cluster 3	-0.655219	0.157903	Peripherals	0.0779448	27	NA	NA	NA	NA	NA	NA	NA	NA	NA	NA
Nitrosospira	0	0	6	1	0	0	0	4	0	30	1	0	2	42	0	0	4.12947e-06	2.64806e-06	0	0	0	3.49238e-06	0	7.65728e-05	1.26355e-06	0	0	0	0	0	0	0	0	NA	NA	NA	NA	NA	NA	NA	NA	NA	NA	NA	NA	NA	NA	NA	NA
Oscillatoria	2	0	0	5	0	2	15	1	0	211	5	0	15	241	8.50087e-05	0	0	1.32403e-05	0	0.000106039	0.00019128	8.73094e-07	0	0.000538562	6.31773e-06	0	1	0	0	0	1	0	0	Cluster 3	1.48805	0.255	Peripherals	0.201237	66	NA	NA	NA	NA	NA	NA	Cluster 3	-0.560926	0.424823	Peripherals
Endomicrobium	2	0	1	34	0	0	0	5	0	61	2	0	3	105	8.50087e-05	0	6.88245e-07	9.0034e-05	0	0	0	4.36547e-06	0	0.000155698	2.52709e-06	0	0	0	0	0	0	0	0	Cluster 5	-0.362201	0.187124	Peripherals	0.260253	34	NA	NA	NA	NA	NA	NA	NA	NA	NA	NA
Gloeocapsopsis	23	0	1	6	1	14	192	2	0	227	1	1	15	468	0.0009776	0	6.88245e-07	1.58884e-05	1.81334e-06	0.000742272	0.00244839	1.74619e-06	0	0.000579401	1.26355e-06	2.95192e-06	1	1	0	0	1	0	0	Cluster 3	1.15737	0.250311	Peripherals	0.106572	59	NA	NA	NA	NA	NA	NA	Cluster 3	-0.0876446	0.408163	Peripherals
Pegethrix	0	0	0	4	0	3	3	0	0	135	6	1	6	152	0	0	0	1.05922e-05	0	0.000159058	3.8256e-05	0	0	0.000344578	7.58128e-06	2.95192e-06	1	0	0	0	1	0	0	Cluster 3	0.259818	0.5	Peripherals	0.135083	40	NA	NA	NA	NA	NA	NA	NA	NA	NA	NA
Thermogutta	8	2	1	48	0	0	19	2	0	151	0	27	7	258	0.000340035	6.25547e-05	6.88245e-07	0.000127107	0	0	0.000242288	1.74619e-06	0	0.000385416	0	7.97017e-05	0	1	0	0	1	0	0	Cluster 3	0.600574	0.259444	Peripherals	0.292649	57	NA	NA	NA	NA	NA	NA	NA	NA	NA	NA
Acaryochloris	4	0	0	8	0	41	51	2	2	98	1	1	7	208	0.000170017	0	0	2.11845e-05	0	0.0021738	0.000650353	1.74619e-06	4.15157e-06	0.000250138	1.26355e-06	2.95192e-06	1	0	0	0	1	0	0	Cluster 3	1.67701	0.142012	Peripherals	0.0926094	70	NA	NA	NA	NA	NA	NA	Cluster 3	0.858917	0.384088	Peripherals
Tundrisphaera	6	0	0	13	0	0	1	1	0	12	0	0	1	33	0.000255026	0	0	3.44248e-05	0	0	1.2752e-05	8.73094e-07	0	3.06291e-05	0	0	0	0	0	0	0	0	0	Cluster 3	0.0982566	0.531111	Peripherals	0.17565	45	NA	NA	NA	NA	NA	NA	NA	NA	NA	NA
Nostoc	18	0	1	0	0	38	395	1	0	158	2	0	23	613	0.000765078	0	6.88245e-07	0	0	0.00201474	0.00503704	8.73094e-07	0	0.000403283	2.52709e-06	0	1	0	0	0	1	0	0	Cluster 3	0.0708594	0.33241	Peripherals	0.0276359	36	NA	NA	NA	NA	NA	NA	NA	NA	NA	NA
Thalassospira	0	59	2	45	2	2	40	3	0	137	1	24	9	315	0	0.00184536	1.37649e-06	0.000119163	3.62667e-06	0.000106039	0.00051008	2.61928e-06	0	0.000349682	1.26355e-06	7.0846e-05	1	0	0	1	1	0	0	Cluster 3	-1.03196	0.132653	Peripherals	0.055115	18	NA	NA	NA	NA	NA	NA	NA	NA	NA	NA
Salinisphaera	0	0	4	1	0	4	0	1	0	10	2	0	0	22	0	0	2.75298e-06	2.64806e-06	0	0.000212078	0	8.73094e-07	0	2.55243e-05	2.52709e-06	0	0	0	0	0	0	0	0	Cluster 5	-0.590495	0	Peripherals	0.0922115	22	NA	NA	NA	NA	NA	NA	NA	NA	NA	NA
Pseudovibrio	0	7	5	17	2	0	1	1	0	11	0	2	3	46	0	0.000218942	3.44122e-06	4.5017e-05	3.62667e-06	0	1.2752e-05	8.73094e-07	0	2.80767e-05	0	5.90383e-06	0	0	0	0	0	0	0	Cluster 3	-0.613359	0.0730652	Peripherals	0.15524	28	NA	NA	NA	NA	NA	NA	NA	NA	NA	NA
Flexithrix	0	0	2	2	0	0	7	8	0	89	0	0	8	108	0	0	1.37649e-06	5.29612e-06	0	0	8.92641e-05	6.98475e-06	0	0.000227166	0	0	0	0	0	0	0	0	0	Cluster 5	-0.0273227	0.18	Peripherals	0.313806	42	NA	NA	NA	NA	NA	NA	NA	NA	NA	NA
Thermolithobacter	0	0	1	4	0	0	0	0	1	15	0	3	1	24	0	0	6.88245e-07	1.05922e-05	0	0	0	0	2.07579e-06	3.82864e-05	0	8.85575e-06	0	0	0	0	0	0	0	NA	NA	NA	NA	NA	NA	NA	NA	NA	NA	NA	NA	NA	NA	NA	NA
Algisphaera	11	0	2	717	0	0	24	1	0	202	1	13	38	971	0.000467548	0	1.37649e-06	0.00189866	0	0	0.000306048	8.73094e-07	0	0.00051559	1.26355e-06	3.83749e-05	0	1	0	0	1	0	0	Cluster 3	1.77265	0.117188	Peripherals	0.577378	85	Cluster 3	-1.14957	0.113866	Peripherals	0.259804	28	Cluster 1	-0.914174	0	Peripherals
Prosthecobacter	31	125	20	36	0	2	44	71	0	192	15	81	15	617	0.00131764	0.00390967	1.37649e-05	9.53301e-05	0	0.000106039	0.000561089	6.19897e-05	0	0.000490066	1.89532e-05	0.000239105	1	1	0	1	1	0	0	Cluster 3	-1.36684	0.470868	Peripherals	0.0273094	10	NA	NA	NA	NA	NA	NA	NA	NA	NA	NA
Roseospira	1	0	3	4	2	0	21	2	0	250	0	2	10	285	4.25044e-05	0	2.06473e-06	1.05922e-05	3.62667e-06	0	0.000267792	1.74619e-06	0	0.000638107	0	5.90383e-06	0	0	0	0	0	0	0	Cluster 3	0.768013	0.107755	Peripherals	0.453274	61	NA	NA	NA	NA	NA	NA	NA	NA	NA	NA
Algoriphagus	46	1	3	4	1	0	66	28	0	582	5	6	19	742	0.0019552	3.12774e-05	2.06473e-06	1.05922e-05	1.81334e-06	0	0.000841633	2.44466e-05	0	0.00148551	6.31773e-06	1.77115e-05	0	1	0	1	1	0	0	Cluster 3	-0.780798	0	Peripherals	0.0931807	24	NA	NA	NA	NA	NA	NA	NA	NA	NA	NA
Foliisarcina	0	0	0	0	0	10	14	0	0	8	3	0	2	35	0	0	0	0	0	0.000530195	0.000178528	0	0	2.04194e-05	3.79064e-06	0	1	0	0	0	1	0	0	Cluster 3	0.307058	0	Peripherals	0.0391093	41	NA	NA	NA	NA	NA	NA	NA	NA	NA	NA
Phyllobacterium	0	1	1	27	3	0	1	2	1	22	2	0	8	60	0	3.12774e-05	6.88245e-07	7.14976e-05	5.44001e-06	0	1.2752e-05	1.74619e-06	2.07579e-06	5.61534e-05	2.52709e-06	0	0	0	1	0	1	0	0	Cluster 4	-0.426294	0.277778	Peripherals	0.230498	30	NA	NA	NA	NA	NA	NA	NA	NA	NA	NA
Gemmatimonas	86	11	2	335	10	1	115	39	0	511	18	15	36	1143	0.00365537	0.000344051	1.37649e-06	0.0008871	1.81334e-05	5.30195e-05	0.00146648	3.40507e-05	0	0.00130429	2.27438e-05	4.42787e-05	1	1	0	1	1	0	0	Cluster 3	0.265696	0.0783007	Peripherals	0.262573	49	NA	NA	NA	NA	NA	NA	NA	NA	NA	NA
Zavarzinella	0	0	0	0	0	0	1	0	0	10	0	0	0	11	0	0	0	0	0	0	1.2752e-05	0	0	2.55243e-05	0	0	0	0	0	0	0	0	0	NA	NA	NA	NA	NA	NA	NA	NA	NA	NA	NA	NA	NA	NA	NA	NA
Amnibacterium	0	0	0	12	0	2	10	0	1	14	1	2	2	42	0	0	0	3.17767e-05	0	0.000106039	0.00012752	0	2.07579e-06	3.5734e-05	1.26355e-06	5.90383e-06	1	0	0	0	1	0	0	Cluster 3	0.259818	0.188366	Peripherals	0.132324	40	NA	NA	NA	NA	NA	NA	NA	NA	NA	NA
Piscinibacter	1	0	37	5	7	0	55	74	0	413	12	1	25	605	4.25044e-05	0	2.5465e-05	1.32403e-05	1.26933e-05	0	0.000701361	6.4609e-05	0	0.00105415	1.51626e-05	2.95192e-06	0	0	0	0	0	0	0	Cluster 4	-0.152902	0.255	Peripherals	0.34439	39	NA	NA	NA	NA	NA	NA	NA	NA	NA	NA
Pirellula	1	0	0	1	0	0	1	0	0	15	0	0	1	18	4.25044e-05	0	0	2.64806e-06	0	0	1.2752e-05	0	0	3.82864e-05	0	0	0	0	0	0	0	0	0	NA	NA	NA	NA	NA	NA	NA	NA	NA	NA	NA	NA	NA	NA	NA	NA
Tautonia	2	0	0	0	0	0	0	0	0	4	0	0	0	6	8.50087e-05	0	0	0	0	0	0	0	0	1.02097e-05	0	0	0	0	0	0	0	0	0	NA	NA	NA	NA	NA	NA	NA	NA	NA	NA	NA	NA	NA	NA	NA	NA
Erythrobacter	216	10	20	17	4	0	2	4	1	364	5	1	19	644	0.00918094	0.000312774	1.37649e-05	4.5017e-05	7.25334e-06	0	2.5504e-05	3.49238e-06	2.07579e-06	0.000929083	6.31773e-06	2.95192e-06	0	1	1	1	1	0	0	Cluster 5	-1.45055	0	Peripherals	0.0306943	8	NA	NA	NA	NA	NA	NA	NA	NA	NA	NA
Haematobacter	0	0	1	1	0	0	1	0	0	27	0	0	2	30	0	0	6.88245e-07	2.64806e-06	0	0	1.2752e-05	0	0	6.89155e-05	0	0	0	0	0	0	0	0	0	NA	NA	NA	NA	NA	NA	NA	NA	NA	NA	NA	NA	NA	NA	NA	NA
Vampirovibrio	17	0	1	3	0	12	101	0	1	250	1	4	23	390	0.000722574	0	6.88245e-07	7.94418e-06	0	0.000636233	0.00128795	0	2.07579e-06	0.000638107	1.26355e-06	1.18077e-05	1	1	0	0	1	0	0	Cluster 3	1.20461	0.44898	Peripherals	0.0588863	60	NA	NA	NA	NA	NA	NA	Cluster 3	-1.50749	0.384088	Peripherals
Ostreibacterium	1	0	0	12	0	0	0	0	0	1	0	0	2	14	4.25044e-05	0	0	3.17767e-05	0	0	0	0	0	2.55243e-06	0	0	0	0	0	0	0	0	0	NA	NA	NA	NA	NA	NA	NA	NA	NA	NA	NA	NA	NA	NA	NA	NA
Paraglaciecola	0	0	6	7	0	0	0	6	0	1	1	1	0	22	0	0	4.12947e-06	1.85364e-05	0	0	0	5.23856e-06	0	2.55243e-06	1.26355e-06	2.95192e-06	0	0	0	0	0	0	0	NA	NA	NA	NA	NA	NA	NA	NA	NA	NA	NA	NA	NA	NA	NA	NA
Citrifermentans	1	0	0	1414	0	1	1	0	0	14	23	11	48	1465	4.25044e-05	0	0	0.00374436	0	5.30195e-05	1.2752e-05	0	0	3.5734e-05	2.90616e-05	3.24711e-05	1	1	0	0	1	0	0	Cluster 3	-0.697079	0.119511	Peripherals	0.0851494	26	NA	NA	NA	NA	NA	NA	NA	NA	NA	NA
Pedomicrobium	35	2	8	856	0	1	26	4	0	183	6	2	38	1123	0.00148765	6.25547e-05	5.50596e-06	0.00226674	0	5.30195e-05	0.000331552	3.49238e-06	0	0.000467094	7.58128e-06	5.90383e-06	1	1	0	1	1	0	0	Cluster 3	0.642433	0.0499671	Peripherals	0.367803	58	NA	NA	NA	NA	NA	NA	NA	NA	NA	NA
Syntrophotalea	1	0	1	2039	0	0	2	0	0	14	0	1	81	2058	4.25044e-05	0	6.88245e-07	0.00539939	0	0	2.5504e-05	0	0	3.5734e-05	0	2.95192e-06	0	0	0	0	0	0	0	Cluster 3	1.47963	0.110727	Peripherals	0.518496	78	Cluster 3	-1.55409	0	Peripherals	0.21121	24	Cluster 1	-1.30797	0.0798611	Peripherals
Sphingorhabdus	0	2	15	45	4	0	1	4	0	70	13	5	4	159	0	6.25547e-05	1.03237e-05	0.000119163	7.25334e-06	0	1.2752e-05	3.49238e-06	0	0.00017867	1.64261e-05	1.47596e-05	0	0	0	1	1	0	0	Cluster 4	1.68893	0.0867769	Peripherals	0.828474	83	Cluster 3	2.08657	0.422716	Peripherals	0.808443	60	Cluster 2	1.34408	0.472318	Peripherals
Syntrophus	0	0	2	77	0	0	5	2	1	25	1	3	7	116	0	0	1.37649e-06	0.000203901	0	0	6.37601e-05	1.74619e-06	2.07579e-06	6.38107e-05	1.26355e-06	8.85575e-06	0	0	0	0	0	0	0	Cluster 3	1.39591	0.185493	Peripherals	0.644084	76	Cluster 3	0.266239	0.107755	Peripherals	0.414806	42	Cluster 1	-0.257844	0	Peripherals
Traorella	0	0	0	2	0	0	0	0	0	0	0	0	0	2	0	0	0	5.29612e-06	0	0	0	0	0	0	0	0	0	0	0	0	0	0	0	NA	NA	NA	NA	NA	NA	NA	NA	NA	NA	NA	NA	NA	NA	NA	NA
Sneathiella	0	1	1	247	0	0	4	0	0	24	1	4	10	282	0	3.12774e-05	6.88245e-07	0.000654071	0	0	5.1008e-05	0	0	6.12582e-05	1.26355e-06	1.18077e-05	0	0	0	0	0	0	0	Cluster 3	1.06103	0.2952	Peripherals	0.482718	68	Cluster 3	-1.14957	0	Peripherals	0.257781	28	NA	NA	NA	NA
Desulfatibacillum	1	0	0	239	0	0	0	0	0	6	0	0	7	246	4.25044e-05	0	0	0.000632886	0	0	0	0	0	1.53146e-05	0	0	0	0	0	0	0	0	0	Cluster 3	-0.362201	0.37037	Peripherals	0.124624	34	NA	NA	NA	NA	NA	NA	NA	NA	NA	NA
Geomonas	0	0	4	290	0	0	2	1	0	13	5	0	11	315	0	0	2.75298e-06	0.000767937	0	0	2.5504e-05	8.73094e-07	0	3.31815e-05	6.31773e-06	0	0	0	0	0	0	0	0	Cluster 5	1.77265	0.265928	Peripherals	0.81096	85	Cluster 3	0.974144	0.5	Peripherals	0.694064	49	Cluster 2	1.05482	0	Peripherals
Kordiimonas	0	1	1	505	0	1	2	0	0	22	1	0	9	533	0	3.12774e-05	6.88245e-07	0.00133727	0	5.30195e-05	2.5504e-05	0	0	5.61534e-05	1.26355e-06	0	1	0	0	0	1	0	0	Cluster 3	-0.44592	0.413728	Peripherals	0.190208	32	NA	NA	NA	NA	NA	NA	NA	NA	NA	NA
Caedimonas	0	0	0	9	0	0	6	1	0	51	1	0	4	68	0	0	0	2.38325e-05	0	0	7.65121e-05	8.73094e-07	0	0.000130174	1.26355e-06	0	0	0	0	0	0	0	0	Cluster 3	0.809873	0.0828571	Peripherals	0.401513	62	NA	NA	NA	NA	NA	NA	NA	NA	NA	NA
Pseudaminobacter	0	1	0	21	1	0	1	0	1	2	1	1	2	29	0	3.12774e-05	0	5.56093e-05	1.81334e-06	0	1.2752e-05	0	2.07579e-06	5.10485e-06	1.26355e-06	2.95192e-06	0	0	1	0	1	0	0	Cluster 3	-1.1994	0.479424	Peripherals	0.052559	14	NA	NA	NA	NA	NA	NA	NA	NA	NA	NA
Desulfonatronobacter	0	0	0	563	0	0	0	0	0	0	1	0	15	564	0	0	0	0.00149086	0	0	0	0	0	0	1.26355e-06	0	0	0	0	0	0	0	0	Cluster 2	-1.53427	0.425926	Peripherals	0.00236076	6	NA	NA	NA	NA	NA	NA	NA	NA	NA	NA
Aneurinibacillus	0	0	1	237	1	0	0	1	0	1	3	6	10	250	0	0	6.88245e-07	0.00062759	1.81334e-06	0	0	8.73094e-07	0	2.55243e-06	3.79064e-06	1.77115e-05	0	0	0	0	0	0	0	Cluster 4	-0.0691824	0.170879	Peripherals	0.320952	41	NA	NA	NA	NA	NA	NA	NA	NA	NA	NA
Lyticum	0	0	0	47	0	0	0	1	0	0	0	0	10	48	0	0	0	0.000124459	0	0	0	8.73094e-07	0	0	0	0	0	0	0	0	0	0	0	Cluster 2	-1.36684	0.213039	Peripherals	0.0105325	10	NA	NA	NA	NA	NA	NA	NA	NA	NA	NA
Geopsychrobacter	0	0	0	47	0	0	0	0	0	0	0	0	1	47	0	0	0	0.000124459	0	0	0	0	0	0	0	0	0	0	0	0	0	0	0	Cluster 2	-1.40869	0.540816	Peripherals	0.00891126	9	NA	NA	NA	NA	NA	NA	NA	NA	NA	NA
Desulfomicrobium	0	0	0	689	0	0	3	2	0	13	9	0	32	716	0	0	0	0.00182451	0	0	3.8256e-05	1.74619e-06	0	3.31815e-05	1.13719e-05	0	0	0	0	0	0	0	0	Cluster 3	0.391275	0.0399833	Peripherals	0.374015	52	NA	NA	NA	NA	NA	NA	NA	NA	NA	NA
Desulfoconvexum	0	0	0	57	0	0	0	0	0	0	0	0	6	57	0	0	0	0.000150939	0	0	0	0	0	0	0	0	0	0	0	0	0	0	0	Cluster 2	-1.40869	0.162571	Peripherals	0.00891126	9	NA	NA	NA	NA	NA	NA	NA	NA	NA	NA
Ectothiorhodospira	0	0	0	61	0	1	5	2	0	14	0	0	3	83	0	0	0	0.000161532	0	5.30195e-05	6.37601e-05	1.74619e-06	0	3.5734e-05	0	0	1	0	0	0	1	0	0	Cluster 3	0.0145371	0.137174	Peripherals	0.137612	43	NA	NA	NA	NA	NA	NA	NA	NA	NA	NA
Desulfuromonas	0	1	2	489	0	0	1	1	0	20	2	3	35	519	0	3.12774e-05	1.37649e-06	0.0012949	0	0	1.2752e-05	8.73094e-07	0	5.10485e-05	2.52709e-06	8.85575e-06	0	0	0	0	0	0	0	Cluster 3	1.52149	0	Peripherals	0.689966	79	Cluster 3	0.670756	0	Peripherals	0.508409	46	Cluster 1	0.398486	0	Peripherals
Desulfobulbus	0	1	1	56	0	0	0	0	0	2	2	0	1	62	0	3.12774e-05	6.88245e-07	0.000148291	0	0	0	0	0	5.10485e-06	2.52709e-06	0	0	0	0	0	0	0	0	Cluster 5	-0.990097	0.524793	Peripherals	0.185893	19	NA	NA	NA	NA	NA	NA	NA	NA	NA	NA
Haliangium	0	0	7	284	0	0	0	13	2	37	1	3	7	347	0	0	4.81771e-06	0.000752049	0	0	0	1.13502e-05	4.15157e-06	9.44398e-05	1.26355e-06	8.85575e-06	0	0	0	0	0	0	0	Cluster 4	0.516854	0.508634	Peripherals	0.48688	55	Cluster 3	-0.239408	0.446163	Peripherals	0.442639	37	NA	NA	NA	NA
Entomomonas	0	0	0	22	0	0	0	0	0	2	0	0	1	24	0	0	0	5.82573e-05	0	0	0	0	0	5.10485e-06	0	0	0	0	0	0	0	0	0	NA	NA	NA	NA	NA	NA	NA	NA	NA	NA	NA	NA	NA	NA	NA	NA
Solitalea	0	0	2	7	0	1	3	2	0	91	3	1	9	110	0	0	1.37649e-06	1.85364e-05	0	5.30195e-05	3.8256e-05	1.74619e-06	0	0.000232271	3.79064e-06	2.95192e-06	1	0	0	0	1	0	0	Cluster 3	1.27033	0.127066	Peripherals	0.639022	73	Cluster 3	-0.138279	0.52071	Peripherals	0.483214	38	Cluster 1	0.135954	0	Peripherals
Eikenella	0	0	1	1	0	0	0	0	0	3	0	0	0	5	0	0	6.88245e-07	2.64806e-06	0	0	0	0	0	7.65728e-06	0	0	0	0	0	0	0	0	0	NA	NA	NA	NA	NA	NA	NA	NA	NA	NA	NA	NA	NA	NA	NA	NA
Pseudoxanthobacter	0	0	0	3	0	0	0	0	0	0	0	0	0	3	0	0	0	7.94418e-06	0	0	0	0	0	0	0	0	0	0	0	0	0	0	0	NA	NA	NA	NA	NA	NA	NA	NA	NA	NA	NA	NA	NA	NA	NA	NA
Desulfococcus	0	0	0	182	0	0	0	0	0	0	0	0	7	182	0	0	0	0.000481947	0	0	0	0	0	0	0	0	0	0	0	0	0	0	0	Cluster 2	-1.40869	0.630102	Connectors	0.00891126	9	NA	NA	NA	NA	NA	NA	NA	NA	NA	NA
Stigmatella	0	0	20	103	0	0	0	2	0	9	0	2	9	136	0	0	1.37649e-05	0.00027275	0	0	0	1.74619e-06	0	2.29718e-05	0	5.90383e-06	0	0	0	0	0	0	0	Cluster 4	0.516854	0.432623	Peripherals	0.504042	55	Cluster 3	-0.340538	0.482422	Peripherals	0.442394	36	NA	NA	NA	NA
Conexibacter	0	0	7	137	2	0	0	0	2	2	5	2	3	157	0	0	4.81771e-06	0.000362784	3.62667e-06	0	0	0	4.15157e-06	5.10485e-06	6.31773e-06	5.90383e-06	0	0	1	0	1	0	0	Cluster 4	-0.0702779	0	Peripherals	0.27888	38	NA	NA	NA	NA	NA	NA	NA	NA	NA	NA
Amorphus	0	0	0	1	1	0	2	1	0	1	0	0	0	6	0	0	0	2.64806e-06	1.81334e-06	0	2.5504e-05	8.73094e-07	0	2.55243e-06	0	0	0	0	0	0	0	0	0	NA	NA	NA	NA	NA	NA	NA	NA	NA	NA	NA	NA	NA	NA	NA	NA
Desulfonatronum	0	0	1	68	0	0	0	3	0	1	16	7	5	96	0	0	6.88245e-07	0.000180068	0	0	0	2.61928e-06	0	2.55243e-06	2.02167e-05	2.06634e-05	0	0	0	0	0	0	0	Cluster 4	0.349415	0.239198	Peripherals	0.409546	51	NA	NA	NA	NA	NA	NA	NA	NA	NA	NA
Desulfobacula	0	0	0	11	0	0	0	0	0	0	0	0	1	11	0	0	0	2.91287e-05	0	0	0	0	0	0	0	0	0	0	0	0	0	0	0	NA	NA	NA	NA	NA	NA	NA	NA	NA	NA	NA	NA	NA	NA	NA	NA
Methylorubrum	2	2	4	44	2	2	4	5	0	24	6	5	2	100	8.50087e-05	6.25547e-05	2.75298e-06	0.000116515	3.62667e-06	0.000106039	5.1008e-05	4.36547e-06	0	6.12582e-05	7.58128e-06	1.47596e-05	1	1	0	1	1	0	0	Cluster 5	1.22847	0.391818	Peripherals	0.619241	72	Cluster 3	0.0639798	0.119141	Peripherals	0.503163	40	Cluster 1	-0.257844	0	Peripherals
Loriellopsis	1	0	0	2	0	0	8	2	0	29	7	4	4	53	4.25044e-05	0	0	5.29612e-06	0	0	0.000102016	1.74619e-06	0	7.40204e-05	8.84483e-06	1.18077e-05	0	0	0	0	0	0	0	Cluster 3	-0.152902	0	Peripherals	0.185043	39	NA	NA	NA	NA	NA	NA	NA	NA	NA	NA
Desulfoglaeba	0	0	1	158	0	0	0	0	0	1	0	0	10	160	0	0	6.88245e-07	0.000418393	0	0	0	0	0	2.55243e-06	0	0	0	0	0	0	0	0	0	Cluster 5	1.18661	0.469649	Peripherals	0.579878	71	Cluster 3	0.165109	0.52552	Peripherals	0.497313	41	Cluster 1	0.26722	0	Peripherals
Limisphaera	28	0	19	81	0	26	1	2	0	5	28	7	17	197	0.00119012	0	1.30766e-05	0.000214493	0	0.00137851	1.2752e-05	1.74619e-06	0	1.27621e-05	3.53793e-05	2.06634e-05	1	1	0	0	1	0	0	Cluster 5	-1.53427	0.168038	Peripherals	0.00676451	6	NA	NA	NA	NA	NA	NA	NA	NA	NA	NA
Wenzhouxiangella	0	0	3	28	0	0	0	0	0	0	1	0	0	32	0	0	2.06473e-06	7.41457e-05	0	0	0	0	0	0	1.26355e-06	0	0	0	0	0	0	0	0	NA	NA	NA	NA	NA	NA	NA	NA	NA	NA	NA	NA	NA	NA	NA	NA
Desulfitobacterium	0	2	0	4	0	0	2	17	0	1	32	3	5	61	0	6.25547e-05	0	1.05922e-05	0	0	2.5504e-05	1.48426e-05	0	2.55243e-06	4.04335e-05	8.85575e-06	0	0	0	0	0	0	0	Cluster 4	-1.18283	0.5	Peripherals	0.0556852	13	NA	NA	NA	NA	NA	NA	NA	NA	NA	NA
Megasphaera	0	0	1	1	0	0	0	2	0	3	2	3	1	12	0	0	6.88245e-07	2.64806e-06	0	0	0	1.74619e-06	0	7.65728e-06	2.52709e-06	8.85575e-06	0	0	0	0	0	0	0	NA	NA	NA	NA	NA	NA	NA	NA	NA	NA	NA	NA	NA	NA	NA	NA
Nannocystis	0	0	1	6	0	0	31	0	0	3	1	0	1	42	0	0	6.88245e-07	1.58884e-05	0	0	0.000395312	0	0	7.65728e-06	1.26355e-06	0	0	0	0	0	0	0	0	Cluster 3	0.474994	0.0695153	Peripherals	0.440053	54	NA	NA	NA	NA	NA	NA	NA	NA	NA	NA
Spirochaeta	1	0	16	3	0	1	1	12	0	1	7	0	1	42	4.25044e-05	0	1.10119e-05	7.94418e-06	0	5.30195e-05	1.2752e-05	1.04771e-05	0	2.55243e-06	8.84483e-06	0	0	0	0	0	0	0	0	Cluster 4	-0.604302	0.137174	Peripherals	0.241127	26	NA	NA	NA	NA	NA	NA	NA	NA	NA	NA
Thermosinus	0	0	1	19	0	0	0	27	0	0	115	0	9	162	0	0	6.88245e-07	5.03131e-05	0	0	0	2.35735e-05	0	0	0.000145308	0	0	0	0	0	0	0	0	Cluster 4	0.33024	0.262731	Peripherals	0.353131	47	NA	NA	NA	NA	NA	NA	NA	NA	NA	NA
Brevibacillus	0	0	7	6	0	0	3	1	0	5	3	5	0	30	0	0	4.81771e-06	1.58884e-05	0	0	3.8256e-05	8.73094e-07	0	1.27621e-05	3.79064e-06	1.47596e-05	0	0	0	0	0	0	0	NA	NA	NA	NA	NA	NA	NA	NA	NA	NA	NA	NA	NA	NA	NA	NA
Psychrobacter	0	1	131	34	7	2	0	11	0	3	6	0	8	195	0	3.12774e-05	9.016e-05	9.0034e-05	1.26933e-05	0.000106039	0	9.60403e-06	0	7.65728e-06	7.58128e-06	0	0	0	0	1	1	0	0	Cluster 4	0.641754	0	Peripherals	0.509439	54	Cluster 2	-0.678609	0.0525931	Peripherals	0.530188	37	NA	NA	NA	NA
Ruficoccus	4	1	0	0	26	0	0	0	4	7	0	0	1	42	0.000170017	3.12774e-05	0	0	4.71467e-05	0	0	0	8.30315e-06	1.7867e-05	0	0	0	0	0	0	0	0	0	Cluster 4	-1.67235	0.447134	Peripherals	0	2	NA	NA	NA	NA	NA	NA	NA	NA	NA	NA
Blautia	0	0	3	0	2	0	0	5	0	0	1	0	0	11	0	0	2.06473e-06	0	3.62667e-06	0	0	4.36547e-06	0	0	1.26355e-06	0	0	0	0	0	0	0	0	NA	NA	NA	NA	NA	NA	NA	NA	NA	NA	NA	NA	NA	NA	NA	NA
Oculatella	2	0	0	10	0	49	16	1	1	50	6	2	13	137	8.50087e-05	0	0	2.64806e-05	0	0.00259795	0.000204032	8.73094e-07	2.07579e-06	0.000127621	7.58128e-06	5.90383e-06	1	0	0	0	1	0	0	Cluster 3	1.58253	0.495	Peripherals	0.0843287	68	NA	NA	NA	NA	NA	NA	Cluster 3	0.385636	0.169922	Peripherals
Roseburia	0	0	1	1	0	0	0	3	0	0	1	0	0	6	0	0	6.88245e-07	2.64806e-06	0	0	0	2.61928e-06	0	0	1.26355e-06	0	0	0	0	0	0	0	0	NA	NA	NA	NA	NA	NA	NA	NA	NA	NA	NA	NA	NA	NA	NA	NA
Papillibacter	0	0	0	1	0	0	0	1	0	0	0	0	0	2	0	0	0	2.64806e-06	0	0	0	8.73094e-07	0	0	0	0	0	0	0	0	0	0	0	NA	NA	NA	NA	NA	NA	NA	NA	NA	NA	NA	NA	NA	NA	NA	NA
Marinobacterium	1	0	11	18	7	1	4	7	1	27	2	1	9	80	4.25044e-05	0	7.57069e-06	4.76651e-05	1.26933e-05	5.30195e-05	5.1008e-05	6.11166e-06	2.07579e-06	6.89155e-05	2.52709e-06	2.95192e-06	1	0	1	0	1	0	0	Cluster 4	1.52149	0.368828	Peripherals	0.790006	79	Cluster 2	1.13817	0.197531	Peripherals	0.75507	55	Cluster 2	0.504029	0.459184	Peripherals
Telmatospirillum	0	0	79	33	0	1	0	1	1	0	38	0	8	153	0	0	5.43713e-05	8.7386e-05	0	5.30195e-05	0	8.73094e-07	2.07579e-06	0	4.80148e-05	0	0	0	0	0	0	0	0	Cluster 4	-1.22733	0.0768	Peripherals	0.0543036	12	NA	NA	NA	NA	NA	NA	NA	NA	NA	NA
Thauera	0	0	100	5	1	0	0	40	1	34	11	0	11	192	0	0	6.88245e-05	1.32403e-05	1.81334e-06	0	0	3.49238e-05	2.07579e-06	8.67825e-05	1.3899e-05	0	0	0	0	0	0	0	0	Cluster 4	1.84331	0.18	Peripherals	0.687068	81	Cluster 2	0.0279175	0.127066	Peripherals	0.632758	44	Cluster 2	-0.0960056	0.297521	Peripherals
Erysipelatoclostridium	0	0	0	1	0	0	0	4	0	1	5	0	0	11	0	0	0	2.64806e-06	0	0	0	3.49238e-06	0	2.55243e-06	6.31773e-06	0	0	0	0	0	0	0	0	NA	NA	NA	NA	NA	NA	NA	NA	NA	NA	NA	NA	NA	NA	NA	NA
Ethanoligenens	0	0	3	0	0	0	0	0	0	0	2	0	0	5	0	0	2.06473e-06	0	0	0	0	0	0	0	2.52709e-06	0	0	0	0	0	0	0	0	NA	NA	NA	NA	NA	NA	NA	NA	NA	NA	NA	NA	NA	NA	NA	NA
Anaeroarcus	0	0	0	1	0	0	0	2	0	0	16	4	0	23	0	0	0	2.64806e-06	0	0	0	1.74619e-06	0	0	2.02167e-05	1.18077e-05	0	0	0	0	0	0	0	NA	NA	NA	NA	NA	NA	NA	NA	NA	NA	NA	NA	NA	NA	NA	NA
Lentimicrobium	0	0	9	1	0	0	2	1	0	23	1	0	2	37	0	0	6.1942e-06	2.64806e-06	0	0	2.5504e-05	8.73094e-07	0	5.87058e-05	1.26355e-06	0	0	0	0	0	0	0	0	NA	NA	NA	NA	NA	NA	NA	NA	NA	NA	NA	NA	NA	NA	NA	NA
Fusobacterium	0	0	0	1	0	0	0	0	0	2	0	17	0	20	0	0	0	2.64806e-06	0	0	0	0	0	5.10485e-06	0	5.01826e-05	0	0	0	0	0	0	0	NA	NA	NA	NA	NA	NA	NA	NA	NA	NA	NA	NA	NA	NA	NA	NA
Fischerella	11	0	0	1	0	81	24	1	8	91	0	1	6	218	0.000467548	0	0	2.64806e-06	0	0.00429458	0.000306048	8.73094e-07	1.66063e-05	0.000232271	0	2.95192e-06	1	1	0	0	1	0	0	Cluster 3	0.968412	0.271731	Peripherals	0.000540622	55	NA	NA	NA	NA	NA	NA	NA	NA	NA	NA
Gimesia	0	1	0	2	0	0	0	0	0	6	0	0	0	9	0	3.12774e-05	0	5.29612e-06	0	0	0	0	0	1.53146e-05	0	0	0	0	0	0	0	0	0	NA	NA	NA	NA	NA	NA	NA	NA	NA	NA	NA	NA	NA	NA	NA	NA
Croceimicrobium	0	0	0	0	0	0	9	0	0	37	1	0	4	47	0	0	0	0	0	0	0.000114768	0	0	9.44398e-05	1.26355e-06	0	0	0	0	0	0	0	0	Cluster 3	-0.684975	0	Peripherals	0.0689044	20	NA	NA	NA	NA	NA	NA	NA	NA	NA	NA
Elstera	0	0	0	8	1	0	10	0	0	73	0	0	13	92	0	0	0	2.11845e-05	1.81334e-06	0	0.00012752	0	0	0.000186327	0	0	0	0	0	0	0	0	0	Cluster 3	-0.362201	0	Peripherals	0.146715	34	NA	NA	NA	NA	NA	NA	NA	NA	NA	NA
Synechococcus	0	0	0	0	0	1	7	0	0	9	0	1	0	18	0	0	0	0	0	5.30195e-05	8.92641e-05	0	0	2.29718e-05	0	2.95192e-06	1	0	0	0	1	0	0	Cluster 3	0.165339	0.5	Peripherals	0.0425758	38	NA	NA	NA	NA	NA	NA	NA	NA	NA	NA
Baaleninema	6	0	0	1	0	2	11	0	0	86	5	0	4	111	0.000255026	0	0	2.64806e-06	0	0.000106039	0.000140272	0	0	0.000219509	6.31773e-06	0	1	0	0	0	1	0	0	Cluster 3	1.15737	0.151936	Peripherals	0.0715444	59	NA	NA	NA	NA	NA	NA	Cluster 3	-0.0876446	0.165289	Peripherals
Cymatolege	10	0	0	2	0	231	52	3	5	118	3	1	10	425	0.000425044	0	0	5.29612e-06	0	0.0122475	0.000663105	2.61928e-06	1.03789e-05	0.000301186	3.79064e-06	2.95192e-06	1	1	0	0	1	0	0	Cluster 3	0.779454	0.364198	Peripherals	0.01795	51	NA	NA	NA	NA	NA	NA	NA	NA	NA	NA
Victivallis	0	0	1	1	0	6	8	0	0	12	23	22	2	73	0	0	6.88245e-07	2.64806e-06	0	0.000318117	0.000102016	0	0	3.06291e-05	2.90616e-05	6.49422e-05	1	0	0	0	1	0	0	Cluster 3	-1.24126	0.413728	Peripherals	0.0431767	13	NA	NA	NA	NA	NA	NA	NA	NA	NA	NA
Phycisphaera	5	1	1	112	0	0	12	2	0	81	27	16	6	257	0.000212522	3.12774e-05	6.88245e-07	0.000296583	0	0	0.000153024	1.74619e-06	0	0.000206747	3.41158e-05	4.72307e-05	0	1	0	1	1	0	0	Cluster 3	0.265696	0.5	Peripherals	0.348858	49	NA	NA	NA	NA	NA	NA	NA	NA	NA	NA
Anabaena	1	0	0	1	0	5	14	0	0	20	2	0	4	43	4.25044e-05	0	0	2.64806e-06	0	0.000265097	0.000178528	0	0	5.10485e-05	2.52709e-06	0	1	0	0	0	1	0	0	Cluster 3	1.48805	0	Peripherals	0.0757855	66	NA	NA	NA	NA	NA	NA	Cluster 3	0.858917	0.571111	Peripherals
Thermoanaerobacter	0	0	0	7	0	0	7	1	0	24	5	1	1	45	0	0	0	1.85364e-05	0	0	8.92641e-05	8.73094e-07	0	6.12582e-05	6.31773e-06	2.95192e-06	0	0	0	0	0	0	0	Cluster 3	0.558714	0.0464853	Peripherals	0.388632	56	NA	NA	NA	NA	NA	NA	NA	NA	NA	NA
Sodalinema	4	0	2	5	0	15	6	1	4	62	1	0	3	100	0.000170017	0	1.37649e-06	1.32403e-05	0	0.000795292	7.65121e-05	8.73094e-07	8.30315e-06	0.00015825	1.26355e-06	0	1	0	0	0	1	0	0	Cluster 3	0.873933	0.473373	Peripherals	0.0631398	53	NA	NA	NA	NA	NA	NA	NA	NA	NA	NA
Laspinema	0	0	0	1	0	7	2	1	1	12	2	0	1	26	0	0	0	2.64806e-06	0	0.000371136	2.5504e-05	8.73094e-07	2.07579e-06	3.06291e-05	2.52709e-06	0	1	0	0	0	1	0	0	Cluster 3	0.732214	0	Peripherals	0.0536159	50	NA	NA	NA	NA	NA	NA	NA	NA	NA	NA
Planktothrix	2	0	0	2	0	0	2	1	0	22	3	0	1	32	8.50087e-05	0	0	5.29612e-06	0	0	2.5504e-05	8.73094e-07	0	5.61534e-05	3.79064e-06	0	0	0	0	0	0	0	0	Cluster 3	-0.404061	0.348188	Peripherals	0.179753	33	NA	NA	NA	NA	NA	NA	NA	NA	NA	NA
Fluviicola	0	17	0	0	0	0	0	0	0	24	0	0	2	41	0	0.000531715	0	0	0	0	0	0	0	6.12582e-05	0	0	0	0	0	0	0	0	0	Cluster 3	-1.74357	0	Peripherals	0.000547873	1	NA	NA	NA	NA	NA	NA	NA	NA	NA	NA
Bizionia	0	0	0	0	0	0	0	0	0	1	0	0	0	1	0	0	0	0	0	0	0	0	0	2.55243e-06	0	0	0	0	0	0	0	0	0	NA	NA	NA	NA	NA	NA	NA	NA	NA	NA	NA	NA	NA	NA	NA	NA
Ferruginibacter	2	5	6	16	1	0	0	1	0	123	2	0	13	156	8.50087e-05	0.000156387	4.12947e-06	4.2369e-05	1.81334e-06	0	0	8.73094e-07	0	0.000313949	2.52709e-06	0	0	0	0	1	1	0	0	Cluster 5	-1.24126	0.45995	Peripherals	0.084812	13	NA	NA	NA	NA	NA	NA	NA	NA	NA	NA
Rhodoligotrophos	1	0	0	0	2	0	1	1	0	18	0	1	3	24	4.25044e-05	0	0	0	3.62667e-06	0	1.2752e-05	8.73094e-07	0	4.59437e-05	0	2.95192e-06	0	0	0	0	0	0	0	Cluster 3	-1.44081	0	Peripherals	0.000162547	4	NA	NA	NA	NA	NA	NA	NA	NA	NA	NA
Desulfuromusa	0	0	1	37	0	0	0	0	1	29	0	0	3	68	0	0	6.88245e-07	9.79782e-05	0	0	0	0	2.07579e-06	7.40204e-05	0	0	0	0	0	0	0	0	0	Cluster 3	-0.864518	0.0907029	Peripherals	0.125761	22	NA	NA	NA	NA	NA	NA	NA	NA	NA	NA
Komvophoron	3	0	0	0	0	11	12	0	2	26	0	0	0	54	0.000127513	0	0	0	0	0.000583214	0.000153024	0	4.15157e-06	6.63631e-05	0	0	1	0	0	0	1	0	0	Cluster 3	1.29909	0.309917	Peripherals	0	62	NA	NA	NA	NA	NA	NA	Cluster 3	-1.98077	0.450139	Peripherals
Gloeobacter	0	0	0	1	0	9	4	1	0	26	4	4	2	49	0	0	0	2.64806e-06	0	0.000477175	5.1008e-05	8.73094e-07	0	6.63631e-05	5.05419e-06	1.18077e-05	1	0	0	0	1	0	0	Cluster 3	0.212578	0	Peripherals	0.0384228	39	NA	NA	NA	NA	NA	NA	NA	NA	NA	NA
Fimbriiglobus	0	1	3	3	0	0	6	0	0	60	0	2	3	75	0	3.12774e-05	2.06473e-06	7.94418e-06	0	0	7.65121e-05	0	0	0.000153146	0	5.90383e-06	0	0	0	0	0	0	0	Cluster 3	0.684293	0.0739645	Peripherals	0.399135	59	NA	NA	NA	NA	NA	NA	NA	NA	NA	NA
Novispirillum	2	0	4	59	0	0	9	5	7	36	6	14	6	142	8.50087e-05	0	2.75298e-06	0.000156236	0	0	0.000114768	4.36547e-06	1.45305e-05	9.18874e-05	7.58128e-06	4.13268e-05	0	1	0	0	1	0	0	Cluster 3	-0.320341	0.169922	Peripherals	0.255933	35	NA	NA	NA	NA	NA	NA	NA	NA	NA	NA
Tychonema	8	0	0	0	0	106	46	1	2	90	4	0	6	257	0.000340035	0	0	0	0	0.00562006	0.000586593	8.73094e-07	4.15157e-06	0.000229718	5.05419e-06	0	1	0	0	0	1	0	0	Cluster 3	0.684975	0	Peripherals	0.00590505	49	NA	NA	NA	NA	NA	NA	NA	NA	NA	NA
Schlesneria	1	0	9	24	0	0	5	6	0	59	5	3	12	112	4.25044e-05	0	6.1942e-06	6.35534e-05	0	0	6.37601e-05	5.23856e-06	0	0.000150593	6.31773e-06	8.85575e-06	0	0	0	0	0	0	0	Cluster 5	2.60984	0.156735	Module hubs	1	105	Cluster 3	2.79447	0.0814848	Module hubs	0.82682	67	Cluster 1	2.63001	0	Module hubs
Microcystis	2	0	0	0	1	0	1	2	0	5	1	0	0	12	8.50087e-05	0	0	0	1.81334e-06	0	1.2752e-05	1.74619e-06	0	1.27621e-05	1.26355e-06	0	0	0	0	0	0	0	0	Cluster 3	-1.44081	0	Peripherals	0.00339935	4	NA	NA	NA	NA	NA	NA	NA	NA	NA	NA
Castellaniella	1	0	107	3	0	0	0	14	51	11	8	0	16	195	4.25044e-05	0	7.36422e-05	7.94418e-06	0	0	0	1.22233e-05	0.000105865	2.80767e-05	1.01084e-05	0	0	0	0	0	0	0	0	Cluster 4	-0.871314	0.433076	Peripherals	0.103542	20	NA	NA	NA	NA	NA	NA	NA	NA	NA	NA
Sutterella	0	0	24	18	2	0	0	3	11	7	1	0	5	66	0	0	1.65179e-05	4.76651e-05	3.62667e-06	0	0	2.61928e-06	2.28337e-05	1.7867e-05	1.26355e-06	0	0	0	1	0	1	0	0	Cluster 4	0.99777	0	Peripherals	0.38499	62	NA	NA	NA	NA	NA	NA	NA	NA	NA	NA
Rubrobacter	0	0	1	6	0	0	0	0	0	0	0	3	0	10	0	0	6.88245e-07	1.58884e-05	0	0	0	0	0	0	0	8.85575e-06	0	0	0	0	0	0	0	NA	NA	NA	NA	NA	NA	NA	NA	NA	NA	NA	NA	NA	NA	NA	NA
Polyangium	0	0	8	15	0	0	2	1	0	22	0	3	2	51	0	0	5.50596e-06	3.97209e-05	0	0	2.5504e-05	8.73094e-07	0	5.61534e-05	0	8.85575e-06	0	0	0	0	0	0	0	Cluster 3	1.68893	0.0540123	Peripherals	0.713377	83	Cluster 3	0.771886	0.535309	Peripherals	0.493435	47	Cluster 1	0.26722	0.235537	Peripherals
Chthoniobacter	13	1	28	8	0	1	1	0	0	23	6	51	11	132	0.000552557	3.12774e-05	1.92708e-05	2.11845e-05	0	5.30195e-05	1.2752e-05	0	0	5.87058e-05	7.58128e-06	0.000150548	1	1	0	0	1	0	0	Cluster 3	-0.990097	0.277778	Peripherals	0.0896891	19	NA	NA	NA	NA	NA	NA	NA	NA	NA	NA
Mangrovibacter	0	0	15	1	1	0	0	30	0	0	8	1	2	56	0	0	1.03237e-05	2.64806e-06	1.81334e-06	0	0	2.61928e-05	0	0	1.01084e-05	2.95192e-06	0	0	0	0	0	0	0	NA	NA	NA	NA	NA	NA	NA	NA	NA	NA	NA	NA	NA	NA	NA	NA
Maridesulfovibrio	0	0	0	6	0	0	0	4	0	3	2	2	0	17	0	0	0	1.58884e-05	0	0	0	3.49238e-06	0	7.65728e-06	2.52709e-06	5.90383e-06	0	0	0	0	0	0	0	NA	NA	NA	NA	NA	NA	NA	NA	NA	NA	NA	NA	NA	NA	NA	NA
Aminobacter	2	0	6	6	5	1	1	4	0	34	4	9	4	72	8.50087e-05	0	4.12947e-06	1.58884e-05	9.06668e-06	5.30195e-05	1.2752e-05	3.49238e-06	0	8.67825e-05	5.05419e-06	2.65672e-05	1	1	0	0	1	0	0	Cluster 5	0.0563968	0.224766	Peripherals	0.35689	44	NA	NA	NA	NA	NA	NA	NA	NA	NA	NA
Fodinicurvata	0	1	0	6	0	0	14	0	0	13	1	0	0	35	0	3.12774e-05	0	1.58884e-05	0	0	0.000178528	0	0	3.31815e-05	1.26355e-06	0	0	0	0	0	0	0	0	Cluster 3	-0.822658	0.2784	Peripherals	0.102192	23	NA	NA	NA	NA	NA	NA	NA	NA	NA	NA
Botrimarina	0	0	2	1	0	0	0	0	0	4	1	2	0	10	0	0	1.37649e-06	2.64806e-06	0	0	0	0	0	1.02097e-05	1.26355e-06	5.90383e-06	0	0	0	0	0	0	0	NA	NA	NA	NA	NA	NA	NA	NA	NA	NA	NA	NA	NA	NA	NA	NA
Methylovorus	0	0	0	1	0	0	0	0	0	6	1	0	0	8	0	0	0	2.64806e-06	0	0	0	0	0	1.53146e-05	1.26355e-06	0	0	0	0	0	0	0	0	NA	NA	NA	NA	NA	NA	NA	NA	NA	NA	NA	NA	NA	NA	NA	NA
Desulfatiglans	7	0	2	39	0	0	2	0	0	71	0	1	4	122	0.00029753	0	1.37649e-06	0.000103274	0	0	2.5504e-05	0	0	0.000181222	0	2.95192e-06	0	1	0	0	1	0	0	Cluster 3	0.935452	0.155727	Peripherals	0.384183	65	NA	NA	NA	NA	NA	NA	NA	NA	NA	NA
Crenobacter	0	0	2	1	0	0	0	1	0	1	1	0	0	6	0	0	1.37649e-06	2.64806e-06	0	0	0	8.73094e-07	0	2.55243e-06	1.26355e-06	0	0	0	0	0	0	0	0	NA	NA	NA	NA	NA	NA	NA	NA	NA	NA	NA	NA	NA	NA	NA	NA
Drouetiella	1	0	0	2	0	107	6	1	0	22	2	0	5	141	4.25044e-05	0	0	5.29612e-06	0	0.00567308	7.65121e-05	8.73094e-07	0	5.61534e-05	2.52709e-06	0	1	0	0	0	1	0	0	Cluster 3	1.48805	0	Peripherals	0.0813703	66	NA	NA	NA	NA	NA	NA	Cluster 3	-0.560926	0.482422	Peripherals
Tuwongella	2	0	0	5	0	0	6	0	0	18	0	0	4	31	8.50087e-05	0	0	1.32403e-05	0	0	7.65121e-05	0	0	4.59437e-05	0	0	0	0	0	0	0	0	0	Cluster 3	0.851732	0.022469	Peripherals	0.279899	63	NA	NA	NA	NA	NA	NA	NA	NA	NA	NA
Dendronalium	0	0	0	0	0	4	27	0	0	23	0	0	0	54	0	0	0	0	0	0.000212078	0.000344304	0	0	5.87058e-05	0	0	1	0	0	0	1	0	0	Cluster 3	1.06289	0.625	Connectors	0.0496675	57	NA	NA	NA	NA	NA	NA	Cluster 3	-0.0876446	0.18	Peripherals
Streptomyces	0	0	6	12	0	0	0	1	0	12	2	9	1	42	0	0	4.12947e-06	3.17767e-05	0	0	0	8.73094e-07	0	3.06291e-05	2.52709e-06	2.65672e-05	0	0	0	0	0	0	0	NA	NA	NA	NA	NA	NA	NA	NA	NA	NA	NA	NA	NA	NA	NA	NA
Oceaniserpentilla	0	0	0	0	0	1	0	0	0	1	0	0	0	2	0	0	0	0	0	5.30195e-05	0	0	0	2.55243e-06	0	0	0	0	0	0	0	0	0	NA	NA	NA	NA	NA	NA	NA	NA	NA	NA	NA	NA	NA	NA	NA	NA
Novipirellula	0	0	0	0	0	0	0	0	0	4	0	0	0	4	0	0	0	0	0	0	0	0	0	1.02097e-05	0	0	0	0	0	0	0	0	0	NA	NA	NA	NA	NA	NA	NA	NA	NA	NA	NA	NA	NA	NA	NA	NA
Thermoclostridium	0	0	1	14	0	0	1	0	0	2	7	1	0	26	0	0	6.88245e-07	3.70728e-05	0	0	1.2752e-05	0	0	5.10485e-06	8.84483e-06	2.95192e-06	0	0	0	0	0	0	0	NA	NA	NA	NA	NA	NA	NA	NA	NA	NA	NA	NA	NA	NA	NA	NA
Psychromonas	0	0	1	0	0	0	0	18	0	0	7	0	2	26	0	0	6.88245e-07	0	0	0	0	1.57157e-05	0	0	8.84483e-06	0	0	0	0	0	0	0	0	NA	NA	NA	NA	NA	NA	NA	NA	NA	NA	NA	NA	NA	NA	NA	NA
Gracilibacter	0	147	1	0	1	1	0	0	0	6	43	2	7	201	0	0.00459777	6.88245e-07	0	1.81334e-06	5.30195e-05	0	0	0	1.53146e-05	5.43325e-05	5.90383e-06	0	0	0	0	0	0	0	Cluster 2	NA	NA	NA	NA	NA	NA	NA	NA	NA	NA	NA	NA	NA	NA	NA
Anaeromusa	0	0	0	0	0	0	0	2	0	1	9	0	2	12	0	0	0	0	0	0	0	1.74619e-06	0	2.55243e-06	1.13719e-05	0	0	0	0	0	0	0	0	NA	NA	NA	NA	NA	NA	NA	NA	NA	NA	NA	NA	NA	NA	NA	NA
Anaerosinus	0	0	0	0	0	0	0	7	0	0	12	0	3	19	0	0	0	0	0	0	0	6.11166e-06	0	0	1.51626e-05	0	0	0	0	0	0	0	0	NA	NA	NA	NA	NA	NA	NA	NA	NA	NA	NA	NA	NA	NA	NA	NA
Holophaga	0	0	0	1	0	0	0	87	0	0	36	0	17	124	0	0	0	2.64806e-06	0	0	0	7.59592e-05	0	0	4.54877e-05	0	0	0	0	0	0	0	0	Cluster 4	-0.871314	0	Peripherals	0.0977134	20	NA	NA	NA	NA	NA	NA	NA	NA	NA	NA
Alicyclobacillus	0	0	0	1	0	0	0	3	0	0	2	0	0	6	0	0	0	2.64806e-06	0	0	0	2.61928e-06	0	0	2.52709e-06	0	0	0	0	0	0	0	0	NA	NA	NA	NA	NA	NA	NA	NA	NA	NA	NA	NA	NA	NA	NA	NA
Camelimonas	1	0	1	31	0	0	0	1	0	5	0	0	2	39	4.25044e-05	0	6.88245e-07	8.20898e-05	0	0	0	8.73094e-07	0	1.27621e-05	0	0	0	0	0	0	0	0	0	Cluster 5	-0.404061	0	Peripherals	0.187748	33	NA	NA	NA	NA	NA	NA	NA	NA	NA	NA
Aquaspirillum	0	0	57	14	1	0	0	0	0	8	2	0	11	82	0	0	3.92299e-05	3.70728e-05	1.81334e-06	0	0	0	0	2.04194e-05	2.52709e-06	0	0	0	0	0	0	0	0	Cluster 4	1.17578	0.301036	Peripherals	0.630606	66	Cluster 2	0.12885	0.552515	Peripherals	0.621991	45	Cluster 2	-0.216013	0.062435	Peripherals
Desulfomonile	6	1	3	119	0	0	5	1	0	29	1	6	6	171	0.000255026	3.12774e-05	2.06473e-06	0.000315119	0	0	6.37601e-05	8.73094e-07	0	7.40204e-05	1.26355e-06	1.77115e-05	0	1	0	0	1	0	0	Cluster 3	1.01917	0	Peripherals	0.411424	67	NA	NA	NA	NA	NA	NA	NA	NA	NA	NA
Sulfurimonas	0	0	0	15	0	0	1	0	0	0	0	0	0	16	0	0	0	3.97209e-05	0	0	1.2752e-05	0	0	0	0	0	0	0	0	0	0	0	0	NA	NA	NA	NA	NA	NA	NA	NA	NA	NA	NA	NA	NA	NA	NA	NA
Marinoscillum	0	0	0	4	0	0	0	0	0	1	0	0	1	5	0	0	0	1.05922e-05	0	0	0	0	0	2.55243e-06	0	0	0	0	0	0	0	0	0	NA	NA	NA	NA	NA	NA	NA	NA	NA	NA	NA	NA	NA	NA	NA	NA
Geothermobacter	0	0	0	13	0	0	2	0	0	8	0	0	2	23	0	0	0	3.44248e-05	0	0	2.5504e-05	0	0	2.04194e-05	0	0	0	0	0	0	0	0	0	NA	NA	NA	NA	NA	NA	NA	NA	NA	NA	NA	NA	NA	NA	NA	NA
Pelobacter	0	0	1	229	0	0	4	0	0	4	0	1	9	239	0	0	6.88245e-07	0.000606406	0	0	5.1008e-05	0	0	1.02097e-05	0	2.95192e-06	0	0	0	0	0	0	0	Cluster 3	1.47963	0	Peripherals	0.576969	78	Cluster 3	-0.947314	0.405864	Peripherals	0.284524	30	Cluster 1	-0.914174	0.104938	Peripherals
Spiroplasma	0	0	0	48	0	0	0	0	0	3	0	0	3	51	0	0	0	0.000127107	0	0	0	0	0	7.65728e-06	0	0	0	0	0	0	0	0	0	Cluster 3	-0.194762	0.440089	Peripherals	0.16102	38	NA	NA	NA	NA	NA	NA	NA	NA	NA	NA
Microbulbifer	0	1	27	34	34	3	0	34	13	2	2	0	12	150	0	3.12774e-05	1.85826e-05	9.0034e-05	6.16534e-05	0.000159058	0	2.96852e-05	2.69852e-05	5.10485e-06	2.52709e-06	0	0	0	1	1	1	0	0	Cluster 4	-0.470796	0.422406	Peripherals	0.141573	29	NA	NA	NA	NA	NA	NA	NA	NA	NA	NA
Maritalea	0	0	0	132	0	0	0	0	0	0	0	0	2	132	0	0	0	0.000349544	0	0	0	0	0	0	0	0	0	0	0	0	0	0	0	Cluster 2	-1.40869	0.21875	Peripherals	0.00891126	9	NA	NA	NA	NA	NA	NA	NA	NA	NA	NA
Silvanigrella	1	0	0	188	0	0	0	2	0	1	0	0	8	192	4.25044e-05	0	0	0.000497835	0	0	0	1.74619e-06	0	2.55243e-06	0	0	0	0	0	0	0	0	0	Cluster 3	-1.1994	0.262188	Peripherals	0.0276109	14	NA	NA	NA	NA	NA	NA	NA	NA	NA	NA
Alcanivorax	0	0	10	6	2	2	0	2	1	5	1	0	1	29	0	0	6.88245e-06	1.58884e-05	3.62667e-06	0.000106039	0	1.74619e-06	2.07579e-06	1.27621e-05	1.26355e-06	0	0	0	0	0	0	0	0	Cluster 4	0.0187261	0.339181	Peripherals	0.299085	40	NA	NA	NA	NA	NA	NA	NA	NA	NA	NA
Tistrella	1	1	4	45	0	1	8	1	0	14	0	3	5	78	4.25044e-05	3.12774e-05	2.75298e-06	0.000119163	0	5.30195e-05	0.000102016	8.73094e-07	0	3.5734e-05	0	8.85575e-06	1	0	0	0	1	0	0	Cluster 3	0.684293	0.345679	Peripherals	0.419204	59	NA	NA	NA	NA	NA	NA	NA	NA	NA	NA
Desulfofaba	0	0	0	23	0	0	0	0	0	0	0	1	1	24	0	0	0	6.09054e-05	0	0	0	0	0	0	0	2.95192e-06	0	0	0	0	0	0	0	NA	NA	NA	NA	NA	NA	NA	NA	NA	NA	NA	NA	NA	NA	NA	NA
Alkalilimnicola	0	0	0	2	0	1	0	1	0	0	0	0	1	4	0	0	0	5.29612e-06	0	5.30195e-05	0	8.73094e-07	0	0	0	0	0	0	0	0	0	0	0	NA	NA	NA	NA	NA	NA	NA	NA	NA	NA	NA	NA	NA	NA	NA	NA
Syntrophobacter	0	0	3	133	0	0	0	1	0	4	0	0	7	141	0	0	2.06473e-06	0.000352192	0	0	0	8.73094e-07	0	1.02097e-05	0	0	0	0	0	0	0	0	0	Cluster 4	0.851732	0.170782	Peripherals	0.554474	63	Cluster 3	0.0639798	0.411153	Peripherals	0.528586	40	NA	NA	NA	NA
Acidibacter	0	0	11	16	0	0	0	0	1	0	2	0	4	30	0	0	7.57069e-06	4.2369e-05	0	0	0	0	2.07579e-06	0	2.52709e-06	0	0	0	0	0	0	0	0	NA	NA	NA	NA	NA	NA	NA	NA	NA	NA	NA	NA	NA	NA	NA	NA
Robbsia	0	0	7	1	1	0	0	0	0	0	0	0	2	9	0	0	4.81771e-06	2.64806e-06	1.81334e-06	0	0	0	0	0	0	0	0	0	0	0	0	0	0	NA	NA	NA	NA	NA	NA	NA	NA	NA	NA	NA	NA	NA	NA	NA	NA
Blastocatella	0	0	0	14	0	0	0	0	0	1	0	0	2	15	0	0	0	3.70728e-05	0	0	0	0	0	2.55243e-06	0	0	0	0	0	0	0	0	0	NA	NA	NA	NA	NA	NA	NA	NA	NA	NA	NA	NA	NA	NA	NA	NA
Desulfoscipio	0	0	5	18	0	0	0	0	0	3	3	3	1	32	0	0	3.44122e-06	4.76651e-05	0	0	0	0	0	7.65728e-06	3.79064e-06	8.85575e-06	0	0	0	0	0	0	0	NA	NA	NA	NA	NA	NA	NA	NA	NA	NA	NA	NA	NA	NA	NA	NA
Arthrospira	0	0	0	1	0	4	0	1	0	1	0	1	1	8	0	0	0	2.64806e-06	0	0.000212078	0	8.73094e-07	0	2.55243e-06	0	2.95192e-06	0	0	0	0	0	0	0	Cluster 3	-0.968412	0	Peripherals	0.00984122	14	NA	NA	NA	NA	NA	NA	NA	NA	NA	NA
Sulfurospirillum	0	0	1	8	0	0	0	0	0	0	1	0	1	10	0	0	6.88245e-07	2.11845e-05	0	0	0	0	0	0	1.26355e-06	0	0	0	0	0	0	0	0	NA	NA	NA	NA	NA	NA	NA	NA	NA	NA	NA	NA	NA	NA	NA	NA
Cyanobacterium	0	0	0	0	0	11	1	0	0	11	0	0	1	23	0	0	0	0	0	0.000583214	1.2752e-05	0	0	2.80767e-05	0	0	1	0	0	0	1	0	0	Cluster 3	0.968412	0.444444	Peripherals	0.0463583	55	NA	NA	NA	NA	NA	NA	NA	NA	NA	NA
Cobetia	0	0	1	5	3	0	1	0	0	2	0	0	2	12	0	0	6.88245e-07	1.32403e-05	5.44001e-06	0	1.2752e-05	0	0	5.10485e-06	0	0	0	0	0	0	0	0	0	NA	NA	NA	NA	NA	NA	NA	NA	NA	NA	NA	NA	NA	NA	NA	NA
Ferrimonas	0	0	8	6	0	0	0	37	0	1	11	0	4	63	0	0	5.50596e-06	1.58884e-05	0	0	0	3.23045e-05	0	2.55243e-06	1.3899e-05	0	0	0	0	0	0	0	0	NA	NA	NA	NA	NA	NA	NA	NA	NA	NA	NA	NA	NA	NA	NA	NA
Hafnia	0	0	136	11	1	0	0	6	0	0	0	0	7	154	0	0	9.36013e-05	2.91287e-05	1.81334e-06	0	0	5.23856e-06	0	0	0	0	0	0	0	0	0	0	0	Cluster 4	-0.292788	0.48	Peripherals	0.221829	33	NA	NA	NA	NA	NA	NA	NA	NA	NA	NA
Tsuneonella	0	1	8	10	0	0	0	0	0	0	0	0	0	19	0	3.12774e-05	5.50596e-06	2.64806e-05	0	0	0	0	0	0	0	0	0	0	0	0	0	0	0	NA	NA	NA	NA	NA	NA	NA	NA	NA	NA	NA	NA	NA	NA	NA	NA
Pseudoalteromonas	0	0	13	3	1	1	0	7	0	0	0	2	3	27	0	0	8.94718e-06	7.94418e-06	1.81334e-06	5.30195e-05	0	6.11166e-06	0	0	0	5.90383e-06	0	0	0	0	0	0	0	NA	NA	NA	NA	NA	NA	NA	NA	NA	NA	NA	NA	NA	NA	NA	NA
Azotobacter	0	0	48	4	17	0	0	34	4	0	2	1	8	110	0	0	3.30357e-05	1.05922e-05	3.08267e-05	0	0	2.96852e-05	8.30315e-06	0	2.52709e-06	2.95192e-06	0	0	1	0	1	0	0	Cluster 4	0.819762	0.277778	Peripherals	0.262918	58	NA	NA	NA	NA	NA	NA	NA	NA	NA	NA
Owenweeksia	0	0	2	1	0	0	3	1	0	21	1	0	0	29	0	0	1.37649e-06	2.64806e-06	0	0	3.8256e-05	8.73094e-07	0	5.3601e-05	1.26355e-06	0	0	0	0	0	0	0	0	NA	NA	NA	NA	NA	NA	NA	NA	NA	NA	NA	NA	NA	NA	NA	NA
Kangiella	0	1	5	7	2	1	2	1	0	4	1	0	1	24	0	3.12774e-05	3.44122e-06	1.85364e-05	3.62667e-06	5.30195e-05	2.5504e-05	8.73094e-07	0	1.02097e-05	1.26355e-06	0	0	0	0	0	0	0	0	Cluster 4	-0.0273227	0.326612	Peripherals	0.3706	42	NA	NA	NA	NA	NA	NA	NA	NA	NA	NA
Alterococcus	12	2	0	1	63	2	2	0	3	20	0	0	5	105	0.000510052	6.25547e-05	0	2.64806e-06	0.00011424	0.000106039	2.5504e-05	0	6.22736e-06	5.10485e-05	0	0	1	0	1	0	1	0	0	Cluster 4	-1.40534	0.373439	Peripherals	0	8	NA	NA	NA	NA	NA	NA	NA	NA	NA	NA
Cohnella	0	12	16	2	39	0	0	0	0	8	0	1	2	78	0	0.000375328	1.10119e-05	5.29612e-06	7.07201e-05	0	0	0	0	2.04194e-05	0	2.95192e-06	0	0	0	0	0	0	0	Cluster 5	-1.49241	0.387864	Peripherals	0.012865	7	NA	NA	NA	NA	NA	NA	NA	NA	NA	NA
Acidisoma	2	5	0	2	0	9	5	2	0	2	1	0	5	28	8.50087e-05	0.000156387	0	5.29612e-06	0	0.000477175	6.37601e-05	1.74619e-06	0	5.10485e-06	1.26355e-06	0	1	0	0	0	1	0	0	Cluster 4	-1.36084	0	Peripherals	0	9	NA	NA	NA	NA	NA	NA	NA	NA	NA	NA
Pontibacter	2	0	4	1	0	0	2	1	0	27	0	3	2	40	8.50087e-05	0	2.75298e-06	2.64806e-06	0	0	2.5504e-05	8.73094e-07	0	6.89155e-05	0	8.85575e-06	0	0	0	0	0	0	0	Cluster 3	-0.44592	0.447368	Peripherals	0.216218	32	NA	NA	NA	NA	NA	NA	NA	NA	NA	NA
Timaviella	4	0	0	0	0	55	7	0	1	28	4	0	4	99	0.000170017	0	0	0	0	0.00291607	8.92641e-05	0	2.07579e-06	7.1468e-05	5.05419e-06	0	1	0	0	0	1	0	0	Cluster 3	0.732214	0.497566	Peripherals	0	50	NA	NA	NA	NA	NA	NA	NA	NA	NA	NA
Lactiplantibacillus	0	0	1	0	0	0	1	0	0	8	1	0	1	11	0	0	6.88245e-07	0	0	0	1.2752e-05	0	0	2.04194e-05	1.26355e-06	0	0	0	0	0	0	0	0	NA	NA	NA	NA	NA	NA	NA	NA	NA	NA	NA	NA	NA	NA	NA	NA
Aquisphaera	21	1	3	24	0	0	0	1	0	13	0	0	4	63	0.000892591	3.12774e-05	2.06473e-06	6.35534e-05	0	0	0	8.73094e-07	0	3.31815e-05	0	0	0	0	0	0	0	0	0	Cluster 5	-1.28312	0.102264	Peripherals	0.0456996	12	NA	NA	NA	NA	NA	NA	NA	NA	NA	NA
Iphinoe	1	0	0	0	0	5	1	3	0	15	2	0	2	27	4.25044e-05	0	0	0	0	0.000265097	1.2752e-05	2.61928e-06	0	3.82864e-05	2.52709e-06	0	1	0	0	0	1	0	0	Cluster 3	-0.354297	0.444444	Peripherals	0.016356	27	NA	NA	NA	NA	NA	NA	NA	NA	NA	NA
Halorhodospira	0	0	1	6	1	0	0	0	0	2	0	0	1	10	0	0	6.88245e-07	1.58884e-05	1.81334e-06	0	0	0	0	5.10485e-06	0	0	0	0	0	0	0	0	0	NA	NA	NA	NA	NA	NA	NA	NA	NA	NA	NA	NA	NA	NA	NA	NA
Halomonas	0	4	29	9	12	0	1	4	2	15	0	1	5	77	0	0.000125109	1.99591e-05	2.38325e-05	2.176e-05	0	1.2752e-05	3.49238e-06	4.15157e-06	3.82864e-05	0	2.95192e-06	0	0	1	0	1	0	0	Cluster 4	-0.470796	0.144043	Peripherals	0.133271	29	NA	NA	NA	NA	NA	NA	NA	NA	NA	NA
Epilithonimonas	0	13	6	0	0	0	0	92	12	1	0	0	9	124	0	0.000406606	4.12947e-06	0	0	0	0	8.03247e-05	2.49094e-05	2.55243e-06	0	0	0	0	0	0	0	0	0	Cluster 1	-1.49434	0.341844	Peripherals	0.00418985	6	NA	NA	NA	NA	NA	NA	NA	NA	NA	NA
Martelella	0	1	9	4	19	0	2	4	0	10	1	10	2	60	0	3.12774e-05	6.1942e-06	1.05922e-05	3.44534e-05	0	2.5504e-05	3.49238e-06	0	2.55243e-05	1.26355e-06	2.95192e-05	0	0	0	1	1	0	0	Cluster 4	-0.948237	0.468059	Peripherals	0.113275	20	NA	NA	NA	NA	NA	NA	NA	NA	NA	NA
Roseospirillum	0	0	0	0	0	0	0	0	0	0	6	0	2	6	0	0	0	0	0	0	0	0	0	0	7.58128e-06	0	0	0	0	0	0	0	0	NA	NA	NA	NA	NA	NA	NA	NA	NA	NA	NA	NA	NA	NA	NA	NA
Brachybacterium	0	0	0	1	0	0	0	0	0	0	0	0	0	1	0	0	0	2.64806e-06	0	0	0	0	0	0	0	0	0	0	0	0	0	0	0	NA	NA	NA	NA	NA	NA	NA	NA	NA	NA	NA	NA	NA	NA	NA	NA
Desulfovirga	0	0	0	19	0	0	0	0	0	4	0	0	1	23	0	0	0	5.03131e-05	0	0	0	0	0	1.02097e-05	0	0	0	0	0	0	0	0	0	NA	NA	NA	NA	NA	NA	NA	NA	NA	NA	NA	NA	NA	NA	NA	NA
Brevitalea	0	0	1	3	0	0	1	0	0	0	0	1	0	6	0	0	6.88245e-07	7.94418e-06	0	0	1.2752e-05	0	0	0	0	2.95192e-06	0	0	0	0	0	0	0	NA	NA	NA	NA	NA	NA	NA	NA	NA	NA	NA	NA	NA	NA	NA	NA
Blastomonas	0	1	0	7	0	0	0	0	0	2	0	0	0	10	0	3.12774e-05	0	1.85364e-05	0	0	0	0	0	5.10485e-06	0	0	0	0	0	0	0	0	0	NA	NA	NA	NA	NA	NA	NA	NA	NA	NA	NA	NA	NA	NA	NA	NA
Psychrosinus	0	0	0	3	0	0	1	6	0	5	17	17	5	49	0	0	0	7.94418e-06	0	0	1.2752e-05	5.23856e-06	0	1.27621e-05	2.14803e-05	5.01826e-05	0	0	0	0	0	0	0	Cluster 4	-1.18283	0.442907	Peripherals	0.0686835	13	NA	NA	NA	NA	NA	NA	NA	NA	NA	NA
Cycloclasticus	0	1	5	13	1	0	1	1	0	0	0	0	0	22	0	3.12774e-05	3.44122e-06	3.44248e-05	1.81334e-06	0	1.2752e-05	8.73094e-07	0	0	0	0	0	0	0	0	0	0	0	NA	NA	NA	NA	NA	NA	NA	NA	NA	NA	NA	NA	NA	NA	NA	NA
Nitrospira	0	1	1	6	0	0	0	1	0	1	0	4	0	14	0	3.12774e-05	6.88245e-07	1.58884e-05	0	0	0	8.73094e-07	0	2.55243e-06	0	1.18077e-05	0	0	0	0	0	0	0	NA	NA	NA	NA	NA	NA	NA	NA	NA	NA	NA	NA	NA	NA	NA	NA
Zhongshania	0	0	1	12	0	3	0	1	0	1	2	0	2	20	0	0	6.88245e-07	3.17767e-05	0	0.000159058	0	8.73094e-07	0	2.55243e-06	2.52709e-06	0	0	0	0	0	0	0	0	Cluster 5	-0.543256	0.244898	Peripherals	0.0691852	23	NA	NA	NA	NA	NA	NA	NA	NA	NA	NA
Heliomicrobium	0	0	0	21	0	0	0	1	0	4	0	4	1	30	0	0	0	5.56093e-05	0	0	0	8.73094e-07	0	1.02097e-05	0	1.18077e-05	0	0	0	0	0	0	0	NA	NA	NA	NA	NA	NA	NA	NA	NA	NA	NA	NA	NA	NA	NA	NA
Helicobacter	2	0	1	35	0	6	5	0	1	11	1	9	8	71	8.50087e-05	0	6.88245e-07	9.26821e-05	0	0.000318117	6.37601e-05	0	2.07579e-06	2.80767e-05	1.26355e-06	2.65672e-05	1	1	0	0	1	0	0	Cluster 3	0.433135	0.19997	Peripherals	0.183097	53	NA	NA	NA	NA	NA	NA	NA	NA	NA	NA
Taylorella	0	0	9	5	0	0	0	3	67	2	2	0	2	88	0	0	6.1942e-06	1.32403e-05	0	0	0	2.61928e-06	0.000139078	5.10485e-06	2.52709e-06	0	0	0	0	0	0	0	0	Cluster 4	-0.470796	0	Peripherals	0.155532	29	NA	NA	NA	NA	NA	NA	NA	NA	NA	NA
Litorivivens	0	0	0	12	0	0	0	0	0	0	0	0	0	12	0	0	0	3.17767e-05	0	0	0	0	0	0	0	0	0	0	0	0	0	0	0	NA	NA	NA	NA	NA	NA	NA	NA	NA	NA	NA	NA	NA	NA	NA	NA
Aliiroseovarius	0	0	0	5	0	0	0	0	0	0	0	0	0	5	0	0	0	1.32403e-05	0	0	0	0	0	0	0	0	0	0	0	0	0	0	0	NA	NA	NA	NA	NA	NA	NA	NA	NA	NA	NA	NA	NA	NA	NA	NA
Aridibacter	7	0	0	1	0	0	0	0	0	0	0	0	0	8	0.00029753	0	0	2.64806e-06	0	0	0	0	0	0	0	0	0	0	0	0	0	0	0	Cluster 5	0.0950586	0.277778	Peripherals	0.00436678	5	NA	NA	NA	NA	NA	NA	NA	NA	NA	NA
Alishewanella	0	0	0	1	0	0	0	4	0	1	1	0	2	7	0	0	0	2.64806e-06	0	0	0	3.49238e-06	0	2.55243e-06	1.26355e-06	0	0	0	0	0	0	0	0	NA	NA	NA	NA	NA	NA	NA	NA	NA	NA	NA	NA	NA	NA	NA	NA
Nocardia	0	0	1	4	0	0	0	0	0	0	0	0	0	5	0	0	6.88245e-07	1.05922e-05	0	0	0	0	0	0	0	0	0	0	0	0	0	0	0	NA	NA	NA	NA	NA	NA	NA	NA	NA	NA	NA	NA	NA	NA	NA	NA
Jeotgalicoccus	1	0	1	19	0	0	0	0	0	0	0	0	0	21	4.25044e-05	0	6.88245e-07	5.03131e-05	0	0	0	0	0	0	0	0	0	0	0	0	0	0	0	NA	NA	NA	NA	NA	NA	NA	NA	NA	NA	NA	NA	NA	NA	NA	NA
Coxiella	0	0	0	8	1	6	1	0	0	2	0	0	0	18	0	0	0	2.11845e-05	1.81334e-06	0.000318117	1.2752e-05	0	0	5.10485e-06	0	0	0	0	0	0	0	0	0	Cluster 3	-0.448777	0.0370239	Peripherals	0.0475582	25	NA	NA	NA	NA	NA	NA	NA	NA	NA	NA
Lentzea	0	2	5	5	0	0	8	0	0	42	11	29	0	102	0	6.25547e-05	3.44122e-06	1.32403e-05	0	0	0.000102016	0	0	0.000107202	1.3899e-05	8.56056e-05	0	0	0	0	0	0	0	Cluster 3	-0.320341	0.1068	Peripherals	0.224377	35	NA	NA	NA	NA	NA	NA	NA	NA	NA	NA
Bryobacter	1	1	24	47	3	0	3	1	0	27	8	3	11	118	4.25044e-05	3.12774e-05	1.65179e-05	0.000124459	5.44001e-06	0	3.8256e-05	8.73094e-07	0	6.89155e-05	1.01084e-05	8.85575e-06	0	0	0	1	1	0	0	Cluster 5	1.81451	0	Peripherals	0.818111	86	Cluster 3	1.88431	0.379536	Peripherals	0.702656	58	Cluster 1	1.84241	0	Peripherals
Anaplasma	0	0	0	79	0	2	0	0	0	9	0	0	2	90	0	0	0	0.000209197	0	0.000106039	0	0	0	2.29718e-05	0	0	0	0	0	0	0	0	0	Cluster 3	0.0236198	0.0677131	Peripherals	0.0573719	35	NA	NA	NA	NA	NA	NA	NA	NA	NA	NA
Rahnella	0	0	30	2	0	1	0	7	0	0	0	4	2	44	0	0	2.06473e-05	5.29612e-06	0	5.30195e-05	0	6.11166e-06	0	0	0	1.18077e-05	0	0	0	0	0	0	0	NA	NA	NA	NA	NA	NA	NA	NA	NA	NA	NA	NA	NA	NA	NA	NA
Haemophilus	0	0	6	1	1	0	0	6	0	0	0	14	3	28	0	0	4.12947e-06	2.64806e-06	1.81334e-06	0	0	5.23856e-06	0	0	0	4.13268e-05	0	0	0	0	0	0	0	NA	NA	NA	NA	NA	NA	NA	NA	NA	NA	NA	NA	NA	NA	NA	NA
Natranaerobius	1	0	0	0	0	0	0	0	0	1	0	0	1	2	4.25044e-05	0	0	0	0	0	0	0	0	2.55243e-06	0	0	0	0	0	0	0	0	0	NA	NA	NA	NA	NA	NA	NA	NA	NA	NA	NA	NA	NA	NA	NA	NA
Emticicia	1	73	0	0	4	0	6	0	0	6	0	0	4	90	4.25044e-05	0.00228325	0	0	7.25334e-06	0	7.65121e-05	0	0	1.53146e-05	0	0	0	0	0	0	0	0	0	Cluster 4	-1.53884	0.193762	Peripherals	0	5	NA	NA	NA	NA	NA	NA	NA	NA	NA	NA
Desulfosarcina	1	0	0	73	0	0	1	0	0	20	0	0	3	95	4.25044e-05	0	0	0.000193308	0	0	1.2752e-05	0	0	5.10485e-05	0	0	0	0	0	0	0	0	0	Cluster 3	0.600574	0.0828571	Peripherals	0.245558	57	NA	NA	NA	NA	NA	NA	NA	NA	NA	NA
Saccharothrix	0	0	2	1	0	0	4	0	0	12	1	35	2	55	0	0	1.37649e-06	2.64806e-06	0	0	5.1008e-05	0	0	3.06291e-05	1.26355e-06	0.000103317	0	0	0	0	0	0	0	Cluster 3	-0.0273227	0.330395	Peripherals	0.317106	42	NA	NA	NA	NA	NA	NA	NA	NA	NA	NA
Gallaecimonas	0	0	2	0	1	0	0	15	0	0	1	0	4	19	0	0	1.37649e-06	0	1.81334e-06	0	0	1.30964e-05	0	0	1.26355e-06	0	0	0	0	0	0	0	0	NA	NA	NA	NA	NA	NA	NA	NA	NA	NA	NA	NA	NA	NA	NA	NA
Ciceribacter	0	1	0	16	8	0	1	4	0	1	4	0	1	35	0	3.12774e-05	0	4.2369e-05	1.45067e-05	0	1.2752e-05	3.49238e-06	0	2.55243e-06	5.05419e-06	0	0	0	0	0	0	0	0	Cluster 4	-1.36084	0.529301	Peripherals	0.0355179	9	NA	NA	NA	NA	NA	NA	NA	NA	NA	NA
Vagococcus	0	0	1	0	0	0	0	3	0	0	38	0	0	42	0	0	6.88245e-07	0	0	0	0	2.61928e-06	0	0	4.80148e-05	0	0	0	0	0	0	0	0	NA	NA	NA	NA	NA	NA	NA	NA	NA	NA	NA	NA	NA	NA	NA	NA
Lactobacillus	0	0	1	43	0	0	9	2	1	26	6	13	12	101	0	0	6.88245e-07	0.000113867	0	0	0.000114768	1.74619e-06	2.07579e-06	6.63631e-05	7.58128e-06	3.83749e-05	0	0	0	0	0	0	0	Cluster 3	0.558714	0.0980975	Peripherals	0.460138	56	Cluster 3	-1.04844	0	Peripherals	0.297376	29	NA	NA	NA	NA
Actinoplanes	0	0	0	0	0	0	0	2	0	0	2	3	1	7	0	0	0	0	0	0	0	1.74619e-06	0	0	2.52709e-06	8.85575e-06	0	0	0	0	0	0	0	NA	NA	NA	NA	NA	NA	NA	NA	NA	NA	NA	NA	NA	NA	NA	NA
Aliivibrio	0	0	4	1	0	0	0	4	0	2	0	0	3	11	0	0	2.75298e-06	2.64806e-06	0	0	0	3.49238e-06	0	5.10485e-06	0	0	0	0	0	0	0	0	0	NA	NA	NA	NA	NA	NA	NA	NA	NA	NA	NA	NA	NA	NA	NA	NA
Paucilactobacillus	0	0	1	0	0	0	0	0	0	0	1	0	0	2	0	0	6.88245e-07	0	0	0	0	0	0	0	1.26355e-06	0	0	0	0	0	0	0	0	NA	NA	NA	NA	NA	NA	NA	NA	NA	NA	NA	NA	NA	NA	NA	NA
Priestia	0	0	0	3	0	0	1	0	0	0	25	0	0	29	0	0	0	7.94418e-06	0	0	1.2752e-05	0	0	0	3.15887e-05	0	0	0	0	0	0	0	0	NA	NA	NA	NA	NA	NA	NA	NA	NA	NA	NA	NA	NA	NA	NA	NA
Jatrophihabitans	0	0	1	1	1	0	0	1	0	0	4	0	0	8	0	0	6.88245e-07	2.64806e-06	1.81334e-06	0	0	8.73094e-07	0	0	5.05419e-06	0	0	0	0	0	0	0	0	NA	NA	NA	NA	NA	NA	NA	NA	NA	NA	NA	NA	NA	NA	NA	NA
Ottowia	0	1	26	2	3	0	0	5	0	3	0	0	5	40	0	3.12774e-05	1.78944e-05	5.29612e-06	5.44001e-06	0	0	4.36547e-06	0	7.65728e-06	0	0	0	0	0	0	0	0	0	NA	NA	NA	NA	NA	NA	NA	NA	NA	NA	NA	NA	NA	NA	NA	NA
Bergeriella	0	0	1	0	0	0	0	0	0	0	0	0	0	1	0	0	6.88245e-07	0	0	0	0	0	0	0	0	0	0	0	0	0	0	0	0	NA	NA	NA	NA	NA	NA	NA	NA	NA	NA	NA	NA	NA	NA	NA	NA
Cystobacter	0	0	6	37	0	0	7	0	0	41	6	0	4	97	0	0	4.12947e-06	9.79782e-05	0	0	8.92641e-05	0	0	0.00010465	7.58128e-06	0	0	0	0	0	0	0	0	Cluster 3	1.52149	0.0880473	Peripherals	0.616138	79	Cluster 3	-0.340538	0.557752	Peripherals	0.403609	36	Cluster 1	0.135954	0	Peripherals
Rhodococcus	0	0	0	5	5	0	1	0	0	1	0	1	0	13	0	0	0	1.32403e-05	9.06668e-06	0	1.2752e-05	0	0	2.55243e-06	0	2.95192e-06	0	0	0	0	0	0	0	NA	NA	NA	NA	NA	NA	NA	NA	NA	NA	NA	NA	NA	NA	NA	NA
Mycoplasma	0	0	0	78	0	66	2	4	3	25	5	0	14	183	0	0	0	0.000206549	0	0.00349928	2.5504e-05	3.49238e-06	6.22736e-06	6.38107e-05	6.31773e-06	0	1	0	0	0	1	0	0	Cluster 3	-0.684975	0	Peripherals	0.0391425	20	NA	NA	NA	NA	NA	NA	NA	NA	NA	NA
Anaerovorax	0	0	0	1	0	0	0	3	0	0	0	0	0	4	0	0	0	2.64806e-06	0	0	0	2.61928e-06	0	0	0	0	0	0	0	0	0	0	0	NA	NA	NA	NA	NA	NA	NA	NA	NA	NA	NA	NA	NA	NA	NA	NA
Desulforhopalus	0	0	0	23	0	0	0	0	0	0	0	0	1	23	0	0	0	6.09054e-05	0	0	0	0	0	0	0	0	0	0	0	0	0	0	0	NA	NA	NA	NA	NA	NA	NA	NA	NA	NA	NA	NA	NA	NA	NA	NA
Thiolapillus	0	0	0	7	0	0	0	0	0	1	0	0	0	8	0	0	0	1.85364e-05	0	0	0	0	0	2.55243e-06	0	0	0	0	0	0	0	0	0	NA	NA	NA	NA	NA	NA	NA	NA	NA	NA	NA	NA	NA	NA	NA	NA
Thioalkalivibrio	0	0	2	51	2	0	1	2	0	10	0	1	3	69	0	0	1.37649e-06	0.000135051	3.62667e-06	0	1.2752e-05	1.74619e-06	0	2.55243e-05	0	2.95192e-06	0	0	0	0	0	0	0	Cluster 4	0.684293	0.099723	Peripherals	0.503465	59	Cluster 3	-0.138279	0.0665874	Peripherals	0.436171	38	NA	NA	NA	NA
Sphingomicrobium	0	0	0	30	0	1	0	1	0	2	0	2	0	36	0	0	0	7.94418e-05	0	5.30195e-05	0	8.73094e-07	0	5.10485e-06	0	5.90383e-06	0	0	0	0	0	0	0	Cluster 3	-1.01565	0.46875	Peripherals	0.0236234	13	NA	NA	NA	NA	NA	NA	NA	NA	NA	NA
Marimicrobium	0	0	0	1	0	1	0	0	0	0	0	0	0	2	0	0	0	2.64806e-06	0	5.30195e-05	0	0	0	0	0	0	0	0	0	0	0	0	0	NA	NA	NA	NA	NA	NA	NA	NA	NA	NA	NA	NA	NA	NA	NA	NA
Dethiosulfatarculus	0	0	0	9	0	0	0	0	0	0	0	0	0	9	0	0	0	2.38325e-05	0	0	0	0	0	0	0	0	0	0	0	0	0	0	0	NA	NA	NA	NA	NA	NA	NA	NA	NA	NA	NA	NA	NA	NA	NA	NA
Elusimicrobium	0	0	3	21	0	0	0	2	0	7	1	0	2	34	0	0	2.06473e-06	5.56093e-05	0	0	0	1.74619e-06	0	1.7867e-05	1.26355e-06	0	0	0	0	0	0	0	0	NA	NA	NA	NA	NA	NA	NA	NA	NA	NA	NA	NA	NA	NA	NA	NA
Antarcticibacterium	0	0	1	1	0	0	0	0	0	0	0	2	0	4	0	0	6.88245e-07	2.64806e-06	0	0	0	0	0	0	0	5.90383e-06	0	0	0	0	0	0	0	NA	NA	NA	NA	NA	NA	NA	NA	NA	NA	NA	NA	NA	NA	NA	NA
Moorella	1	0	9	65	0	0	0	1	0	1	1	5	1	83	4.25044e-05	0	6.1942e-06	0.000172124	0	0	0	8.73094e-07	0	2.55243e-06	1.26355e-06	1.47596e-05	0	0	0	0	0	0	0	Cluster 4	0.0145371	0.255102	Peripherals	0.340435	43	NA	NA	NA	NA	NA	NA	NA	NA	NA	NA
Rhodothermus	0	0	1	5	1	0	1	1	0	0	1	0	0	10	0	0	6.88245e-07	1.32403e-05	1.81334e-06	0	1.2752e-05	8.73094e-07	0	0	1.26355e-06	0	0	0	0	0	0	0	0	NA	NA	NA	NA	NA	NA	NA	NA	NA	NA	NA	NA	NA	NA	NA	NA
Altererythrobacter	0	0	0	13	0	0	0	0	0	2	1	0	0	16	0	0	0	3.44248e-05	0	0	0	0	0	5.10485e-06	1.26355e-06	0	0	0	0	0	0	0	0	NA	NA	NA	NA	NA	NA	NA	NA	NA	NA	NA	NA	NA	NA	NA	NA
Desulfurella	0	0	3	12	1	0	0	0	0	1	2	0	2	19	0	0	2.06473e-06	3.17767e-05	1.81334e-06	0	0	0	0	2.55243e-06	2.52709e-06	0	0	0	0	0	0	0	0	NA	NA	NA	NA	NA	NA	NA	NA	NA	NA	NA	NA	NA	NA	NA	NA
Vulgatibacter	2	0	0	40	0	0	3	0	0	20	0	0	3	65	8.50087e-05	0	0	0.000105922	0	0	3.8256e-05	0	0	5.10485e-05	0	0	0	0	0	0	0	0	0	Cluster 3	0.768013	0.0587695	Peripherals	0.28992	61	NA	NA	NA	NA	NA	NA	NA	NA	NA	NA
Thiohalocapsa	0	0	3	1	0	0	0	0	0	0	0	0	1	4	0	0	2.06473e-06	2.64806e-06	0	0	0	0	0	0	0	0	0	0	0	0	0	0	0	NA	NA	NA	NA	NA	NA	NA	NA	NA	NA	NA	NA	NA	NA	NA	NA
Marivirga	2	1	0	51	0	0	3	1	0	6	0	0	2	64	8.50087e-05	3.12774e-05	0	0.000135051	0	0	3.8256e-05	8.73094e-07	0	1.53146e-05	0	0	0	0	0	0	0	0	0	Cluster 3	-0.404061	0.178254	Peripherals	0.143426	33	NA	NA	NA	NA	NA	NA	NA	NA	NA	NA
Acidomonas	11	0	4	15	0	3	8	1	1	32	0	3	3	78	0.000467548	0	2.75298e-06	3.97209e-05	0	0.000159058	0.000102016	8.73094e-07	2.07579e-06	8.16777e-05	0	8.85575e-06	1	1	0	0	1	0	0	Cluster 3	0.600574	0.456747	Peripherals	0.268588	57	NA	NA	NA	NA	NA	NA	NA	NA	NA	NA
Sphingosinicella	2	5	7	17	3	0	6	0	0	7	0	1	3	48	8.50087e-05	0.000156387	4.81771e-06	4.5017e-05	5.44001e-06	0	7.65121e-05	0	0	1.7867e-05	0	2.95192e-06	0	0	0	0	0	0	0	Cluster 3	-0.48778	0.0798611	Peripherals	0.21334	31	NA	NA	NA	NA	NA	NA	NA	NA	NA	NA
Falsochrobactrum	0	1	0	133	0	0	0	0	0	0	0	1	4	135	0	3.12774e-05	0	0.000352192	0	0	0	0	0	0	0	2.95192e-06	0	0	0	0	0	0	0	Cluster 3	-1.70171	0.0587695	Peripherals	0.00277693	2	NA	NA	NA	NA	NA	NA	NA	NA	NA	NA
Kiloniella	0	11	0	19	0	0	5	0	0	23	0	5	4	63	0	0.000344051	0	5.03131e-05	0	0	6.37601e-05	0	0	5.87058e-05	0	1.47596e-05	0	0	0	0	0	0	0	Cluster 3	-0.362201	0.586667	Peripherals	0.150374	34	NA	NA	NA	NA	NA	NA	NA	NA	NA	NA
Ammoniphilus	0	0	0	1	0	0	0	0	0	0	0	6	1	7	0	0	0	2.64806e-06	0	0	0	0	0	0	0	1.77115e-05	0	0	0	0	0	0	0	NA	NA	NA	NA	NA	NA	NA	NA	NA	NA	NA	NA	NA	NA	NA	NA
Mycoplana	0	0	5	17	2	0	0	1	0	2	1	5	1	33	0	0	3.44122e-06	4.5017e-05	3.62667e-06	0	0	8.73094e-07	0	5.10485e-06	1.26355e-06	1.47596e-05	0	0	0	0	0	0	0	NA	NA	NA	NA	NA	NA	NA	NA	NA	NA	NA	NA	NA	NA	NA	NA
Ktedonospora	0	0	0	0	0	0	0	0	0	0	0	1	0	1	0	0	0	0	0	0	0	0	0	0	0	2.95192e-06	0	0	0	0	0	0	0	NA	NA	NA	NA	NA	NA	NA	NA	NA	NA	NA	NA	NA	NA	NA	NA
Gottschalkia	0	0	0	2	0	0	4	0	0	4	0	20	1	30	0	0	0	5.29612e-06	0	0	5.1008e-05	0	0	1.02097e-05	0	5.90383e-05	0	0	0	0	0	0	0	Cluster 3	0.140116	0.520776	Peripherals	0.26071	46	NA	NA	NA	NA	NA	NA	NA	NA	NA	NA
Desulfotomaculum	0	1	9	9	0	0	1	1	1	4	4	31	3	61	0	3.12774e-05	6.1942e-06	2.38325e-05	0	0	1.2752e-05	8.73094e-07	2.07579e-06	1.02097e-05	5.05419e-06	9.15094e-05	0	0	0	1	1	0	0	Cluster 5	-0.0273227	0.0864335	Peripherals	0.352511	42	NA	NA	NA	NA	NA	NA	NA	NA	NA	NA
Streptococcus	0	0	4	39	0	1	0	4	3	6	1	102	9	160	0	0	2.75298e-06	0.000103274	0	5.30195e-05	0	3.49238e-06	6.22736e-06	1.53146e-05	1.26355e-06	0.000301095	0	0	0	0	0	0	0	Cluster 4	-0.613359	0.134426	Peripherals	0.231994	28	NA	NA	NA	NA	NA	NA	NA	NA	NA	NA
Thermincola	0	3	0	4	1	0	4	0	0	12	0	37	1	61	0	9.38321e-05	0	1.05922e-05	1.81334e-06	0	5.1008e-05	0	0	3.06291e-05	0	0.000109221	0	0	0	0	0	0	0	Cluster 3	-0.738939	0.408163	Peripherals	0.113476	25	NA	NA	NA	NA	NA	NA	NA	NA	NA	NA
Alkaliphilus	0	0	0	5	0	0	0	1	0	2	0	2	1	10	0	0	0	1.32403e-05	0	0	0	8.73094e-07	0	5.10485e-06	0	5.90383e-06	0	0	0	0	0	0	0	NA	NA	NA	NA	NA	NA	NA	NA	NA	NA	NA	NA	NA	NA	NA	NA
Haloferula	12	0	1	2	0	0	0	0	0	2	1	108	1	126	0.000510052	0	6.88245e-07	5.29612e-06	0	0	0	0	0	5.10485e-06	1.26355e-06	0.000318807	0	1	0	0	1	0	0	Cluster 3	-1.15754	0.250539	Peripherals	0.0399224	15	NA	NA	NA	NA	NA	NA	NA	NA	NA	NA
Pelagibacterium	0	14	2	28	2	0	9	0	0	61	2	11	1	129	0	0.000437883	1.37649e-06	7.41457e-05	3.62667e-06	0	0.000114768	0	0	0.000155698	2.52709e-06	3.24711e-05	0	0	0	0	0	0	0	Cluster 3	-0.44592	0	Peripherals	0.165055	32	NA	NA	NA	NA	NA	NA	NA	NA	NA	NA
Modestobacter	0	0	0	0	0	0	1	0	0	3	0	4	0	8	0	0	0	0	0	0	1.2752e-05	0	0	7.65728e-06	0	1.18077e-05	0	0	0	0	0	0	0	NA	NA	NA	NA	NA	NA	NA	NA	NA	NA	NA	NA	NA	NA	NA	NA
Microlunatus	0	2	0	5	0	0	1	0	0	1	0	5	1	14	0	6.25547e-05	0	1.32403e-05	0	0	1.2752e-05	0	0	2.55243e-06	0	1.47596e-05	0	0	0	0	0	0	0	Cluster 3	-1.07382	0.2488	Peripherals	0.0709677	17	NA	NA	NA	NA	NA	NA	NA	NA	NA	NA
Chioneia	0	0	6	1	3	0	0	0	0	1	0	25	3	36	0	0	4.12947e-06	2.64806e-06	5.44001e-06	0	0	0	0	2.55243e-06	0	7.37979e-05	0	0	0	0	0	0	0	NA	NA	NA	NA	NA	NA	NA	NA	NA	NA	NA	NA	NA	NA	NA	NA
Cypionkella	1	4	0	2	0	0	0	0	0	71	0	1	3	79	4.25044e-05	0.000125109	0	5.29612e-06	0	0	0	0	0	0.000181222	0	2.95192e-06	0	0	0	0	0	0	0	Cluster 3	-1.24126	0.102264	Peripherals	0.0339952	13	NA	NA	NA	NA	NA	NA	NA	NA	NA	NA
Negativicoccus	0	0	0	43	0	0	0	0	0	0	0	0	4	43	0	0	0	0.000113867	0	0	0	0	0	0	0	0	0	0	0	0	0	0	0	Cluster 2	-1.40869	0.434586	Peripherals	0.00891126	9	NA	NA	NA	NA	NA	NA	NA	NA	NA	NA
Tsukamurella	0	0	1	6	2	0	0	1	1	0	0	0	0	11	0	0	6.88245e-07	1.58884e-05	3.62667e-06	0	0	8.73094e-07	2.07579e-06	0	0	0	0	0	0	0	0	0	0	NA	NA	NA	NA	NA	NA	NA	NA	NA	NA	NA	NA	NA	NA	NA	NA
Parvularcula	0	0	0	57	0	0	0	0	0	2	0	0	3	59	0	0	0	0.000150939	0	0	0	0	0	5.10485e-06	0	0	0	0	0	0	0	0	0	Cluster 3	-0.194762	0	Peripherals	0.16102	38	NA	NA	NA	NA	NA	NA	NA	NA	NA	NA
Halobacteriovorax	0	0	0	23	0	0	0	0	0	0	0	0	0	23	0	0	0	6.09054e-05	0	0	0	0	0	0	0	0	0	0	0	0	0	0	0	NA	NA	NA	NA	NA	NA	NA	NA	NA	NA	NA	NA	NA	NA	NA	NA
Paeniclostridium	0	0	4	38	22	0	0	1	0	2	1	0	6	68	0	0	2.75298e-06	0.000100626	3.98934e-05	0	0	8.73094e-07	0	5.10485e-06	1.26355e-06	0	0	0	0	0	0	0	0	Cluster 4	1.48729	0.483892	Peripherals	0.63617	73	Cluster 2	-0.27488	0.511605	Peripherals	0.599364	41	Cluster 2	-0.216013	0.5	Peripherals
Sedimenticola	0	0	2	4	0	0	0	1	0	2	0	0	0	9	0	0	1.37649e-06	1.05922e-05	0	0	0	8.73094e-07	0	5.10485e-06	0	0	0	0	0	0	0	0	0	NA	NA	NA	NA	NA	NA	NA	NA	NA	NA	NA	NA	NA	NA	NA	NA
Exiguobacterium	0	0	1	2	0	0	0	12	0	1	28	5	3	49	0	0	6.88245e-07	5.29612e-06	0	0	0	1.04771e-05	0	2.55243e-06	3.53793e-05	1.47596e-05	0	0	0	0	0	0	0	NA	NA	NA	NA	NA	NA	NA	NA	NA	NA	NA	NA	NA	NA	NA	NA
Halothiobacillus	0	0	0	12	0	0	0	1	0	2	0	1	1	16	0	0	0	3.17767e-05	0	0	0	8.73094e-07	0	5.10485e-06	0	2.95192e-06	0	0	0	0	0	0	0	NA	NA	NA	NA	NA	NA	NA	NA	NA	NA	NA	NA	NA	NA	NA	NA
Desulfospira	0	0	0	1	0	0	0	0	0	0	0	0	0	1	0	0	0	2.64806e-06	0	0	0	0	0	0	0	0	0	0	0	0	0	0	0	NA	NA	NA	NA	NA	NA	NA	NA	NA	NA	NA	NA	NA	NA	NA	NA
Rubritepida	0	0	0	1	0	0	0	0	0	0	0	0	0	1	0	0	0	2.64806e-06	0	0	0	0	0	0	0	0	0	0	0	0	0	0	0	NA	NA	NA	NA	NA	NA	NA	NA	NA	NA	NA	NA	NA	NA	NA	NA
Mastigocladus	0	0	0	1	0	14	0	2	0	19	1	0	0	37	0	0	0	2.64806e-06	0	0.000742272	0	1.74619e-06	0	4.84961e-05	1.26355e-06	0	0	0	0	0	0	0	0	Cluster 3	-0.590495	0	Peripherals	0.0189098	22	NA	NA	NA	NA	NA	NA	NA	NA	NA	NA
Anaerotignum	0	0	13	3	0	0	0	0	0	1	22	2	1	41	0	0	8.94718e-06	7.94418e-06	0	0	0	0	0	2.55243e-06	2.7798e-05	5.90383e-06	0	0	0	0	0	0	0	NA	NA	NA	NA	NA	NA	NA	NA	NA	NA	NA	NA	NA	NA	NA	NA
Butyricicoccus	0	0	0	0	0	1	0	0	0	0	1	0	0	2	0	0	0	0	0	5.30195e-05	0	0	0	0	1.26355e-06	0	0	0	0	0	0	0	0	NA	NA	NA	NA	NA	NA	NA	NA	NA	NA	NA	NA	NA	NA	NA	NA
Zymobacter	0	0	2	0	0	0	0	0	0	0	0	0	0	2	0	0	1.37649e-06	0	0	0	0	0	0	0	0	0	0	0	0	0	0	0	0	NA	NA	NA	NA	NA	NA	NA	NA	NA	NA	NA	NA	NA	NA	NA	NA
Xylella	0	2	60	5	108	0	1	2	21	12	0	0	7	211	0	6.25547e-05	4.12947e-05	1.32403e-05	0.00019584	0	1.2752e-05	1.74619e-06	4.35915e-05	3.06291e-05	0	0	0	0	1	0	1	0	0	Cluster 4	-0.737808	0.490581	Peripherals	0.0850402	23	NA	NA	NA	NA	NA	NA	NA	NA	NA	NA
Luteolibacter	1	110	13	1	4	0	3	19	0	29	2	2	7	184	4.25044e-05	0.00344051	8.94718e-06	2.64806e-06	7.25334e-06	0	3.8256e-05	1.65888e-05	0	7.40204e-05	2.52709e-06	5.90383e-06	0	0	0	1	1	0	0	Cluster 4	-1.13833	0.0399833	Peripherals	0.0258554	14	NA	NA	NA	NA	NA	NA	NA	NA	NA	NA
Aliterella	0	1	0	1	0	0	52	1	0	41	0	0	1	96	0	3.12774e-05	0	2.64806e-06	0	0	0.000663105	8.73094e-07	0	0.00010465	0	0	0	0	0	0	0	0	0	Cluster 3	-0.948237	0.416322	Peripherals	0.0832214	20	NA	NA	NA	NA	NA	NA	NA	NA	NA	NA
Fulvivirga	0	0	3	3	0	0	2	2	0	7	0	1	0	18	0	0	2.06473e-06	7.94418e-06	0	0	2.5504e-05	1.74619e-06	0	1.7867e-05	0	2.95192e-06	0	0	0	0	0	0	0	NA	NA	NA	NA	NA	NA	NA	NA	NA	NA	NA	NA	NA	NA	NA	NA
Sodaleptolyngbya	1	0	0	1	0	11	1	3	0	12	1	3	3	33	4.25044e-05	0	0	2.64806e-06	0	0.000583214	1.2752e-05	2.61928e-06	0	3.06291e-05	1.26355e-06	8.85575e-06	1	0	0	0	1	0	0	Cluster 3	-0.684975	0.0867769	Peripherals	0.0146415	20	NA	NA	NA	NA	NA	NA	NA	NA	NA	NA
Arsenicibacter	0	0	0	0	0	1	2	0	0	20	0	0	3	23	0	0	0	0	0	5.30195e-05	2.5504e-05	0	0	5.10485e-05	0	0	1	0	0	0	1	0	0	Cluster 3	1.11013	0.48875	Peripherals	0.0505034	58	NA	NA	NA	NA	NA	NA	Cluster 3	-0.0876446	0.536011	Peripherals
Aliinostoc	55	0	0	0	0	27	18	3	1	27	0	1	2	132	0.00233774	0	0	0	0	0.00143153	0.000229536	2.61928e-06	2.07579e-06	6.89155e-05	0	2.95192e-06	1	1	0	0	1	0	0	Cluster 3	-0.684975	0	Peripherals	0	20	NA	NA	NA	NA	NA	NA	NA	NA	NA	NA
Dialister	0	0	0	0	0	0	0	3	0	3	1	0	0	7	0	0	0	0	0	0	0	2.61928e-06	0	7.65728e-06	1.26355e-06	0	0	0	0	0	0	0	0	NA	NA	NA	NA	NA	NA	NA	NA	NA	NA	NA	NA	NA	NA	NA	NA
Anseongella	0	0	0	0	0	0	1	3	0	17	0	0	0	21	0	0	0	0	0	0	1.2752e-05	2.61928e-06	0	4.33913e-05	0	0	0	0	0	0	0	0	0	NA	NA	NA	NA	NA	NA	NA	NA	NA	NA	NA	NA	NA	NA	NA	NA
Komarekiella	1	0	0	0	0	0	1	1	0	1	0	0	0	4	4.25044e-05	0	0	0	0	0	1.2752e-05	8.73094e-07	0	2.55243e-06	0	0	0	0	0	0	0	0	0	NA	NA	NA	NA	NA	NA	NA	NA	NA	NA	NA	NA	NA	NA	NA	NA
Croceibacterium	0	0	1	0	0	0	0	0	0	5	0	0	1	6	0	0	6.88245e-07	0	0	0	0	0	0	1.27621e-05	0	0	0	0	0	0	0	0	0	NA	NA	NA	NA	NA	NA	NA	NA	NA	NA	NA	NA	NA	NA	NA	NA
Maricaulis	0	1	1	3	0	0	1	19	0	10	0	0	1	35	0	3.12774e-05	6.88245e-07	7.94418e-06	0	0	1.2752e-05	1.65888e-05	0	2.55243e-05	0	0	0	0	0	0	0	0	0	NA	NA	NA	NA	NA	NA	NA	NA	NA	NA	NA	NA	NA	NA	NA	NA
Aegeococcus	0	0	0	1	0	0	0	0	0	9	0	0	0	10	0	0	0	2.64806e-06	0	0	0	0	0	2.29718e-05	0	0	0	0	0	0	0	0	0	NA	NA	NA	NA	NA	NA	NA	NA	NA	NA	NA	NA	NA	NA	NA	NA
Cyanobium	1	0	0	1	0	2	27	0	0	31	2	0	0	64	4.25044e-05	0	0	2.64806e-06	0	0.000106039	0.000344304	0	0	7.91252e-05	2.52709e-06	0	1	0	0	0	1	0	0	Cluster 3	1.44081	0	Peripherals	0.0729804	65	NA	NA	NA	NA	NA	NA	Cluster 3	0.858917	0.15879	Peripherals
Gramella	0	0	1	0	0	0	0	0	0	1	0	0	0	2	0	0	6.88245e-07	0	0	0	0	0	0	2.55243e-06	0	0	0	0	0	0	0	0	0	NA	NA	NA	NA	NA	NA	NA	NA	NA	NA	NA	NA	NA	NA	NA	NA
Symphyonema	0	0	0	0	0	4	23	2	0	14	0	0	3	43	0	0	0	0	0	0.000212078	0.000293296	1.74619e-06	0	3.5734e-05	0	0	1	0	0	0	1	0	0	Cluster 3	0.448777	0.375	Peripherals	0.041355	44	NA	NA	NA	NA	NA	NA	NA	NA	NA	NA
Natronoflexus	0	0	0	0	0	0	0	0	0	3	0	0	0	3	0	0	0	0	0	0	0	0	0	7.65728e-06	0	0	0	0	0	0	0	0	0	NA	NA	NA	NA	NA	NA	NA	NA	NA	NA	NA	NA	NA	NA	NA	NA
Thermostilla	1	1	0	8	0	0	2	0	0	9	1	5	1	27	4.25044e-05	3.12774e-05	0	2.11845e-05	0	0	2.5504e-05	0	0	2.29718e-05	1.26355e-06	1.47596e-05	0	0	0	0	0	0	0	Cluster 3	0.307555	0.062435	Peripherals	0.244233	50	NA	NA	NA	NA	NA	NA	NA	NA	NA	NA
Pseudopedobacter	0	0	8	8	0	0	3	1	0	17	0	27	3	64	0	0	5.50596e-06	2.11845e-05	0	0	3.8256e-05	8.73094e-07	0	4.33913e-05	0	7.97017e-05	0	0	0	0	0	0	0	Cluster 3	0.684293	0.421265	Peripherals	0.472097	59	Cluster 3	-0.846185	0.447368	Peripherals	0.286439	31	NA	NA	NA	NA
Cryobacterium	0	0	9	2	0	0	0	0	0	1	0	1	0	13	0	0	6.1942e-06	5.29612e-06	0	0	0	0	0	2.55243e-06	0	2.95192e-06	0	0	0	0	0	0	0	NA	NA	NA	NA	NA	NA	NA	NA	NA	NA	NA	NA	NA	NA	NA	NA
Olivibacter	0	0	0	1	0	0	0	0	0	1	0	1	0	3	0	0	0	2.64806e-06	0	0	0	0	0	2.55243e-06	0	2.95192e-06	0	0	0	0	0	0	0	NA	NA	NA	NA	NA	NA	NA	NA	NA	NA	NA	NA	NA	NA	NA	NA
Neorhizobium	1	0	5	4	4	0	0	5	1	1	0	36	4	57	4.25044e-05	0	3.44122e-06	1.05922e-05	7.25334e-06	0	0	4.36547e-06	2.07579e-06	2.55243e-06	0	0.000106269	0	1	0	0	1	0	0	Cluster 4	-0.78231	0.390137	Peripherals	0.103013	22	NA	NA	NA	NA	NA	NA	NA	NA	NA	NA
Tardiphaga	0	0	0	0	0	0	0	0	0	0	3	0	0	3	0	0	0	0	0	0	0	0	0	0	3.79064e-06	0	0	0	0	0	0	0	0	NA	NA	NA	NA	NA	NA	NA	NA	NA	NA	NA	NA	NA	NA	NA	NA
Melissococcus	1	0	2	1	0	0	0	0	0	0	2	4	1	10	4.25044e-05	0	1.37649e-06	2.64806e-06	0	0	0	0	0	0	2.52709e-06	1.18077e-05	0	0	0	0	0	0	0	NA	NA	NA	NA	NA	NA	NA	NA	NA	NA	NA	NA	NA	NA	NA	NA
Methylophaga	0	0	26	18	1	0	1	9	0	4	2	0	5	61	0	0	1.78944e-05	4.76651e-05	1.81334e-06	0	1.2752e-05	7.85785e-06	0	1.02097e-05	2.52709e-06	0	0	0	0	0	0	0	0	Cluster 4	2.55534	0.099723	Module hubs	0.989078	97	Cluster 2	2.75309	0.489585	Module hubs	1	71	Cluster 2	1.58409	0.142012	Peripherals
Kingella	0	0	0	0	0	0	0	1	0	5	0	0	1	6	0	0	0	0	0	0	0	8.73094e-07	0	1.27621e-05	0	0	0	0	0	0	0	0	0	NA	NA	NA	NA	NA	NA	NA	NA	NA	NA	NA	NA	NA	NA	NA	NA
Sediminicola	0	0	0	0	0	0	0	0	0	3	0	0	1	3	0	0	0	0	0	0	0	0	0	7.65728e-06	0	0	0	0	0	0	0	0	0	NA	NA	NA	NA	NA	NA	NA	NA	NA	NA	NA	NA	NA	NA	NA	NA
Kaustia	0	0	0	0	0	0	0	0	0	2	0	0	0	2	0	0	0	0	0	0	0	0	0	5.10485e-06	0	0	0	0	0	0	0	0	0	NA	NA	NA	NA	NA	NA	NA	NA	NA	NA	NA	NA	NA	NA	NA	NA
Chroococcidiopsis	0	0	0	0	0	0	0	0	0	3	1	1	0	5	0	0	0	0	0	0	0	0	0	7.65728e-06	1.26355e-06	2.95192e-06	0	0	0	0	0	0	0	NA	NA	NA	NA	NA	NA	NA	NA	NA	NA	NA	NA	NA	NA	NA	NA
Oxalobacter	0	0	0	0	0	0	0	0	0	6	0	0	0	6	0	0	0	0	0	0	0	0	0	1.53146e-05	0	0	0	0	0	0	0	0	0	NA	NA	NA	NA	NA	NA	NA	NA	NA	NA	NA	NA	NA	NA	NA	NA
Parvibaculum	24	1	1	10	24	0	1	0	0	15	0	4	2	80	0.0010201	3.12774e-05	6.88245e-07	2.64806e-05	4.352e-05	0	1.2752e-05	0	0	3.82864e-05	0	1.18077e-05	0	1	0	0	1	0	0	Cluster 5	-1.49241	0	Peripherals	0.0138242	7	NA	NA	NA	NA	NA	NA	NA	NA	NA	NA
Cavicella	0	0	2	6	0	6	0	0	0	2	0	0	2	16	0	0	1.37649e-06	1.58884e-05	0	0.000318117	0	0	0	5.10485e-06	0	0	0	0	0	0	0	0	0	Cluster 3	-0.448777	0.357143	Peripherals	0.0480034	25	NA	NA	NA	NA	NA	NA	NA	NA	NA	NA
Methylosarcina	0	0	1	1	0	0	0	0	0	0	0	0	0	2	0	0	6.88245e-07	2.64806e-06	0	0	0	0	0	0	0	0	0	0	0	0	0	0	0	NA	NA	NA	NA	NA	NA	NA	NA	NA	NA	NA	NA	NA	NA	NA	NA
Thermodesulfobium	0	0	0	0	0	1	2	0	0	7	2	16	0	28	0	0	0	0	0	5.30195e-05	2.5504e-05	0	0	1.7867e-05	2.52709e-06	4.72307e-05	1	0	0	0	1	0	0	Cluster 3	-0.873933	0.21875	Peripherals	0.0287828	16	NA	NA	NA	NA	NA	NA	NA	NA	NA	NA
Acidisphaera	1	0	2	1	0	0	1	0	0	2	0	0	0	7	4.25044e-05	0	1.37649e-06	2.64806e-06	0	0	1.2752e-05	0	0	5.10485e-06	0	0	0	0	0	0	0	0	0	NA	NA	NA	NA	NA	NA	NA	NA	NA	NA	NA	NA	NA	NA	NA	NA
Chondromyces	0	0	2	15	0	0	5	0	0	7	0	1	1	30	0	0	1.37649e-06	3.97209e-05	0	0	6.37601e-05	0	0	1.7867e-05	0	2.95192e-06	0	0	0	0	0	0	0	Cluster 3	1.89823	0.460449	Peripherals	0.648537	88	Cluster 3	-0.441667	0.566431	Peripherals	0.344682	35	Cluster 1	-0.651642	0.165289	Peripherals
Stagnimonas	2	0	0	1	0	0	0	0	0	10	0	1	0	14	8.50087e-05	0	0	2.64806e-06	0	0	0	0	0	2.55243e-05	0	2.95192e-06	0	0	0	0	0	0	0	Cluster 3	-0.613359	0.364579	Peripherals	0.0938173	28	NA	NA	NA	NA	NA	NA	NA	NA	NA	NA
Prochlorothrix	0	0	0	2	0	0	0	0	0	6	1	0	0	9	0	0	0	5.29612e-06	0	0	0	0	0	1.53146e-05	1.26355e-06	0	0	0	0	0	0	0	0	NA	NA	NA	NA	NA	NA	NA	NA	NA	NA	NA	NA	NA	NA	NA	NA
Okeania	1	0	0	1	0	1	6	1	0	25	0	6	4	41	4.25044e-05	0	0	2.64806e-06	0	5.30195e-05	7.65121e-05	8.73094e-07	0	6.38107e-05	0	1.77115e-05	1	1	0	0	1	0	0	Cluster 3	0.118099	0.375	Peripherals	0.0765861	37	NA	NA	NA	NA	NA	NA	NA	NA	NA	NA
Haliscomenobacter	0	0	0	0	0	0	5	0	0	18	0	0	1	23	0	0	0	0	0	0	6.37601e-05	0	0	4.59437e-05	0	0	0	0	0	0	0	0	0	Cluster 3	-0.496016	0.0713306	Peripherals	0.0362963	24	NA	NA	NA	NA	NA	NA	NA	NA	NA	NA
Terrisporobacter	0	0	0	20	0	0	6	0	0	19	0	0	1	45	0	0	0	5.29612e-05	0	0	7.65121e-05	0	0	4.84961e-05	0	0	0	0	0	0	0	0	0	Cluster 3	1.35405	0.14125	Peripherals	0.414123	75	NA	NA	NA	NA	NA	NA	Cluster 3	-1.03421	0.2112	Peripherals
Dissulfurimicrobium	0	0	1	38	0	0	1	0	0	1	0	0	1	41	0	0	6.88245e-07	0.000100626	0	0	1.2752e-05	0	0	2.55243e-06	0	0	0	0	0	0	0	0	0	Cluster 3	1.35405	0.0654984	Peripherals	0.591604	75	Cluster 3	-0.340538	0.0555102	Peripherals	0.368447	36	Cluster 1	0.00468807	0.486993	Peripherals
Zymomonas	0	0	2	46	0	0	0	0	0	3	0	1	0	52	0	0	1.37649e-06	0.000121811	0	0	0	0	0	7.65728e-06	0	2.95192e-06	0	0	0	0	0	0	0	Cluster 3	1.14475	0.406327	Peripherals	0.562671	70	Cluster 3	-0.138279	0.0464853	Peripherals	0.396522	38	Cluster 1	-0.38911	0	Peripherals
Sulfuriflexus	0	0	0	29	0	1	1	0	0	1	0	0	0	32	0	0	0	7.67937e-05	0	5.30195e-05	1.2752e-05	0	0	2.55243e-06	0	0	0	0	0	0	0	0	0	Cluster 3	0.590495	0.49827	Peripherals	0.109209	47	NA	NA	NA	NA	NA	NA	NA	NA	NA	NA
Thalassolituus	0	0	0	22	0	1	0	1	0	3	0	0	1	27	0	0	0	5.82573e-05	0	5.30195e-05	0	8.73094e-07	0	7.65728e-06	0	0	0	0	0	0	0	0	0	Cluster 3	-0.401537	0.375	Peripherals	0.0437043	26	NA	NA	NA	NA	NA	NA	NA	NA	NA	NA
Bacterioplanoides	0	0	0	3	0	0	0	0	0	0	0	0	0	3	0	0	0	7.94418e-06	0	0	0	0	0	0	0	0	0	0	0	0	0	0	0	NA	NA	NA	NA	NA	NA	NA	NA	NA	NA	NA	NA	NA	NA	NA	NA
Stella	0	0	1	10	0	0	3	0	0	19	0	1	2	34	0	0	6.88245e-07	2.64806e-05	0	0	3.8256e-05	0	0	4.84961e-05	0	2.95192e-06	0	0	0	0	0	0	0	Cluster 3	1.98195	0.371895	Peripherals	0.628976	90	Cluster 3	-0.643926	0.586667	Peripherals	0.311939	33	Cluster 1	-0.651642	0.444444	Peripherals
Caldithrix	0	0	0	4	0	0	0	0	0	5	0	7	1	16	0	0	0	1.05922e-05	0	0	0	0	0	1.27621e-05	0	2.06634e-05	0	0	0	0	0	0	0	NA	NA	NA	NA	NA	NA	NA	NA	NA	NA	NA	NA	NA	NA	NA	NA
Isoptericola	0	0	0	0	0	0	0	0	0	0	1	1	0	2	0	0	0	0	0	0	0	0	0	0	1.26355e-06	2.95192e-06	0	0	0	0	0	0	0	NA	NA	NA	NA	NA	NA	NA	NA	NA	NA	NA	NA	NA	NA	NA	NA
Actinomadura	0	0	0	2	0	0	0	0	0	0	4	2	1	8	0	0	0	5.29612e-06	0	0	0	0	0	0	5.05419e-06	5.90383e-06	0	0	0	0	0	0	0	NA	NA	NA	NA	NA	NA	NA	NA	NA	NA	NA	NA	NA	NA	NA	NA
Rurimicrobium	0	0	1	1	0	0	1	0	0	0	0	2	1	5	0	0	6.88245e-07	2.64806e-06	0	0	1.2752e-05	0	0	0	0	5.90383e-06	0	0	0	0	0	0	0	NA	NA	NA	NA	NA	NA	NA	NA	NA	NA	NA	NA	NA	NA	NA	NA
Edaphobaculum	0	0	0	0	0	0	0	0	0	0	0	4	2	4	0	0	0	0	0	0	0	0	0	0	0	1.18077e-05	0	0	0	0	0	0	0	NA	NA	NA	NA	NA	NA	NA	NA	NA	NA	NA	NA	NA	NA	NA	NA
Flavonifractor	0	0	0	0	0	0	0	0	0	0	0	3	0	3	0	0	0	0	0	0	0	0	0	0	0	8.85575e-06	0	0	0	0	0	0	0	NA	NA	NA	NA	NA	NA	NA	NA	NA	NA	NA	NA	NA	NA	NA	NA
Halobacillus	0	0	1	2	0	0	0	0	0	10	0	5	0	18	0	0	6.88245e-07	5.29612e-06	0	0	0	0	0	2.55243e-05	0	1.47596e-05	0	0	0	0	0	0	0	NA	NA	NA	NA	NA	NA	NA	NA	NA	NA	NA	NA	NA	NA	NA	NA
Kutzneria	0	0	0	0	0	0	0	0	0	2	0	1	0	3	0	0	0	0	0	0	0	0	0	5.10485e-06	0	2.95192e-06	0	0	0	0	0	0	0	NA	NA	NA	NA	NA	NA	NA	NA	NA	NA	NA	NA	NA	NA	NA	NA
Altericista	1	0	0	2	0	6	3	1	0	10	1	2	1	26	4.25044e-05	0	0	5.29612e-06	0	0.000318117	3.8256e-05	8.73094e-07	0	2.55243e-05	1.26355e-06	5.90383e-06	1	0	0	0	1	0	0	Cluster 3	1.77149	0.32	Peripherals	0.10669	72	NA	NA	NA	NA	NA	NA	Cluster 3	0.385636	0.497449	Peripherals
Anaerobacterium	0	0	0	1	0	0	0	0	0	0	0	3	0	4	0	0	0	2.64806e-06	0	0	0	0	0	0	0	8.85575e-06	0	0	0	0	0	0	0	NA	NA	NA	NA	NA	NA	NA	NA	NA	NA	NA	NA	NA	NA	NA	NA
Tannerella	0	0	1	1	0	0	0	0	0	0	25	0	1	27	0	0	6.88245e-07	2.64806e-06	0	0	0	0	0	0	3.15887e-05	0	0	0	0	0	0	0	0	NA	NA	NA	NA	NA	NA	NA	NA	NA	NA	NA	NA	NA	NA	NA	NA
Desulfohalotomaculum	0	0	0	1	0	0	0	0	0	1	7	3	0	12	0	0	0	2.64806e-06	0	0	0	0	0	2.55243e-06	8.84483e-06	8.85575e-06	0	0	0	0	0	0	0	NA	NA	NA	NA	NA	NA	NA	NA	NA	NA	NA	NA	NA	NA	NA	NA
Ignavibacterium	0	0	0	0	0	0	2	0	0	3	0	0	0	5	0	0	0	0	0	0	2.5504e-05	0	0	7.65728e-06	0	0	0	0	0	0	0	0	0	NA	NA	NA	NA	NA	NA	NA	NA	NA	NA	NA	NA	NA	NA	NA	NA
Melioribacter	0	0	0	0	0	0	2	0	0	2	4	0	0	8	0	0	0	0	0	0	2.5504e-05	0	0	5.10485e-06	5.05419e-06	0	0	0	0	0	0	0	0	NA	NA	NA	NA	NA	NA	NA	NA	NA	NA	NA	NA	NA	NA	NA	NA
Rhodoploca	0	0	0	0	0	3	0	0	0	4	0	0	0	7	0	0	0	0	0	0.000159058	0	0	0	1.02097e-05	0	0	0	0	0	0	0	0	0	Cluster 3	-0.637735	0.102044	Peripherals	0.0133232	21	NA	NA	NA	NA	NA	NA	NA	NA	NA	NA
Leptospira	0	0	0	5	0	1	117	0	0	86	0	0	4	209	0	0	0	1.32403e-05	0	5.30195e-05	0.00149199	0	0	0.000219509	0	0	1	0	0	0	1	0	0	Cluster 3	1.44081	0	Peripherals	0.161284	65	NA	NA	NA	NA	NA	NA	Cluster 3	1.3322	0.404297	Peripherals
Desemzia	0	0	0	0	0	0	0	0	0	2	0	0	0	2	0	0	0	0	0	0	0	0	0	5.10485e-06	0	0	0	0	0	0	0	0	0	NA	NA	NA	NA	NA	NA	NA	NA	NA	NA	NA	NA	NA	NA	NA	NA
Rhodovulum	0	1	0	3	0	0	0	0	0	12	1	0	0	17	0	3.12774e-05	0	7.94418e-06	0	0	0	0	0	3.06291e-05	1.26355e-06	0	0	0	0	0	0	0	0	NA	NA	NA	NA	NA	NA	NA	NA	NA	NA	NA	NA	NA	NA	NA	NA
Cylindrospermum	1049	0	0	7	0	6	92	1	0	57	1	3	53	1216	0.0445871	0	0	1.85364e-05	0	0.000318117	0.00117319	8.73094e-07	0	0.000145488	1.26355e-06	8.85575e-06	1	1	0	0	1	0	0	Cluster 3	0.732214	0.551111	Peripherals	0.0933014	50	NA	NA	NA	NA	NA	NA	NA	NA	NA	NA
Thiobacillus	0	0	15	2	0	0	0	3	0	6	3	0	3	29	0	0	1.03237e-05	5.29612e-06	0	0	0	2.61928e-06	0	1.53146e-05	3.79064e-06	0	0	0	0	0	0	0	0	NA	NA	NA	NA	NA	NA	NA	NA	NA	NA	NA	NA	NA	NA	NA	NA
Fundidesulfovibrio	0	0	0	5	0	0	3	4	0	0	0	2	1	14	0	0	0	1.32403e-05	0	0	3.8256e-05	3.49238e-06	0	0	0	5.90383e-06	0	0	0	0	0	0	0	NA	NA	NA	NA	NA	NA	NA	NA	NA	NA	NA	NA	NA	NA	NA	NA
Heliimonas	0	0	0	4	0	0	0	0	0	0	4	0	0	8	0	0	0	1.05922e-05	0	0	0	0	0	0	5.05419e-06	0	0	0	0	0	0	0	0	NA	NA	NA	NA	NA	NA	NA	NA	NA	NA	NA	NA	NA	NA	NA	NA
Fulvimonas	0	0	2	0	0	0	0	0	0	2	1	0	0	5	0	0	1.37649e-06	0	0	0	0	0	0	5.10485e-06	1.26355e-06	0	0	0	0	0	0	0	0	NA	NA	NA	NA	NA	NA	NA	NA	NA	NA	NA	NA	NA	NA	NA	NA
Haloleptolyngbya	0	0	0	6	0	80	10	1	0	33	0	1	2	131	0	0	0	1.58884e-05	0	0.00424156	0.00012752	8.73094e-07	0	8.42301e-05	0	2.95192e-06	1	0	0	0	1	0	0	Cluster 3	0.921173	0	Peripherals	0.0734529	54	NA	NA	NA	NA	NA	NA	NA	NA	NA	NA
Chryseolinea	1	0	1	6	0	0	0	1	0	7	0	0	1	16	4.25044e-05	0	6.88245e-07	1.58884e-05	0	0	0	8.73094e-07	0	1.7867e-05	0	0	0	0	0	0	0	0	0	NA	NA	NA	NA	NA	NA	NA	NA	NA	NA	NA	NA	NA	NA	NA	NA
Pelagicoccus	1	0	0	0	6	0	0	0	0	3	0	1	0	11	4.25044e-05	0	0	0	1.088e-05	0	0	0	0	7.65728e-06	0	2.95192e-06	0	0	0	0	0	0	0	NA	NA	NA	NA	NA	NA	NA	NA	NA	NA	NA	NA	NA	NA	NA	NA
Spirulina	1	0	0	0	0	1	0	1	0	4	3	2	0	12	4.25044e-05	0	0	0	0	5.30195e-05	0	8.73094e-07	0	1.02097e-05	3.79064e-06	5.90383e-06	0	0	0	0	0	0	0	Cluster 3	-1.44081	0.142012	Peripherals	0.00136529	4	NA	NA	NA	NA	NA	NA	NA	NA	NA	NA
Aquirufa	1	0	0	0	0	0	0	2	0	5	0	1	1	9	4.25044e-05	0	0	0	0	0	0	1.74619e-06	0	1.27621e-05	0	2.95192e-06	0	0	0	0	0	0	0	NA	NA	NA	NA	NA	NA	NA	NA	NA	NA	NA	NA	NA	NA	NA	NA
Erysipelothrix	0	0	3	1	0	1	0	0	0	5	0	0	1	10	0	0	2.06473e-06	2.64806e-06	0	5.30195e-05	0	0	0	1.27621e-05	0	0	0	0	0	0	0	0	0	NA	NA	NA	NA	NA	NA	NA	NA	NA	NA	NA	NA	NA	NA	NA	NA
Cohaesibacter	0	0	2	1	0	0	5	0	0	21	0	0	3	29	0	0	1.37649e-06	2.64806e-06	0	0	6.37601e-05	0	0	5.3601e-05	0	0	0	0	0	0	0	0	0	Cluster 3	0.600574	0.0570934	Peripherals	0.422173	57	NA	NA	NA	NA	NA	NA	NA	NA	NA	NA
Desulfocurvus	0	0	3	10	0	0	5	0	0	6	0	8	0	32	0	0	2.06473e-06	2.64806e-05	0	0	6.37601e-05	0	0	1.53146e-05	0	2.36153e-05	0	0	0	0	0	0	0	Cluster 3	0.977312	0.333718	Peripherals	0.477544	66	Cluster 3	-1.35183	0.566732	Peripherals	0.23189	26	NA	NA	NA	NA
Ohtaekwangia	0	0	2	2	0	0	0	0	0	3	0	1	0	8	0	0	1.37649e-06	5.29612e-06	0	0	0	0	0	7.65728e-06	0	2.95192e-06	0	0	0	0	0	0	0	NA	NA	NA	NA	NA	NA	NA	NA	NA	NA	NA	NA	NA	NA	NA	NA
Mycoplasmopsis	1	0	0	2	0	4	0	1	0	18	0	0	4	26	4.25044e-05	0	0	5.29612e-06	0	0.000212078	0	8.73094e-07	0	4.59437e-05	0	0	0	0	0	0	0	0	0	Cluster 3	-0.307058	0.297521	Peripherals	0.0290974	28	NA	NA	NA	NA	NA	NA	NA	NA	NA	NA
Luteibaculum	0	0	1	0	0	0	5	0	0	21	0	0	0	27	0	0	6.88245e-07	0	0	0	6.37601e-05	0	0	5.3601e-05	0	0	0	0	0	0	0	0	0	Cluster 3	-1.1994	0.124444	Peripherals	0.0797536	14	NA	NA	NA	NA	NA	NA	NA	NA	NA	NA
Thiohalospira	0	0	0	0	0	0	0	0	0	1	0	0	0	1	0	0	0	0	0	0	0	0	0	2.55243e-06	0	0	0	0	0	0	0	0	0	NA	NA	NA	NA	NA	NA	NA	NA	NA	NA	NA	NA	NA	NA	NA	NA
Microcoleus	2	0	0	2	1	2	4	0	0	17	0	1	4	29	8.50087e-05	0	0	5.29612e-06	1.81334e-06	0.000106039	5.1008e-05	0	0	4.33913e-05	0	2.95192e-06	1	0	0	0	1	0	0	Cluster 3	1.20461	0.476331	Peripherals	0.0943511	60	NA	NA	NA	NA	NA	NA	Cluster 3	-0.0876446	0.530697	Peripherals
Crocosphaera	1	0	0	3	0	307	34	1	0	27	1	0	10	374	4.25044e-05	0	0	7.94418e-06	0	0.016277	0.000433568	8.73094e-07	0	6.89155e-05	1.26355e-06	0	1	0	0	0	1	0	0	Cluster 3	1.48805	0.277778	Peripherals	0.0796385	66	NA	NA	NA	NA	NA	NA	Cluster 3	-0.0876446	0.120708	Peripherals
Agromyces	0	0	18	0	0	0	0	0	3	1	0	0	3	22	0	0	1.23884e-05	0	0	0	0	0	6.22736e-06	2.55243e-06	0	0	0	0	0	0	0	0	0	NA	NA	NA	NA	NA	NA	NA	NA	NA	NA	NA	NA	NA	NA	NA	NA
Sunxiuqinia	0	0	0	0	0	0	0	30	0	0	0	0	5	30	0	0	0	0	0	0	0	2.61928e-05	0	0	0	0	0	0	0	0	0	0	0	NA	NA	NA	NA	NA	NA	NA	NA	NA	NA	NA	NA	NA	NA	NA	NA
Thiomicrorhabdus	0	0	0	0	0	11	0	0	0	0	0	0	1	11	0	0	0	0	0	0.000583214	0	0	0	0	0	0	0	0	0	0	0	0	0	Cluster 3	-1.29909	0	Peripherals	0.000392565	7	NA	NA	NA	NA	NA	NA	NA	NA	NA	NA
Gracilibacillus	0	0	1	0	0	0	0	0	0	0	0	0	1	1	0	0	6.88245e-07	0	0	0	0	0	0	0	0	0	0	0	0	0	0	0	0	NA	NA	NA	NA	NA	NA	NA	NA	NA	NA	NA	NA	NA	NA	NA	NA
Parasphingorhabdus	0	0	1	1	0	0	0	0	0	0	0	0	1	2	0	0	6.88245e-07	2.64806e-06	0	0	0	0	0	0	0	0	0	0	0	0	0	0	0	NA	NA	NA	NA	NA	NA	NA	NA	NA	NA	NA	NA	NA	NA	NA	NA
Occallatibacter	0	0	2	31	0	0	0	2	0	0	2	2	1	39	0	0	1.37649e-06	8.20898e-05	0	0	0	1.74619e-06	0	0	2.52709e-06	5.90383e-06	0	0	0	0	0	0	0	NA	NA	NA	NA	NA	NA	NA	NA	NA	NA	NA	NA	NA	NA	NA	NA
Deminuibacter	0	0	0	3	0	0	0	0	0	0	0	0	0	3	0	0	0	7.94418e-06	0	0	0	0	0	0	0	0	0	0	0	0	0	0	0	NA	NA	NA	NA	NA	NA	NA	NA	NA	NA	NA	NA	NA	NA	NA	NA
Geoalkalibacter	0	0	0	61	0	0	0	0	0	5	0	0	4	66	0	0	0	0.000161532	0	0	0	0	0	1.27621e-05	0	0	0	0	0	0	0	0	0	Cluster 3	-0.194762	0.382041	Peripherals	0.16102	38	NA	NA	NA	NA	NA	NA	NA	NA	NA	NA
Syntrophomonas	0	0	0	8	0	0	1	2	0	4	0	10	0	25	0	0	0	2.11845e-05	0	0	1.2752e-05	1.74619e-06	0	1.02097e-05	0	2.95192e-05	0	0	0	0	0	0	0	NA	NA	NA	NA	NA	NA	NA	NA	NA	NA	NA	NA	NA	NA	NA	NA
Thalassoglobus	0	0	0	2	0	0	2	0	0	4	0	0	2	8	0	0	0	5.29612e-06	0	0	2.5504e-05	0	0	1.02097e-05	0	0	0	0	0	0	0	0	0	NA	NA	NA	NA	NA	NA	NA	NA	NA	NA	NA	NA	NA	NA	NA	NA
Caloramator	0	0	0	5	0	0	0	0	0	0	0	2	0	7	0	0	0	1.32403e-05	0	0	0	0	0	0	0	5.90383e-06	0	0	0	0	0	0	0	NA	NA	NA	NA	NA	NA	NA	NA	NA	NA	NA	NA	NA	NA	NA	NA
Rectinema	0	0	0	20	0	0	0	0	0	0	0	0	0	20	0	0	0	5.29612e-05	0	0	0	0	0	0	0	0	0	0	0	0	0	0	0	NA	NA	NA	NA	NA	NA	NA	NA	NA	NA	NA	NA	NA	NA	NA	NA
Curtobacterium	0	0	1	9	0	0	0	0	0	0	1	3	0	14	0	0	6.88245e-07	2.38325e-05	0	0	0	0	0	0	1.26355e-06	8.85575e-06	0	0	0	0	0	0	0	NA	NA	NA	NA	NA	NA	NA	NA	NA	NA	NA	NA	NA	NA	NA	NA
Aurantimonas	0	0	0	3	0	0	0	1	0	2	0	0	0	6	0	0	0	7.94418e-06	0	0	0	8.73094e-07	0	5.10485e-06	0	0	0	0	0	0	0	0	0	NA	NA	NA	NA	NA	NA	NA	NA	NA	NA	NA	NA	NA	NA	NA	NA
Francisella	0	0	0	13	0	2	3	1	0	3	0	0	1	22	0	0	0	3.44248e-05	0	0.000106039	3.8256e-05	8.73094e-07	0	7.65728e-06	0	0	0	0	0	0	0	0	0	Cluster 3	0.354297	0	Peripherals	0.114847	42	NA	NA	NA	NA	NA	NA	NA	NA	NA	NA
Thermodesulfomicrobium	0	0	0	22	0	0	0	1	0	0	0	0	2	23	0	0	0	5.82573e-05	0	0	0	8.73094e-07	0	0	0	0	0	0	0	0	0	0	0	NA	NA	NA	NA	NA	NA	NA	NA	NA	NA	NA	NA	NA	NA	NA	NA
Citreicoccus	0	0	0	8	0	0	0	0	0	0	0	0	0	8	0	0	0	2.11845e-05	0	0	0	0	0	0	0	0	0	0	0	0	0	0	0	NA	NA	NA	NA	NA	NA	NA	NA	NA	NA	NA	NA	NA	NA	NA	NA
Desulfofarcimen	0	0	1	37	0	4	1	0	0	2	0	2	3	47	0	0	6.88245e-07	9.79782e-05	0	0.000212078	1.2752e-05	0	0	5.10485e-06	0	5.90383e-06	0	0	0	0	0	0	0	Cluster 3	-0.0236198	0.340265	Peripherals	0.128445	34	NA	NA	NA	NA	NA	NA	NA	NA	NA	NA
Sporosalibacterium	0	0	1	3	0	0	0	0	0	5	0	1	0	10	0	0	6.88245e-07	7.94418e-06	0	0	0	0	0	1.27621e-05	0	2.95192e-06	0	0	0	0	0	0	0	NA	NA	NA	NA	NA	NA	NA	NA	NA	NA	NA	NA	NA	NA	NA	NA
Aurantiacibacter	0	0	5	6	0	0	0	0	0	1	0	0	0	12	0	0	3.44122e-06	1.58884e-05	0	0	0	0	0	2.55243e-06	0	0	0	0	0	0	0	0	0	NA	NA	NA	NA	NA	NA	NA	NA	NA	NA	NA	NA	NA	NA	NA	NA
Teredinibacter	0	0	0	1	0	0	0	0	0	0	0	0	0	1	0	0	0	2.64806e-06	0	0	0	0	0	0	0	0	0	0	0	0	0	0	0	NA	NA	NA	NA	NA	NA	NA	NA	NA	NA	NA	NA	NA	NA	NA	NA
Desulfopila	0	0	0	4	0	0	0	0	0	0	2	1	0	7	0	0	0	1.05922e-05	0	0	0	0	0	0	2.52709e-06	2.95192e-06	0	0	0	0	0	0	0	NA	NA	NA	NA	NA	NA	NA	NA	NA	NA	NA	NA	NA	NA	NA	NA
Desulfohalophilus	0	0	0	6	0	0	0	0	0	0	0	0	0	6	0	0	0	1.58884e-05	0	0	0	0	0	0	0	0	0	0	0	0	0	0	0	NA	NA	NA	NA	NA	NA	NA	NA	NA	NA	NA	NA	NA	NA	NA	NA
Trichotorquatus	0	0	0	2	0	0	1	0	0	7	0	1	0	11	0	0	0	5.29612e-06	0	0	1.2752e-05	0	0	1.7867e-05	0	2.95192e-06	0	0	0	0	0	0	0	NA	NA	NA	NA	NA	NA	NA	NA	NA	NA	NA	NA	NA	NA	NA	NA
Pseudochelatococcus	0	0	0	10	0	0	0	0	0	0	0	0	2	10	0	0	0	2.64806e-05	0	0	0	0	0	0	0	0	0	0	0	0	0	0	0	NA	NA	NA	NA	NA	NA	NA	NA	NA	NA	NA	NA	NA	NA	NA	NA
Rubidibacter	0	0	0	1	0	0	0	0	0	0	1	0	0	2	0	0	0	2.64806e-06	0	0	0	0	0	0	1.26355e-06	0	0	0	0	0	0	0	0	NA	NA	NA	NA	NA	NA	NA	NA	NA	NA	NA	NA	NA	NA	NA	NA
Methylocaldum	0	1	2	12	1	0	0	2	0	6	4	0	1	28	0	3.12774e-05	1.37649e-06	3.17767e-05	1.81334e-06	0	0	1.74619e-06	0	1.53146e-05	5.05419e-06	0	0	0	0	0	0	0	0	NA	NA	NA	NA	NA	NA	NA	NA	NA	NA	NA	NA	NA	NA	NA	NA
Ferribacterium	0	0	0	1	0	0	0	4	0	0	2	0	1	7	0	0	0	2.64806e-06	0	0	0	3.49238e-06	0	0	2.52709e-06	0	0	0	0	0	0	0	0	NA	NA	NA	NA	NA	NA	NA	NA	NA	NA	NA	NA	NA	NA	NA	NA
Carboxylicivirga	0	0	1	0	0	0	0	1	0	12	1	0	2	15	0	0	6.88245e-07	0	0	0	0	8.73094e-07	0	3.06291e-05	1.26355e-06	0	0	0	0	0	0	0	0	NA	NA	NA	NA	NA	NA	NA	NA	NA	NA	NA	NA	NA	NA	NA	NA
Micropepsis	1	0	4	7	0	0	0	0	0	0	6	0	4	18	4.25044e-05	0	2.75298e-06	1.85364e-05	0	0	0	0	0	0	7.58128e-06	0	0	0	0	0	0	0	0	NA	NA	NA	NA	NA	NA	NA	NA	NA	NA	NA	NA	NA	NA	NA	NA
Xenophilus	0	3	6	0	1	0	0	2	10	0	0	0	0	22	0	9.38321e-05	4.12947e-06	0	1.81334e-06	0	0	1.74619e-06	2.07579e-05	0	0	0	0	0	0	0	0	0	0	Cluster 3	-0.212578	0.5504	Peripherals	0	30	NA	NA	NA	NA	NA	NA	NA	NA	NA	NA
Verminephrobacter	0	0	20	0	0	0	0	5	0	1	0	0	1	26	0	0	1.37649e-05	0	0	0	0	4.36547e-06	0	2.55243e-06	0	0	0	0	0	0	0	0	0	NA	NA	NA	NA	NA	NA	NA	NA	NA	NA	NA	NA	NA	NA	NA	NA
Desulfovirgula	0	0	1	1	0	0	0	0	0	0	0	0	0	2	0	0	6.88245e-07	2.64806e-06	0	0	0	0	0	0	0	0	0	0	0	0	0	0	0	NA	NA	NA	NA	NA	NA	NA	NA	NA	NA	NA	NA	NA	NA	NA	NA
Peptoniphilus	0	0	1	1	0	0	1	1	0	4	0	0	0	8	0	0	6.88245e-07	2.64806e-06	0	0	1.2752e-05	8.73094e-07	0	1.02097e-05	0	0	0	0	0	0	0	0	0	NA	NA	NA	NA	NA	NA	NA	NA	NA	NA	NA	NA	NA	NA	NA	NA
Escherichia	0	0	51	0	0	0	0	2	0	0	0	1	3	54	0	0	3.51005e-05	0	0	0	0	1.74619e-06	0	0	0	2.95192e-06	0	0	0	0	0	0	0	NA	NA	NA	NA	NA	NA	NA	NA	NA	NA	NA	NA	NA	NA	NA	NA
Thiocapsa	0	0	20	2	1	0	0	1	0	1	2	0	5	27	0	0	1.37649e-05	5.29612e-06	1.81334e-06	0	0	8.73094e-07	0	2.55243e-06	2.52709e-06	0	0	0	0	0	0	0	0	NA	NA	NA	NA	NA	NA	NA	NA	NA	NA	NA	NA	NA	NA	NA	NA
Caldilinea	0	0	0	3	0	0	0	0	0	1	0	0	0	4	0	0	0	7.94418e-06	0	0	0	0	0	2.55243e-06	0	0	0	0	0	0	0	0	0	NA	NA	NA	NA	NA	NA	NA	NA	NA	NA	NA	NA	NA	NA	NA	NA
Maioricimonas	5	0	0	30	0	0	0	3	0	35	1	2	0	76	0.000212522	0	0	7.94418e-05	0	0	0	2.61928e-06	0	8.93349e-05	1.26355e-06	5.90383e-06	0	1	0	0	1	0	0	Cluster 3	-0.990097	0.331426	Peripherals	0.0610629	19	NA	NA	NA	NA	NA	NA	NA	NA	NA	NA
Succiniclasticum	0	0	0	1	0	0	0	1	0	0	2	0	0	4	0	0	0	2.64806e-06	0	0	0	8.73094e-07	0	0	2.52709e-06	0	0	0	0	0	0	0	0	NA	NA	NA	NA	NA	NA	NA	NA	NA	NA	NA	NA	NA	NA	NA	NA
Thiophaeococcus	0	0	0	1	0	0	0	0	0	0	0	0	0	1	0	0	0	2.64806e-06	0	0	0	0	0	0	0	0	0	0	0	0	0	0	0	NA	NA	NA	NA	NA	NA	NA	NA	NA	NA	NA	NA	NA	NA	NA	NA
Demequina	0	0	0	1	0	0	0	0	0	0	1	3	0	5	0	0	0	2.64806e-06	0	0	0	0	0	0	1.26355e-06	8.85575e-06	0	0	0	0	0	0	0	NA	NA	NA	NA	NA	NA	NA	NA	NA	NA	NA	NA	NA	NA	NA	NA
Xylanibacillus	0	0	0	1	0	0	0	0	0	0	0	0	0	1	0	0	0	2.64806e-06	0	0	0	0	0	0	0	0	0	0	0	0	0	0	0	NA	NA	NA	NA	NA	NA	NA	NA	NA	NA	NA	NA	NA	NA	NA	NA
Lacibacter	0	0	0	16	0	0	0	7	0	1	9	0	1	33	0	0	0	4.2369e-05	0	0	0	6.11166e-06	0	2.55243e-06	1.13719e-05	0	0	0	0	0	0	0	0	NA	NA	NA	NA	NA	NA	NA	NA	NA	NA	NA	NA	NA	NA	NA	NA
Pelistega	0	0	2	2	0	0	0	1	65	0	0	0	2	70	0	0	1.37649e-06	5.29612e-06	0	0	0	8.73094e-07	0.000134926	0	0	0	0	0	0	0	0	0	0	Cluster 4	-1.18283	0.245538	Peripherals	0.054776	13	NA	NA	NA	NA	NA	NA	NA	NA	NA	NA
Anaerorhabdus	0	0	0	3	0	0	0	0	0	0	0	0	0	3	0	0	0	7.94418e-06	0	0	0	0	0	0	0	0	0	0	0	0	0	0	0	NA	NA	NA	NA	NA	NA	NA	NA	NA	NA	NA	NA	NA	NA	NA	NA
Methylococcus	0	0	1	10	0	3	1	0	0	21	1	0	2	37	0	0	6.88245e-07	2.64806e-05	0	0.000159058	1.2752e-05	0	0	5.3601e-05	1.26355e-06	0	1	0	0	0	1	0	0	Cluster 3	0.826694	0.5	Peripherals	0.18715	52	NA	NA	NA	NA	NA	NA	NA	NA	NA	NA
Gemmatirosa	0	0	0	4	0	0	0	0	0	1	1	0	0	6	0	0	0	1.05922e-05	0	0	0	0	0	2.55243e-06	1.26355e-06	0	0	0	0	0	0	0	0	NA	NA	NA	NA	NA	NA	NA	NA	NA	NA	NA	NA	NA	NA	NA	NA
Desulfurivibrio	0	0	0	8	0	0	0	0	0	2	0	0	0	10	0	0	0	2.11845e-05	0	0	0	0	0	5.10485e-06	0	0	0	0	0	0	0	0	0	NA	NA	NA	NA	NA	NA	NA	NA	NA	NA	NA	NA	NA	NA	NA	NA
Thiohalobacter	0	0	0	9	0	0	0	1	0	0	0	0	0	10	0	0	0	2.38325e-05	0	0	0	8.73094e-07	0	0	0	0	0	0	0	0	0	0	0	NA	NA	NA	NA	NA	NA	NA	NA	NA	NA	NA	NA	NA	NA	NA	NA
Marispirochaeta	0	0	0	1	0	0	0	0	0	0	0	0	0	1	0	0	0	2.64806e-06	0	0	0	0	0	0	0	0	0	0	0	0	0	0	0	NA	NA	NA	NA	NA	NA	NA	NA	NA	NA	NA	NA	NA	NA	NA	NA
Litorimonas	0	1	0	14	0	0	0	0	0	0	0	0	1	15	0	3.12774e-05	0	3.70728e-05	0	0	0	0	0	0	0	0	0	0	0	0	0	0	0	NA	NA	NA	NA	NA	NA	NA	NA	NA	NA	NA	NA	NA	NA	NA	NA
Seinonella	0	0	0	1	0	0	0	0	0	0	0	0	0	1	0	0	0	2.64806e-06	0	0	0	0	0	0	0	0	0	0	0	0	0	0	0	NA	NA	NA	NA	NA	NA	NA	NA	NA	NA	NA	NA	NA	NA	NA	NA
Flexibacter	0	0	0	4	0	0	1	0	0	19	0	0	2	24	0	0	0	1.05922e-05	0	0	1.2752e-05	0	0	4.84961e-05	0	0	0	0	0	0	0	0	0	NA	NA	NA	NA	NA	NA	NA	NA	NA	NA	NA	NA	NA	NA	NA	NA
Desulfotignum	0	0	0	8	0	0	0	0	0	3	1	3	1	15	0	0	0	2.11845e-05	0	0	0	0	0	7.65728e-06	1.26355e-06	8.85575e-06	0	0	0	0	0	0	0	NA	NA	NA	NA	NA	NA	NA	NA	NA	NA	NA	NA	NA	NA	NA	NA
Geofilum	0	0	1	0	0	0	0	0	0	1	0	0	1	2	0	0	6.88245e-07	0	0	0	0	0	0	2.55243e-06	0	0	0	0	0	0	0	0	0	NA	NA	NA	NA	NA	NA	NA	NA	NA	NA	NA	NA	NA	NA	NA	NA
Prochlorococcus	2	0	0	0	0	5	10	0	0	19	2	0	1	38	8.50087e-05	0	0	0	0	0.000265097	0.00012752	0	0	4.84961e-05	2.52709e-06	0	1	0	0	0	1	0	0	Cluster 3	1.20461	0	Peripherals	0.0325305	60	NA	NA	NA	NA	NA	NA	Cluster 3	-1.50749	0.529586	Peripherals
Conchiformibius	0	0	8	2	0	0	0	2	0	31	3	0	5	46	0	0	5.50596e-06	5.29612e-06	0	0	0	1.74619e-06	0	7.91252e-05	3.79064e-06	0	0	0	0	0	0	0	0	NA	NA	NA	NA	NA	NA	NA	NA	NA	NA	NA	NA	NA	NA	NA	NA
Starkeya	0	1	1	5	0	0	13	3	0	40	4	0	4	67	0	3.12774e-05	6.88245e-07	1.32403e-05	0	0	0.000165776	2.61928e-06	0	0.000102097	5.05419e-06	0	0	0	0	0	0	0	0	Cluster 3	0.391275	0.0464853	Peripherals	0.393065	52	NA	NA	NA	NA	NA	NA	NA	NA	NA	NA
Micromonospora	0	0	1	1	0	0	0	0	0	2	0	5	0	9	0	0	6.88245e-07	2.64806e-06	0	0	0	0	0	5.10485e-06	0	1.47596e-05	0	0	0	0	0	0	0	NA	NA	NA	NA	NA	NA	NA	NA	NA	NA	NA	NA	NA	NA	NA	NA
Aerosakkonema	0	0	0	3	0	2	34	0	0	29	0	0	3	68	0	0	0	7.94418e-06	0	0.000106039	0.000433568	0	0	7.40204e-05	0	0	1	0	0	0	1	0	0	Cluster 3	1.44081	0.18	Peripherals	0.161284	65	NA	NA	NA	NA	NA	NA	Cluster 3	1.3322	0.142012	Peripherals
Symmachiella	0	0	0	7	0	0	2	0	0	5	0	2	3	16	0	0	0	1.85364e-05	0	0	2.5504e-05	0	0	1.27621e-05	0	5.90383e-06	0	0	0	0	0	0	0	NA	NA	NA	NA	NA	NA	NA	NA	NA	NA	NA	NA	NA	NA	NA	NA
Vitiosangium	0	0	0	3	0	0	0	1	1	0	0	0	1	5	0	0	0	7.94418e-06	0	0	0	8.73094e-07	2.07579e-06	0	0	0	0	0	0	0	0	0	0	NA	NA	NA	NA	NA	NA	NA	NA	NA	NA	NA	NA	NA	NA	NA	NA
Amaricoccus	0	0	0	0	0	0	0	0	0	13	0	0	1	13	0	0	0	0	0	0	0	0	0	3.31815e-05	0	0	0	0	0	0	0	0	0	NA	NA	NA	NA	NA	NA	NA	NA	NA	NA	NA	NA	NA	NA	NA	NA
Aggregicoccus	0	0	0	4	0	0	1	0	0	2	0	0	0	7	0	0	0	1.05922e-05	0	0	1.2752e-05	0	0	5.10485e-06	0	0	0	0	0	0	0	0	0	NA	NA	NA	NA	NA	NA	NA	NA	NA	NA	NA	NA	NA	NA	NA	NA
Halomicronema	1	0	0	4	0	85	11	1	1	15	0	13	2	131	4.25044e-05	0	0	1.05922e-05	0	0.00450665	0.000140272	8.73094e-07	2.07579e-06	3.82864e-05	0	3.83749e-05	1	1	0	0	1	0	0	Cluster 3	0.0708594	0	Peripherals	0.0412733	36	NA	NA	NA	NA	NA	NA	NA	NA	NA	NA
Perforafilum	0	0	0	0	0	0	0	0	0	3	0	0	0	3	0	0	0	0	0	0	0	0	0	7.65728e-06	0	0	0	0	0	0	0	0	0	NA	NA	NA	NA	NA	NA	NA	NA	NA	NA	NA	NA	NA	NA	NA	NA
Levilactobacillus	1	0	0	13	0	4	5	0	0	9	0	0	3	32	4.25044e-05	0	0	3.44248e-05	0	0.000212078	6.37601e-05	0	0	2.29718e-05	0	0	1	0	0	0	1	0	0	Cluster 3	1.06103	0.142012	Peripherals	0.174208	68	NA	NA	NA	NA	NA	NA	NA	NA	NA	NA
Inquilinus	0	0	0	1	0	0	1	0	0	5	0	0	1	7	0	0	0	2.64806e-06	0	0	1.2752e-05	0	0	1.27621e-05	0	0	0	0	0	0	0	0	0	NA	NA	NA	NA	NA	NA	NA	NA	NA	NA	NA	NA	NA	NA	NA	NA
Aliidongia	5	0	2	14	0	2	9	1	0	11	4	1	5	49	0.000212522	0	1.37649e-06	3.70728e-05	0	0.000106039	0.000114768	8.73094e-07	0	2.80767e-05	5.05419e-06	2.95192e-06	1	0	0	0	1	0	0	Cluster 3	1.31219	0.233747	Peripherals	0.370011	74	NA	NA	NA	NA	NA	NA	Cluster 3	2.27876	0.495868	Peripherals
Crinalium	0	1	0	0	0	0	1	0	0	13	0	0	1	15	0	3.12774e-05	0	0	0	0	1.2752e-05	0	0	3.31815e-05	0	0	0	0	0	0	0	0	0	NA	NA	NA	NA	NA	NA	NA	NA	NA	NA	NA	NA	NA	NA	NA	NA
Edaphorhabdus	0	0	0	0	0	0	0	0	0	1	0	0	0	1	0	0	0	0	0	0	0	0	0	2.55243e-06	0	0	0	0	0	0	0	0	0	NA	NA	NA	NA	NA	NA	NA	NA	NA	NA	NA	NA	NA	NA	NA	NA
Ophiophycus	0	0	0	0	0	0	1	0	0	1	0	0	0	2	0	0	0	0	0	0	1.2752e-05	0	0	2.55243e-06	0	0	0	0	0	0	0	0	0	NA	NA	NA	NA	NA	NA	NA	NA	NA	NA	NA	NA	NA	NA	NA	NA
Pirellulimonas	0	0	0	2	0	0	0	0	0	2	0	0	0	4	0	0	0	5.29612e-06	0	0	0	0	0	5.10485e-06	0	0	0	0	0	0	0	0	0	NA	NA	NA	NA	NA	NA	NA	NA	NA	NA	NA	NA	NA	NA	NA	NA
Nisaea	0	0	1	1	0	0	1	0	0	4	0	0	1	7	0	0	6.88245e-07	2.64806e-06	0	0	1.2752e-05	0	0	1.02097e-05	0	0	0	0	0	0	0	0	0	NA	NA	NA	NA	NA	NA	NA	NA	NA	NA	NA	NA	NA	NA	NA	NA
Porticoccus	0	0	2	0	0	0	0	0	0	2	0	0	0	4	0	0	1.37649e-06	0	0	0	0	0	0	5.10485e-06	0	0	0	0	0	0	0	0	0	NA	NA	NA	NA	NA	NA	NA	NA	NA	NA	NA	NA	NA	NA	NA	NA
Pediococcus	0	0	0	0	0	0	0	0	0	1	0	1	0	2	0	0	0	0	0	0	0	0	0	2.55243e-06	0	2.95192e-06	0	0	0	0	0	0	0	NA	NA	NA	NA	NA	NA	NA	NA	NA	NA	NA	NA	NA	NA	NA	NA
Chitinivorax	0	0	0	0	0	0	0	0	0	1	0	0	0	1	0	0	0	0	0	0	0	0	0	2.55243e-06	0	0	0	0	0	0	0	0	0	NA	NA	NA	NA	NA	NA	NA	NA	NA	NA	NA	NA	NA	NA	NA	NA
Emcibacter	0	1	0	0	0	0	1	0	0	3	0	0	0	5	0	3.12774e-05	0	0	0	0	1.2752e-05	0	0	7.65728e-06	0	0	0	0	0	0	0	0	0	NA	NA	NA	NA	NA	NA	NA	NA	NA	NA	NA	NA	NA	NA	NA	NA
Fructilactobacillus	0	2	0	1	0	0	1	0	0	0	3	0	0	7	0	6.25547e-05	0	2.64806e-06	0	0	1.2752e-05	0	0	0	3.79064e-06	0	0	0	0	0	0	0	0	NA	NA	NA	NA	NA	NA	NA	NA	NA	NA	NA	NA	NA	NA	NA	NA
Varunaivibrio	0	0	0	11	0	0	0	0	0	1	0	0	0	12	0	0	0	2.91287e-05	0	0	0	0	0	2.55243e-06	0	0	0	0	0	0	0	0	0	NA	NA	NA	NA	NA	NA	NA	NA	NA	NA	NA	NA	NA	NA	NA	NA
Desulfarculus	0	0	0	5	1	0	1	0	0	2	0	0	0	9	0	0	0	1.32403e-05	1.81334e-06	0	1.2752e-05	0	0	5.10485e-06	0	0	0	0	0	0	0	0	0	NA	NA	NA	NA	NA	NA	NA	NA	NA	NA	NA	NA	NA	NA	NA	NA
Intestinimonas	0	0	0	1	0	0	0	0	0	1	0	0	0	2	0	0	0	2.64806e-06	0	0	0	0	0	2.55243e-06	0	0	0	0	0	0	0	0	0	NA	NA	NA	NA	NA	NA	NA	NA	NA	NA	NA	NA	NA	NA	NA	NA
Pyxidicoccus	0	0	0	35	0	0	0	0	0	0	0	0	0	35	0	0	0	9.26821e-05	0	0	0	0	0	0	0	0	0	0	0	0	0	0	0	NA	NA	NA	NA	NA	NA	NA	NA	NA	NA	NA	NA	NA	NA	NA	NA
Methylobacillus	0	0	9	37	0	0	0	1	0	2	1	0	0	50	0	0	6.1942e-06	9.79782e-05	0	0	0	8.73094e-07	0	5.10485e-06	1.26355e-06	0	0	0	0	0	0	0	0	Cluster 4	2.35868	0.169244	Peripherals	0.95553	99	Cluster 2	2.55123	0.404297	Module hubs	0.956307	69	Cluster 2	1.82411	0.422406	Peripherals
Caldicoprobacter	0	0	4	2	0	0	0	0	0	1	2	0	2	9	0	0	2.75298e-06	5.29612e-06	0	0	0	0	0	2.55243e-06	2.52709e-06	0	0	0	0	0	0	0	0	NA	NA	NA	NA	NA	NA	NA	NA	NA	NA	NA	NA	NA	NA	NA	NA
Desulfatirhabdium	0	0	0	21	0	0	0	1	0	0	0	0	3	22	0	0	0	5.56093e-05	0	0	0	8.73094e-07	0	0	0	0	0	0	0	0	0	0	0	NA	NA	NA	NA	NA	NA	NA	NA	NA	NA	NA	NA	NA	NA	NA	NA
Caenispirillum	0	0	0	15	0	0	1	0	0	4	3	4	2	27	0	0	0	3.97209e-05	0	0	1.2752e-05	0	0	1.02097e-05	3.79064e-06	1.18077e-05	0	0	0	0	0	0	0	NA	NA	NA	NA	NA	NA	NA	NA	NA	NA	NA	NA	NA	NA	NA	NA
Nitrospina	0	0	0	8	0	0	0	0	0	1	0	0	0	9	0	0	0	2.11845e-05	0	0	0	0	0	2.55243e-06	0	0	0	0	0	0	0	0	0	NA	NA	NA	NA	NA	NA	NA	NA	NA	NA	NA	NA	NA	NA	NA	NA
Beggiatoa	0	0	2	4	0	0	0	0	0	1	0	0	1	7	0	0	1.37649e-06	1.05922e-05	0	0	0	0	0	2.55243e-06	0	0	0	0	0	0	0	0	0	NA	NA	NA	NA	NA	NA	NA	NA	NA	NA	NA	NA	NA	NA	NA	NA
Petrothermobacter	0	0	0	15	0	0	0	0	0	0	1	0	1	16	0	0	0	3.97209e-05	0	0	0	0	0	0	1.26355e-06	0	0	0	0	0	0	0	0	NA	NA	NA	NA	NA	NA	NA	NA	NA	NA	NA	NA	NA	NA	NA	NA
Prosthecomicrobium	0	0	1	4	0	0	0	0	0	3	0	0	1	8	0	0	6.88245e-07	1.05922e-05	0	0	0	0	0	7.65728e-06	0	0	0	0	0	0	0	0	0	NA	NA	NA	NA	NA	NA	NA	NA	NA	NA	NA	NA	NA	NA	NA	NA
Fervidobacterium	0	0	0	1	0	0	0	1	0	0	0	1	0	3	0	0	0	2.64806e-06	0	0	0	8.73094e-07	0	0	0	2.95192e-06	0	0	0	0	0	0	0	NA	NA	NA	NA	NA	NA	NA	NA	NA	NA	NA	NA	NA	NA	NA	NA
Hellea	0	0	0	9	0	0	0	0	0	0	0	0	0	9	0	0	0	2.38325e-05	0	0	0	0	0	0	0	0	0	0	0	0	0	0	0	NA	NA	NA	NA	NA	NA	NA	NA	NA	NA	NA	NA	NA	NA	NA	NA
Kordia	0	0	1	0	0	0	0	0	0	0	1	0	0	2	0	0	6.88245e-07	0	0	0	0	0	0	0	1.26355e-06	0	0	0	0	0	0	0	0	NA	NA	NA	NA	NA	NA	NA	NA	NA	NA	NA	NA	NA	NA	NA	NA
Agarivorans	0	0	5	0	0	0	0	2	0	0	0	0	0	7	0	0	3.44122e-06	0	0	0	0	1.74619e-06	0	0	0	0	0	0	0	0	0	0	0	NA	NA	NA	NA	NA	NA	NA	NA	NA	NA	NA	NA	NA	NA	NA	NA
Parapedobacter	0	0	1	1	0	0	0	0	0	2	0	0	0	4	0	0	6.88245e-07	2.64806e-06	0	0	0	0	0	5.10485e-06	0	0	0	0	0	0	0	0	0	NA	NA	NA	NA	NA	NA	NA	NA	NA	NA	NA	NA	NA	NA	NA	NA
Georgfuchsia	0	0	1	0	0	0	0	3	0	1	1	0	0	6	0	0	6.88245e-07	0	0	0	0	2.61928e-06	0	2.55243e-06	1.26355e-06	0	0	0	0	0	0	0	0	NA	NA	NA	NA	NA	NA	NA	NA	NA	NA	NA	NA	NA	NA	NA	NA
Iodobacter	0	0	7	1	0	0	0	1	0	0	1	0	1	10	0	0	4.81771e-06	2.64806e-06	0	0	0	8.73094e-07	0	0	1.26355e-06	0	0	0	0	0	0	0	0	NA	NA	NA	NA	NA	NA	NA	NA	NA	NA	NA	NA	NA	NA	NA	NA
Methylotenera	0	1	0	6	0	0	0	2	0	0	5	0	2	14	0	3.12774e-05	0	1.58884e-05	0	0	0	1.74619e-06	0	0	6.31773e-06	0	0	0	0	0	0	0	0	NA	NA	NA	NA	NA	NA	NA	NA	NA	NA	NA	NA	NA	NA	NA	NA
Pseudodesulfovibrio	0	0	2	3	0	0	0	2	0	0	11	1	0	19	0	0	1.37649e-06	7.94418e-06	0	0	0	1.74619e-06	0	0	1.3899e-05	2.95192e-06	0	0	0	0	0	0	0	NA	NA	NA	NA	NA	NA	NA	NA	NA	NA	NA	NA	NA	NA	NA	NA
Siccibacter	0	0	4	0	0	0	0	17	0	0	0	2	0	23	0	0	2.75298e-06	0	0	0	0	1.48426e-05	0	0	0	5.90383e-06	0	0	0	0	0	0	0	NA	NA	NA	NA	NA	NA	NA	NA	NA	NA	NA	NA	NA	NA	NA	NA
Mitsuokella	0	0	0	0	0	2	1	3	0	0	2	0	0	8	0	0	0	0	0	0.000106039	1.2752e-05	2.61928e-06	0	0	2.52709e-06	0	0	0	0	0	0	0	0	Cluster 4	-1.53529	0.198685	Peripherals	0.000768727	2	NA	NA	NA	NA	NA	NA	NA	NA	NA	NA
Lonsdalea	0	0	39	0	0	0	0	24	0	0	2	3	0	68	0	0	2.68415e-05	0	0	0	0	2.09543e-05	0	0	2.52709e-06	8.85575e-06	0	0	0	0	0	0	0	NA	NA	NA	NA	NA	NA	NA	NA	NA	NA	NA	NA	NA	NA	NA	NA
Rheinheimera	0	0	9	1	0	0	0	8	0	0	0	0	4	18	0	0	6.1942e-06	2.64806e-06	0	0	0	6.98475e-06	0	0	0	0	0	0	0	0	0	0	0	NA	NA	NA	NA	NA	NA	NA	NA	NA	NA	NA	NA	NA	NA	NA	NA
Desulfobacca	0	0	0	18	0	0	0	0	0	0	0	0	4	18	0	0	0	4.76651e-05	0	0	0	0	0	0	0	0	0	0	0	0	0	0	0	NA	NA	NA	NA	NA	NA	NA	NA	NA	NA	NA	NA	NA	NA	NA	NA
Stenotrophobacter	0	1	0	8	19	0	0	0	0	9	0	3	1	40	0	3.12774e-05	0	2.11845e-05	3.44534e-05	0	0	0	0	2.29718e-05	0	8.85575e-06	0	0	0	0	0	0	0	Cluster 5	-1.36684	0.3648	Peripherals	0.0275714	10	NA	NA	NA	NA	NA	NA	NA	NA	NA	NA
Sporosarcina	0	0	0	2	2	0	0	0	0	0	1	0	1	5	0	0	0	5.29612e-06	3.62667e-06	0	0	0	0	0	1.26355e-06	0	0	0	0	0	0	0	0	NA	NA	NA	NA	NA	NA	NA	NA	NA	NA	NA	NA	NA	NA	NA	NA
Abyssicoccus	0	0	1	0	0	0	0	0	0	4	0	0	1	5	0	0	6.88245e-07	0	0	0	0	0	0	1.02097e-05	0	0	0	0	0	0	0	0	0	NA	NA	NA	NA	NA	NA	NA	NA	NA	NA	NA	NA	NA	NA	NA	NA
Pseudaeromonas	0	0	2	0	0	0	0	2	0	0	0	1	2	5	0	0	1.37649e-06	0	0	0	0	1.74619e-06	0	0	0	2.95192e-06	0	0	0	0	0	0	0	NA	NA	NA	NA	NA	NA	NA	NA	NA	NA	NA	NA	NA	NA	NA	NA
Mucibacter	0	0	11	1	1	0	1	1	0	1	0	4	0	20	0	0	7.57069e-06	2.64806e-06	1.81334e-06	0	1.2752e-05	8.73094e-07	0	2.55243e-06	0	1.18077e-05	0	0	0	0	0	0	0	NA	NA	NA	NA	NA	NA	NA	NA	NA	NA	NA	NA	NA	NA	NA	NA
Anaerostipes	0	0	0	0	0	0	0	7	0	0	2	0	0	9	0	0	0	0	0	0	0	6.11166e-06	0	0	2.52709e-06	0	0	0	0	0	0	0	0	NA	NA	NA	NA	NA	NA	NA	NA	NA	NA	NA	NA	NA	NA	NA	NA
Moritella	0	0	1	0	0	0	0	14	0	0	7	0	0	22	0	0	6.88245e-07	0	0	0	0	1.22233e-05	0	0	8.84483e-06	0	0	0	0	0	0	0	0	NA	NA	NA	NA	NA	NA	NA	NA	NA	NA	NA	NA	NA	NA	NA	NA
Motiliproteus	0	0	1	0	0	0	0	0	0	0	0	0	0	1	0	0	6.88245e-07	0	0	0	0	0	0	0	0	0	0	0	0	0	0	0	0	NA	NA	NA	NA	NA	NA	NA	NA	NA	NA	NA	NA	NA	NA	NA	NA
Ignatzschineria	0	0	0	2	1	1	0	64	0	0	7	0	2	75	0	0	0	5.29612e-06	1.81334e-06	5.30195e-05	0	5.5878e-05	0	0	8.84483e-06	0	0	0	0	0	0	0	0	Cluster 4	-1.36084	0	Peripherals	0.0218198	9	NA	NA	NA	NA	NA	NA	NA	NA	NA	NA
Actinobacillus	0	0	0	0	0	0	0	2	0	1	1	1	1	5	0	0	0	0	0	0	0	1.74619e-06	0	2.55243e-06	1.26355e-06	2.95192e-06	0	0	0	0	0	0	0	NA	NA	NA	NA	NA	NA	NA	NA	NA	NA	NA	NA	NA	NA	NA	NA
Komarkovaea	0	0	0	0	0	0	0	0	0	1	1	0	0	2	0	0	0	0	0	0	0	0	0	2.55243e-06	1.26355e-06	0	0	0	0	0	0	0	0	NA	NA	NA	NA	NA	NA	NA	NA	NA	NA	NA	NA	NA	NA	NA	NA
Persephonella	0	0	0	0	0	0	0	0	0	0	1	0	0	1	0	0	0	0	0	0	0	0	0	0	1.26355e-06	0	0	0	0	0	0	0	0	NA	NA	NA	NA	NA	NA	NA	NA	NA	NA	NA	NA	NA	NA	NA	NA
Opitutus	1	0	3	7	0	0	0	6	0	3	2	0	3	22	4.25044e-05	0	2.06473e-06	1.85364e-05	0	0	0	5.23856e-06	0	7.65728e-06	2.52709e-06	0	0	0	0	0	0	0	0	NA	NA	NA	NA	NA	NA	NA	NA	NA	NA	NA	NA	NA	NA	NA	NA
Symplocastrum	0	0	0	0	0	0	2	0	0	2	0	0	0	4	0	0	0	0	0	0	2.5504e-05	0	0	5.10485e-06	0	0	0	0	0	0	0	0	0	NA	NA	NA	NA	NA	NA	NA	NA	NA	NA	NA	NA	NA	NA	NA	NA
Verrucomicrobium	3	0	1	2	0	0	0	0	0	6	0	2	0	14	0.000127513	0	6.88245e-07	5.29612e-06	0	0	0	0	0	1.53146e-05	0	5.90383e-06	0	0	0	0	0	0	0	Cluster 3	-0.44592	0.44709	Peripherals	0.137361	32	NA	NA	NA	NA	NA	NA	NA	NA	NA	NA
Xenococcus	0	0	0	0	0	1	16	0	0	7	0	0	0	24	0	0	0	0	0	5.30195e-05	0.000204032	0	0	1.7867e-05	0	0	1	0	0	0	1	0	0	Cluster 3	1.06289	0.40625	Peripherals	0.0496675	57	NA	NA	NA	NA	NA	NA	NA	NA	NA	NA
Stenomitos	0	0	0	2	0	0	0	0	0	5	0	1	0	8	0	0	0	5.29612e-06	0	0	0	0	0	1.27621e-05	0	2.95192e-06	0	0	0	0	0	0	0	NA	NA	NA	NA	NA	NA	NA	NA	NA	NA	NA	NA	NA	NA	NA	NA
Cloacibacillus	0	0	0	0	0	0	0	0	0	1	0	0	0	1	0	0	0	0	0	0	0	0	0	2.55243e-06	0	0	0	0	0	0	0	0	0	NA	NA	NA	NA	NA	NA	NA	NA	NA	NA	NA	NA	NA	NA	NA	NA
Isosphaera	1	0	0	3	0	0	0	0	0	14	0	0	1	18	4.25044e-05	0	0	7.94418e-06	0	0	0	0	0	3.5734e-05	0	0	0	0	0	0	0	0	0	NA	NA	NA	NA	NA	NA	NA	NA	NA	NA	NA	NA	NA	NA	NA	NA
Thermotoga	0	0	0	0	0	0	0	0	0	2	0	0	0	2	0	0	0	0	0	0	0	0	0	5.10485e-06	0	0	0	0	0	0	0	0	0	NA	NA	NA	NA	NA	NA	NA	NA	NA	NA	NA	NA	NA	NA	NA	NA
Acidithiobacillus	1	0	5	19	8	3	4	10	0	13	16	0	4	79	4.25044e-05	0	3.44122e-06	5.03131e-05	1.45067e-05	0.000159058	5.1008e-05	8.73094e-06	0	3.31815e-05	2.02167e-05	0	1	0	0	0	1	0	0	Cluster 4	0.99777	0.400756	Peripherals	0.610823	62	Cluster 2	0.229782	0.544379	Peripherals	0.653861	46	NA	NA	NA	NA
Halodesulfovibrio	0	0	1	0	0	0	0	0	0	1	2	0	1	4	0	0	6.88245e-07	0	0	0	0	0	0	2.55243e-06	2.52709e-06	0	0	0	0	0	0	0	0	NA	NA	NA	NA	NA	NA	NA	NA	NA	NA	NA	NA	NA	NA	NA	NA
Staphylococcus	3	0	0	6	1	0	1	0	3	6	0	6	1	26	0.000127513	0	0	1.58884e-05	1.81334e-06	0	1.2752e-05	0	6.22736e-06	1.53146e-05	0	1.77115e-05	0	1	1	0	1	0	0	Cluster 3	-1.40869	0.324865	Peripherals	0.0209154	9	NA	NA	NA	NA	NA	NA	NA	NA	NA	NA
Methyloligella	0	1	1	6	0	0	0	0	0	0	0	0	0	8	0	3.12774e-05	6.88245e-07	1.58884e-05	0	0	0	0	0	0	0	0	0	0	0	0	0	0	0	NA	NA	NA	NA	NA	NA	NA	NA	NA	NA	NA	NA	NA	NA	NA	NA
Acidiferrobacter	0	0	0	4	0	0	0	0	0	1	0	0	0	5	0	0	0	1.05922e-05	0	0	0	0	0	2.55243e-06	0	0	0	0	0	0	0	0	0	NA	NA	NA	NA	NA	NA	NA	NA	NA	NA	NA	NA	NA	NA	NA	NA
Methyloparacoccus	1	0	0	4	0	1	0	0	0	10	0	0	0	16	4.25044e-05	0	0	1.05922e-05	0	5.30195e-05	0	0	0	2.55243e-05	0	0	0	0	0	0	0	0	0	Cluster 3	-0.52964	0.202449	Peripherals	0.0573766	30	NA	NA	NA	NA	NA	NA	NA	NA	NA	NA
Tepidanaerobacter	0	0	0	4	0	0	0	0	0	0	0	0	0	4	0	0	0	1.05922e-05	0	0	0	0	0	0	0	0	0	0	0	0	0	0	0	NA	NA	NA	NA	NA	NA	NA	NA	NA	NA	NA	NA	NA	NA	NA	NA
Desulfofustis	0	0	0	14	0	0	0	0	0	0	0	0	1	14	0	0	0	3.70728e-05	0	0	0	0	0	0	0	0	0	0	0	0	0	0	0	NA	NA	NA	NA	NA	NA	NA	NA	NA	NA	NA	NA	NA	NA	NA	NA
Leptospirillum	0	0	0	1	0	0	0	0	0	1	1	1	0	4	0	0	0	2.64806e-06	0	0	0	0	0	2.55243e-06	1.26355e-06	2.95192e-06	0	0	0	0	0	0	0	NA	NA	NA	NA	NA	NA	NA	NA	NA	NA	NA	NA	NA	NA	NA	NA
Dictyoglomus	0	0	1	1	0	0	0	0	0	5	2	0	0	9	0	0	6.88245e-07	2.64806e-06	0	0	0	0	0	1.27621e-05	2.52709e-06	0	0	0	0	0	0	0	0	NA	NA	NA	NA	NA	NA	NA	NA	NA	NA	NA	NA	NA	NA	NA	NA
Thermanaeromonas	14	0	1	5	0	0	0	0	0	0	0	4	0	24	0.000595061	0	6.88245e-07	1.32403e-05	0	0	0	0	0	0	0	1.18077e-05	0	1	0	0	1	0	0	Cluster 3	-1.36684	0.099723	Peripherals	0.0130696	10	NA	NA	NA	NA	NA	NA	NA	NA	NA	NA
Desulfonema	0	0	0	13	1	0	0	0	0	0	0	0	1	14	0	0	0	3.44248e-05	1.81334e-06	0	0	0	0	0	0	0	0	0	0	0	0	0	0	NA	NA	NA	NA	NA	NA	NA	NA	NA	NA	NA	NA	NA	NA	NA	NA
Granulibacter	0	0	1	1	0	0	0	0	0	1	0	0	0	3	0	0	6.88245e-07	2.64806e-06	0	0	0	0	0	2.55243e-06	0	0	0	0	0	0	0	0	0	NA	NA	NA	NA	NA	NA	NA	NA	NA	NA	NA	NA	NA	NA	NA	NA
Rhodovibrio	0	0	0	0	0	0	0	0	0	0	0	0	3	0	0	0	0	0	0	0	0	0	0	0	0	0	0	0	0	0	0	0	0	NA	NA	NA	NA	NA	NA	NA	NA	NA	NA	NA	NA	NA	NA	NA	NA
Natranaerobaculum	2	0	0	3	0	0	0	0	0	3	0	0	1	8	8.50087e-05	0	0	7.94418e-06	0	0	0	0	0	7.65728e-06	0	0	0	0	0	0	0	0	0	Cluster 3	-0.236621	0.0849383	Peripherals	0.127375	37	NA	NA	NA	NA	NA	NA	NA	NA	NA	NA
Aestuariispira	0	0	0	10	0	0	0	1	0	0	0	0	2	11	0	0	0	2.64806e-05	0	0	0	8.73094e-07	0	0	0	0	0	0	0	0	0	0	0	NA	NA	NA	NA	NA	NA	NA	NA	NA	NA	NA	NA	NA	NA	NA	NA
Ectothiorhodosinus	0	0	0	4	0	0	0	0	0	2	0	0	1	6	0	0	0	1.05922e-05	0	0	0	0	0	5.10485e-06	0	0	0	0	0	0	0	0	0	NA	NA	NA	NA	NA	NA	NA	NA	NA	NA	NA	NA	NA	NA	NA	NA
Metallibacterium	0	0	0	0	0	0	0	0	0	2	0	0	1	2	0	0	0	0	0	0	0	0	0	5.10485e-06	0	0	0	0	0	0	0	0	0	NA	NA	NA	NA	NA	NA	NA	NA	NA	NA	NA	NA	NA	NA	NA	NA
Coleofasciculus	0	0	0	0	0	0	3	1	1	5	0	1	1	11	0	0	0	0	0	0	3.8256e-05	8.73094e-07	2.07579e-06	1.27621e-05	0	2.95192e-06	0	0	0	0	0	0	0	NA	NA	NA	NA	NA	NA	NA	NA	NA	NA	NA	NA	NA	NA	NA	NA
Thiorhodococcus	1	0	2	1	0	0	0	1	0	0	1	0	3	6	4.25044e-05	0	1.37649e-06	2.64806e-06	0	0	0	8.73094e-07	0	0	1.26355e-06	0	0	0	0	0	0	0	0	NA	NA	NA	NA	NA	NA	NA	NA	NA	NA	NA	NA	NA	NA	NA	NA
Psittacicella	0	0	2	6	0	0	0	0	0	0	0	0	2	8	0	0	1.37649e-06	1.58884e-05	0	0	0	0	0	0	0	0	0	0	0	0	0	0	0	NA	NA	NA	NA	NA	NA	NA	NA	NA	NA	NA	NA	NA	NA	NA	NA
Annwoodia	0	0	1	0	0	0	0	0	0	0	0	0	0	1	0	0	6.88245e-07	0	0	0	0	0	0	0	0	0	0	0	0	0	0	0	0	NA	NA	NA	NA	NA	NA	NA	NA	NA	NA	NA	NA	NA	NA	NA	NA
Pontixanthobacter	0	0	2	1	0	0	0	1	0	0	0	0	1	4	0	0	1.37649e-06	2.64806e-06	0	0	0	8.73094e-07	0	0	0	0	0	0	0	0	0	0	0	NA	NA	NA	NA	NA	NA	NA	NA	NA	NA	NA	NA	NA	NA	NA	NA
Aquamicrobium	0	0	1	11	1	0	0	1	0	2	0	1	0	17	0	0	6.88245e-07	2.91287e-05	1.81334e-06	0	0	8.73094e-07	0	5.10485e-06	0	2.95192e-06	0	0	0	0	0	0	0	NA	NA	NA	NA	NA	NA	NA	NA	NA	NA	NA	NA	NA	NA	NA	NA
Aquisediminimonas	0	0	0	2	0	0	0	0	0	0	0	0	0	2	0	0	0	5.29612e-06	0	0	0	0	0	0	0	0	0	0	0	0	0	0	0	NA	NA	NA	NA	NA	NA	NA	NA	NA	NA	NA	NA	NA	NA	NA	NA
Steroidobacter	0	0	5	11	0	1	1	1	0	7	11	0	0	37	0	0	3.44122e-06	2.91287e-05	0	5.30195e-05	1.2752e-05	8.73094e-07	0	1.7867e-05	1.3899e-05	0	0	0	0	0	0	0	0	Cluster 5	0.516854	0.0464853	Peripherals	0.470088	55	Cluster 2	-1.38514	0.549346	Peripherals	0.430927	30	NA	NA	NA	NA
Ahrensia	0	0	0	11	0	0	0	0	1	6	0	0	1	18	0	0	0	2.91287e-05	0	0	0	0	2.07579e-06	1.53146e-05	0	0	0	0	0	0	0	0	0	NA	NA	NA	NA	NA	NA	NA	NA	NA	NA	NA	NA	NA	NA	NA	NA
Methylobacter	0	0	0	11	0	1	0	0	0	4	0	0	2	16	0	0	0	2.91287e-05	0	5.30195e-05	0	0	0	1.02097e-05	0	0	0	0	0	0	0	0	0	NA	NA	NA	NA	NA	NA	NA	NA	NA	NA	NA	NA	NA	NA	NA	NA
Kofleria	0	0	0	13	0	0	0	0	0	1	0	0	5	14	0	0	0	3.44248e-05	0	0	0	0	0	2.55243e-06	0	0	0	0	0	0	0	0	0	NA	NA	NA	NA	NA	NA	NA	NA	NA	NA	NA	NA	NA	NA	NA	NA
Luteitalea	0	0	2	23	0	0	1	0	0	1	0	2	4	29	0	0	1.37649e-06	6.09054e-05	0	0	1.2752e-05	0	0	2.55243e-06	0	5.90383e-06	0	0	0	0	0	0	0	NA	NA	NA	NA	NA	NA	NA	NA	NA	NA	NA	NA	NA	NA	NA	NA
Chitinispirillum	0	0	0	4	0	0	0	0	0	1	0	0	2	5	0	0	0	1.05922e-05	0	0	0	0	0	2.55243e-06	0	0	0	0	0	0	0	0	0	NA	NA	NA	NA	NA	NA	NA	NA	NA	NA	NA	NA	NA	NA	NA	NA
Paraperlucidibaca	0	0	0	9	0	0	2	0	0	0	0	2	0	13	0	0	0	2.38325e-05	0	0	2.5504e-05	0	0	0	0	5.90383e-06	0	0	0	0	0	0	0	NA	NA	NA	NA	NA	NA	NA	NA	NA	NA	NA	NA	NA	NA	NA	NA
Gemmobacter	0	1	2	0	0	0	1	1	0	14	0	0	1	19	0	3.12774e-05	1.37649e-06	0	0	0	1.2752e-05	8.73094e-07	0	3.5734e-05	0	0	0	0	0	0	0	0	0	NA	NA	NA	NA	NA	NA	NA	NA	NA	NA	NA	NA	NA	NA	NA	NA
Borreliella	0	0	0	0	0	2	1	0	0	1	0	0	0	4	0	0	0	0	0	0.000106039	1.2752e-05	0	0	2.55243e-06	0	0	0	0	0	0	0	0	0	Cluster 3	0.826694	0.473373	Peripherals	0.043884	52	NA	NA	NA	NA	NA	NA	NA	NA	NA	NA
Ferriphaselus	0	0	1	0	0	0	0	0	0	0	0	0	0	1	0	0	6.88245e-07	0	0	0	0	0	0	0	0	0	0	0	0	0	0	0	0	NA	NA	NA	NA	NA	NA	NA	NA	NA	NA	NA	NA	NA	NA	NA	NA
Brevifollis	3	0	3	1	0	0	0	0	0	0	1	4	0	12	0.000127513	0	2.06473e-06	2.64806e-06	0	0	0	0	0	0	1.26355e-06	1.18077e-05	0	1	0	0	1	0	0	Cluster 3	-1.49241	0.255	Peripherals	0.0127924	7	NA	NA	NA	NA	NA	NA	NA	NA	NA	NA
Limnoglobus	0	1	2	1	0	1	5	0	0	13	0	5	1	28	0	3.12774e-05	1.37649e-06	2.64806e-06	0	5.30195e-05	6.37601e-05	0	0	3.31815e-05	0	1.47596e-05	1	0	0	0	1	0	0	Cluster 3	-0.697079	0.173817	Peripherals	0.158563	26	NA	NA	NA	NA	NA	NA	NA	NA	NA	NA
Limimaricola	0	0	0	1	0	0	1	0	0	0	1	1	0	4	0	0	0	2.64806e-06	0	0	1.2752e-05	0	0	0	1.26355e-06	2.95192e-06	0	0	0	0	0	0	0	NA	NA	NA	NA	NA	NA	NA	NA	NA	NA	NA	NA	NA	NA	NA	NA
Siccirubricoccus	0	0	0	2	0	0	1	0	0	0	0	0	0	3	0	0	0	5.29612e-06	0	0	1.2752e-05	0	0	0	0	0	0	0	0	0	0	0	0	NA	NA	NA	NA	NA	NA	NA	NA	NA	NA	NA	NA	NA	NA	NA	NA
Lawsonia	0	0	0	5	0	0	0	0	0	0	0	0	1	5	0	0	0	1.32403e-05	0	0	0	0	0	0	0	0	0	0	0	0	0	0	0	NA	NA	NA	NA	NA	NA	NA	NA	NA	NA	NA	NA	NA	NA	NA	NA
Parasediminibacterium	0	0	0	5	0	0	0	0	0	0	2	0	1	7	0	0	0	1.32403e-05	0	0	0	0	0	0	2.52709e-06	0	0	0	0	0	0	0	0	NA	NA	NA	NA	NA	NA	NA	NA	NA	NA	NA	NA	NA	NA	NA	NA
Planococcus	0	0	3	4	1	0	0	0	0	1	1	0	0	10	0	0	2.06473e-06	1.05922e-05	1.81334e-06	0	0	0	0	2.55243e-06	1.26355e-06	0	0	0	0	0	0	0	0	NA	NA	NA	NA	NA	NA	NA	NA	NA	NA	NA	NA	NA	NA	NA	NA
Thalassotalea	0	0	0	4	6	0	0	2	0	1	1	1	2	15	0	0	0	1.05922e-05	1.088e-05	0	0	1.74619e-06	0	2.55243e-06	1.26355e-06	2.95192e-06	0	0	0	0	0	0	0	NA	NA	NA	NA	NA	NA	NA	NA	NA	NA	NA	NA	NA	NA	NA	NA
Kinneretia	1	0	3	0	0	0	0	0	0	0	0	0	0	4	4.25044e-05	0	2.06473e-06	0	0	0	0	0	0	0	0	0	0	0	0	0	0	0	0	NA	NA	NA	NA	NA	NA	NA	NA	NA	NA	NA	NA	NA	NA	NA	NA
Mizugakiibacter	3	0	1	0	0	0	0	0	0	1	0	0	0	5	0.000127513	0	6.88245e-07	0	0	0	0	0	0	2.55243e-06	0	0	0	0	0	0	0	0	0	Cluster 5	-0.707107	0.426036	Peripherals	0.00273647	3	NA	NA	NA	NA	NA	NA	NA	NA	NA	NA
Nemorincola	1	0	0	1	0	0	0	0	0	1	0	0	0	3	4.25044e-05	0	0	2.64806e-06	0	0	0	0	0	2.55243e-06	0	0	0	0	0	0	0	0	0	NA	NA	NA	NA	NA	NA	NA	NA	NA	NA	NA	NA	NA	NA	NA	NA
Vitreoscilla	0	0	3	0	0	0	0	0	0	0	2	0	1	5	0	0	2.06473e-06	0	0	0	0	0	0	0	2.52709e-06	0	0	0	0	0	0	0	0	NA	NA	NA	NA	NA	NA	NA	NA	NA	NA	NA	NA	NA	NA	NA	NA
Deferribacter	0	0	0	0	0	0	0	0	0	0	3	0	0	3	0	0	0	0	0	0	0	0	0	0	3.79064e-06	0	0	0	0	0	0	0	0	NA	NA	NA	NA	NA	NA	NA	NA	NA	NA	NA	NA	NA	NA	NA	NA
Oharaeibacter	0	0	0	0	0	0	0	0	0	0	0	2	0	2	0	0	0	0	0	0	0	0	0	0	0	5.90383e-06	0	0	0	0	0	0	0	NA	NA	NA	NA	NA	NA	NA	NA	NA	NA	NA	NA	NA	NA	NA	NA
Carboxydocella	0	0	0	1	0	1	0	0	0	0	1	1	2	4	0	0	0	2.64806e-06	0	5.30195e-05	0	0	0	0	1.26355e-06	2.95192e-06	0	0	0	0	0	0	0	NA	NA	NA	NA	NA	NA	NA	NA	NA	NA	NA	NA	NA	NA	NA	NA
Pyrinomonas	0	0	0	0	0	0	0	0	0	0	0	2	0	2	0	0	0	0	0	0	0	0	0	0	0	5.90383e-06	0	0	0	0	0	0	0	NA	NA	NA	NA	NA	NA	NA	NA	NA	NA	NA	NA	NA	NA	NA	NA
Alkalimonas	0	0	7	0	0	1	0	4	0	1	0	3	1	16	0	0	4.81771e-06	0	0	5.30195e-05	0	3.49238e-06	0	2.55243e-06	0	8.85575e-06	0	0	0	0	0	0	0	NA	NA	NA	NA	NA	NA	NA	NA	NA	NA	NA	NA	NA	NA	NA	NA
Mannheimia	0	0	0	0	0	0	0	3	0	1	0	2	0	6	0	0	0	0	0	0	0	2.61928e-06	0	2.55243e-06	0	5.90383e-06	0	0	0	0	0	0	0	NA	NA	NA	NA	NA	NA	NA	NA	NA	NA	NA	NA	NA	NA	NA	NA
Mageeibacillus	0	0	0	0	0	0	3	0	0	1	0	4	1	8	0	0	0	0	0	0	3.8256e-05	0	0	2.55243e-06	0	1.18077e-05	0	0	0	0	0	0	0	NA	NA	NA	NA	NA	NA	NA	NA	NA	NA	NA	NA	NA	NA	NA	NA
Chlorobaculum	0	0	0	0	0	0	0	0	0	3	0	3	0	6	0	0	0	0	0	0	0	0	0	7.65728e-06	0	8.85575e-06	0	0	0	0	0	0	0	NA	NA	NA	NA	NA	NA	NA	NA	NA	NA	NA	NA	NA	NA	NA	NA
Arthrobacter	0	0	0	0	0	0	0	0	0	2	3	5	0	10	0	0	0	0	0	0	0	0	0	5.10485e-06	3.79064e-06	1.47596e-05	0	0	0	0	0	0	0	NA	NA	NA	NA	NA	NA	NA	NA	NA	NA	NA	NA	NA	NA	NA	NA
Rubrivivax	0	0	3	0	0	0	0	1	0	0	0	0	0	4	0	0	2.06473e-06	0	0	0	0	8.73094e-07	0	0	0	0	0	0	0	0	0	0	0	NA	NA	NA	NA	NA	NA	NA	NA	NA	NA	NA	NA	NA	NA	NA	NA
Oligella	1	0	6	0	0	0	0	2	24	1	0	0	3	34	4.25044e-05	0	4.12947e-06	0	0	0	0	1.74619e-06	4.98189e-05	2.55243e-06	0	0	0	0	0	0	0	0	0	Cluster 4	-1.62785	0	Peripherals	0.00519945	3	NA	NA	NA	NA	NA	NA	NA	NA	NA	NA
Candidimonas	0	0	3	0	0	0	0	0	5	0	0	0	0	8	0	0	2.06473e-06	0	0	0	0	0	1.03789e-05	0	0	0	0	0	0	0	0	0	0	NA	NA	NA	NA	NA	NA	NA	NA	NA	NA	NA	NA	NA	NA	NA	NA
Paralcaligenes	0	0	1	0	0	0	0	0	1	0	0	0	0	2	0	0	6.88245e-07	0	0	0	0	0	2.07579e-06	0	0	0	0	0	0	0	0	0	0	NA	NA	NA	NA	NA	NA	NA	NA	NA	NA	NA	NA	NA	NA	NA	NA
Musicola	0	0	1	0	0	0	0	0	0	0	0	0	1	1	0	0	6.88245e-07	0	0	0	0	0	0	0	0	0	0	0	0	0	0	0	0	NA	NA	NA	NA	NA	NA	NA	NA	NA	NA	NA	NA	NA	NA	NA	NA
Saccharopolyspora	0	0	1	1	0	0	0	0	0	0	0	0	0	2	0	0	6.88245e-07	2.64806e-06	0	0	0	0	0	0	0	0	0	0	0	0	0	0	0	NA	NA	NA	NA	NA	NA	NA	NA	NA	NA	NA	NA	NA	NA	NA	NA
Smithella	0	0	0	2	0	0	0	0	0	0	0	1	0	3	0	0	0	5.29612e-06	0	0	0	0	0	0	0	2.95192e-06	0	0	0	0	0	0	0	NA	NA	NA	NA	NA	NA	NA	NA	NA	NA	NA	NA	NA	NA	NA	NA
Franconibacter	0	0	9	0	0	0	0	3	0	0	0	2	2	14	0	0	6.1942e-06	0	0	0	0	2.61928e-06	0	0	0	5.90383e-06	0	0	0	0	0	0	0	NA	NA	NA	NA	NA	NA	NA	NA	NA	NA	NA	NA	NA	NA	NA	NA
Geodermatophilus	0	0	0	0	0	0	1	0	0	0	0	1	0	2	0	0	0	0	0	0	1.2752e-05	0	0	0	0	2.95192e-06	0	0	0	0	0	0	0	NA	NA	NA	NA	NA	NA	NA	NA	NA	NA	NA	NA	NA	NA	NA	NA
Porphyromonas	0	0	0	0	0	0	0	2	0	1	6	3	1	12	0	0	0	0	0	0	0	1.74619e-06	0	2.55243e-06	7.58128e-06	8.85575e-06	0	0	0	0	0	0	0	NA	NA	NA	NA	NA	NA	NA	NA	NA	NA	NA	NA	NA	NA	NA	NA
Alkalihalobacillus	0	0	2	2	0	0	0	1	0	0	0	2	0	7	0	0	1.37649e-06	5.29612e-06	0	0	0	8.73094e-07	0	0	0	5.90383e-06	0	0	0	0	0	0	0	NA	NA	NA	NA	NA	NA	NA	NA	NA	NA	NA	NA	NA	NA	NA	NA
Tahibacter	0	0	3	0	2	1	0	1	0	0	0	1	1	8	0	0	2.06473e-06	0	3.62667e-06	5.30195e-05	0	8.73094e-07	0	0	0	2.95192e-06	0	0	0	0	0	0	0	NA	NA	NA	NA	NA	NA	NA	NA	NA	NA	NA	NA	NA	NA	NA	NA
Draconibacterium	0	0	0	1	0	0	1	2	0	0	0	0	1	4	0	0	0	2.64806e-06	0	0	1.2752e-05	1.74619e-06	0	0	0	0	0	0	0	0	0	0	0	NA	NA	NA	NA	NA	NA	NA	NA	NA	NA	NA	NA	NA	NA	NA	NA
Umboniibacter	0	0	0	0	1	1	0	0	0	0	0	0	1	2	0	0	0	0	1.81334e-06	5.30195e-05	0	0	0	0	0	0	0	0	0	0	0	0	0	NA	NA	NA	NA	NA	NA	NA	NA	NA	NA	NA	NA	NA	NA	NA	NA
Methylomonas	0	0	2	6	0	2	0	1	0	2	0	0	2	13	0	0	1.37649e-06	1.58884e-05	0	0.000106039	0	8.73094e-07	0	5.10485e-06	0	0	0	0	0	0	0	0	0	Cluster 5	-0.496016	0.46	Peripherals	0.0979865	24	NA	NA	NA	NA	NA	NA	NA	NA	NA	NA
Tagaea	0	0	0	0	0	0	0	1	0	1	0	0	0	2	0	0	0	0	0	0	0	8.73094e-07	0	2.55243e-06	0	0	0	0	0	0	0	0	0	NA	NA	NA	NA	NA	NA	NA	NA	NA	NA	NA	NA	NA	NA	NA	NA
Thermodesulforhabdus	0	0	0	0	0	0	0	0	0	0	1	0	0	1	0	0	0	0	0	0	0	0	0	0	1.26355e-06	0	0	0	0	0	0	0	0	NA	NA	NA	NA	NA	NA	NA	NA	NA	NA	NA	NA	NA	NA	NA	NA
Roseicitreum	0	0	0	0	0	0	0	0	0	0	2	0	0	2	0	0	0	0	0	0	0	0	0	0	2.52709e-06	0	0	0	0	0	0	0	0	NA	NA	NA	NA	NA	NA	NA	NA	NA	NA	NA	NA	NA	NA	NA	NA
Mesosutterella	0	0	1	0	0	0	0	0	0	0	0	0	0	1	0	0	6.88245e-07	0	0	0	0	0	0	0	0	0	0	0	0	0	0	0	0	NA	NA	NA	NA	NA	NA	NA	NA	NA	NA	NA	NA	NA	NA	NA	NA
Roseovarius	0	0	4	1	0	0	0	0	0	2	0	0	0	7	0	0	2.75298e-06	2.64806e-06	0	0	0	0	0	5.10485e-06	0	0	0	0	0	0	0	0	0	NA	NA	NA	NA	NA	NA	NA	NA	NA	NA	NA	NA	NA	NA	NA	NA
Pseudonocardia	0	0	0	2	2	0	0	0	0	0	0	0	2	4	0	0	0	5.29612e-06	3.62667e-06	0	0	0	0	0	0	0	0	0	0	0	0	0	0	NA	NA	NA	NA	NA	NA	NA	NA	NA	NA	NA	NA	NA	NA	NA	NA
Pseudohongiella	0	0	5	1	0	0	0	1	0	0	0	0	1	7	0	0	3.44122e-06	2.64806e-06	0	0	0	8.73094e-07	0	0	0	0	0	0	0	0	0	0	0	NA	NA	NA	NA	NA	NA	NA	NA	NA	NA	NA	NA	NA	NA	NA	NA
Leucobacter	0	0	1	0	2	0	0	1	0	0	0	0	5	4	0	0	6.88245e-07	0	3.62667e-06	0	0	8.73094e-07	0	0	0	0	0	0	0	0	0	0	0	NA	NA	NA	NA	NA	NA	NA	NA	NA	NA	NA	NA	NA	NA	NA	NA
Pycnacronema	0	0	0	0	0	13	1	1	0	2	1	0	1	18	0	0	0	0	0	0.000689253	1.2752e-05	8.73094e-07	0	5.10485e-06	1.26355e-06	0	1	0	0	0	1	0	0	Cluster 3	0.448777	0	Peripherals	0.0319936	44	NA	NA	NA	NA	NA	NA	NA	NA	NA	NA
Plasticicumulans	0	0	1	3	0	2	1	0	0	3	0	2	0	12	0	0	6.88245e-07	7.94418e-06	0	0.000106039	1.2752e-05	0	0	7.65728e-06	0	5.90383e-06	0	0	0	0	0	0	0	Cluster 3	0.0982566	0.375	Peripherals	0.212772	45	NA	NA	NA	NA	NA	NA	NA	NA	NA	NA
Roseivirga	0	1	4	4	0	0	3	0	0	5	0	0	1	17	0	3.12774e-05	2.75298e-06	1.05922e-05	0	0	3.8256e-05	0	0	1.27621e-05	0	0	0	0	0	0	0	0	0	NA	NA	NA	NA	NA	NA	NA	NA	NA	NA	NA	NA	NA	NA	NA	NA
Pseudescherichia	0	0	1	0	0	0	0	1	0	0	0	0	0	2	0	0	6.88245e-07	0	0	0	0	8.73094e-07	0	0	0	0	0	0	0	0	0	0	0	NA	NA	NA	NA	NA	NA	NA	NA	NA	NA	NA	NA	NA	NA	NA	NA
Lujinxingia	0	0	0	1	0	0	0	0	0	2	0	0	0	3	0	0	0	2.64806e-06	0	0	0	0	0	5.10485e-06	0	0	0	0	0	0	0	0	0	NA	NA	NA	NA	NA	NA	NA	NA	NA	NA	NA	NA	NA	NA	NA	NA
Denitrobaculum	0	0	0	3	0	0	1	0	0	2	0	0	0	6	0	0	0	7.94418e-06	0	0	1.2752e-05	0	0	5.10485e-06	0	0	0	0	0	0	0	0	0	NA	NA	NA	NA	NA	NA	NA	NA	NA	NA	NA	NA	NA	NA	NA	NA
Chlorobium	0	1	0	0	0	2	4	0	2	10	0	0	1	19	0	3.12774e-05	0	0	0	0.000106039	5.1008e-05	0	4.15157e-06	2.55243e-05	0	0	1	0	0	0	1	0	0	Cluster 3	-0.779454	0.345679	Peripherals	0	18	NA	NA	NA	NA	NA	NA	NA	NA	NA	NA
Taonella	0	0	0	2	0	0	1	0	0	5	1	0	1	9	0	0	0	5.29612e-06	0	0	1.2752e-05	0	0	1.27621e-05	1.26355e-06	0	0	0	0	0	0	0	0	NA	NA	NA	NA	NA	NA	NA	NA	NA	NA	NA	NA	NA	NA	NA	NA
Wandonia	0	0	0	0	0	0	0	0	0	6	0	0	0	6	0	0	0	0	0	0	0	0	0	1.53146e-05	0	0	0	0	0	0	0	0	0	NA	NA	NA	NA	NA	NA	NA	NA	NA	NA	NA	NA	NA	NA	NA	NA
Flexistipes	0	0	0	0	0	0	0	0	0	1	0	0	0	1	0	0	0	0	0	0	0	0	0	2.55243e-06	0	0	0	0	0	0	0	0	0	NA	NA	NA	NA	NA	NA	NA	NA	NA	NA	NA	NA	NA	NA	NA	NA
Elioraea	0	0	1	0	0	0	0	0	0	1	0	0	0	2	0	0	6.88245e-07	0	0	0	0	0	0	2.55243e-06	0	0	0	0	0	0	0	0	0	NA	NA	NA	NA	NA	NA	NA	NA	NA	NA	NA	NA	NA	NA	NA	NA
Pseudorhizobium	0	0	0	13	2	0	0	0	0	1	1	0	0	17	0	0	0	3.44248e-05	3.62667e-06	0	0	0	0	2.55243e-06	1.26355e-06	0	0	0	0	0	0	0	0	NA	NA	NA	NA	NA	NA	NA	NA	NA	NA	NA	NA	NA	NA	NA	NA
Thiomicrospira	0	0	0	14	0	31	0	0	0	1	0	0	0	46	0	0	0	3.70728e-05	0	0.0016436	0	0	0	2.55243e-06	0	0	0	0	0	0	0	0	0	Cluster 3	-0.0708594	0	Peripherals	0.0423539	33	NA	NA	NA	NA	NA	NA	NA	NA	NA	NA
Gordonia	0	0	10	5	14	0	0	0	4	0	1	0	2	34	0	0	6.88245e-06	1.32403e-05	2.53867e-05	0	0	0	8.30315e-06	0	1.26355e-06	0	0	0	1	0	1	0	0	NA	NA	NA	NA	NA	NA	NA	NA	NA	NA	NA	NA	NA	NA	NA	NA
Pragia	0	0	1	0	0	0	0	1	0	0	0	0	0	2	0	0	6.88245e-07	0	0	0	0	8.73094e-07	0	0	0	0	0	0	0	0	0	0	0	NA	NA	NA	NA	NA	NA	NA	NA	NA	NA	NA	NA	NA	NA	NA	NA
Neptunomonas	0	0	3	1	1	0	0	2	0	3	0	0	2	10	0	0	2.06473e-06	2.64806e-06	1.81334e-06	0	0	1.74619e-06	0	7.65728e-06	0	0	0	0	0	0	0	0	0	NA	NA	NA	NA	NA	NA	NA	NA	NA	NA	NA	NA	NA	NA	NA	NA
Planifilum	0	0	0	0	0	0	0	1	0	2	0	0	0	3	0	0	0	0	0	0	0	8.73094e-07	0	5.10485e-06	0	0	0	0	0	0	0	0	0	NA	NA	NA	NA	NA	NA	NA	NA	NA	NA	NA	NA	NA	NA	NA	NA
Thermosporothrix	0	0	0	0	0	0	1	2	0	1	0	2	0	6	0	0	0	0	0	0	1.2752e-05	1.74619e-06	0	2.55243e-06	0	5.90383e-06	0	0	0	0	0	0	0	NA	NA	NA	NA	NA	NA	NA	NA	NA	NA	NA	NA	NA	NA	NA	NA
Miltoncostaea	0	0	0	0	0	0	0	0	0	1	0	0	0	1	0	0	0	0	0	0	0	0	0	2.55243e-06	0	0	0	0	0	0	0	0	0	NA	NA	NA	NA	NA	NA	NA	NA	NA	NA	NA	NA	NA	NA	NA	NA
Oceanicola	0	0	0	0	0	0	0	0	0	1	0	0	0	1	0	0	0	0	0	0	0	0	0	2.55243e-06	0	0	0	0	0	0	0	0	0	NA	NA	NA	NA	NA	NA	NA	NA	NA	NA	NA	NA	NA	NA	NA	NA
Capnocytophaga	0	0	0	0	0	0	0	0	0	1	0	2	0	3	0	0	0	0	0	0	0	0	0	2.55243e-06	0	5.90383e-06	0	0	0	0	0	0	0	NA	NA	NA	NA	NA	NA	NA	NA	NA	NA	NA	NA	NA	NA	NA	NA
Desulfofrigus	0	0	0	4	0	0	0	0	0	4	0	2	0	10	0	0	0	1.05922e-05	0	0	0	0	0	1.02097e-05	0	5.90383e-06	0	0	0	0	0	0	0	NA	NA	NA	NA	NA	NA	NA	NA	NA	NA	NA	NA	NA	NA	NA	NA
Phyllonema	0	0	0	0	0	0	1	0	0	2	1	0	0	4	0	0	0	0	0	0	1.2752e-05	0	0	5.10485e-06	1.26355e-06	0	0	0	0	0	0	0	0	NA	NA	NA	NA	NA	NA	NA	NA	NA	NA	NA	NA	NA	NA	NA	NA
Ancylothrix	0	0	0	1	0	0	2	0	0	0	0	0	1	3	0	0	0	2.64806e-06	0	0	2.5504e-05	0	0	0	0	0	0	0	0	0	0	0	0	NA	NA	NA	NA	NA	NA	NA	NA	NA	NA	NA	NA	NA	NA	NA	NA
Swaminathania	0	0	0	2	0	0	0	0	0	0	0	0	1	2	0	0	0	5.29612e-06	0	0	0	0	0	0	0	0	0	0	0	0	0	0	0	NA	NA	NA	NA	NA	NA	NA	NA	NA	NA	NA	NA	NA	NA	NA	NA
Aestuariibaculum	0	0	0	0	0	0	0	0	0	0	0	0	1	0	0	0	0	0	0	0	0	0	0	0	0	0	0	0	0	0	0	0	0	NA	NA	NA	NA	NA	NA	NA	NA	NA	NA	NA	NA	NA	NA	NA	NA
Methylopila	0	0	0	12	0	0	0	3	0	3	1	0	3	19	0	0	0	3.17767e-05	0	0	0	2.61928e-06	0	7.65728e-06	1.26355e-06	0	0	0	0	0	0	0	0	NA	NA	NA	NA	NA	NA	NA	NA	NA	NA	NA	NA	NA	NA	NA	NA
Amycolatopsis	0	1	1	1	0	0	0	0	0	1	1	0	0	5	0	3.12774e-05	6.88245e-07	2.64806e-06	0	0	0	0	0	2.55243e-06	1.26355e-06	0	0	0	0	0	0	0	0	NA	NA	NA	NA	NA	NA	NA	NA	NA	NA	NA	NA	NA	NA	NA	NA
Thiorhodospira	0	0	0	1	0	0	0	0	0	0	0	0	0	1	0	0	0	2.64806e-06	0	0	0	0	0	0	0	0	0	0	0	0	0	0	0	NA	NA	NA	NA	NA	NA	NA	NA	NA	NA	NA	NA	NA	NA	NA	NA
Actirhodobacter	0	0	0	1	0	0	0	0	0	0	0	0	0	1	0	0	0	2.64806e-06	0	0	0	0	0	0	0	0	0	0	0	0	0	0	0	NA	NA	NA	NA	NA	NA	NA	NA	NA	NA	NA	NA	NA	NA	NA	NA
Minicystis	0	0	0	14	1	0	0	0	0	0	1	0	2	16	0	0	0	3.70728e-05	1.81334e-06	0	0	0	0	0	1.26355e-06	0	0	0	0	0	0	0	0	NA	NA	NA	NA	NA	NA	NA	NA	NA	NA	NA	NA	NA	NA	NA	NA
Sulfurivermis	0	0	0	1	0	0	0	0	0	0	0	0	0	1	0	0	0	2.64806e-06	0	0	0	0	0	0	0	0	0	0	0	0	0	0	0	NA	NA	NA	NA	NA	NA	NA	NA	NA	NA	NA	NA	NA	NA	NA	NA
Oleibacter	0	0	0	3	0	0	0	0	0	0	0	0	0	3	0	0	0	7.94418e-06	0	0	0	0	0	0	0	0	0	0	0	0	0	0	0	NA	NA	NA	NA	NA	NA	NA	NA	NA	NA	NA	NA	NA	NA	NA	NA
Roseiarcus	0	0	0	2	0	0	0	0	0	0	2	0	0	4	0	0	0	5.29612e-06	0	0	0	0	0	0	2.52709e-06	0	0	0	0	0	0	0	0	NA	NA	NA	NA	NA	NA	NA	NA	NA	NA	NA	NA	NA	NA	NA	NA
Hydrogenispora	0	0	1	27	0	1	1	1	2	3	0	2	1	38	0	0	6.88245e-07	7.14976e-05	0	5.30195e-05	1.2752e-05	8.73094e-07	4.15157e-06	7.65728e-06	0	5.90383e-06	0	0	0	0	0	0	0	Cluster 3	-0.864518	0.197543	Peripherals	0.143966	22	NA	NA	NA	NA	NA	NA	NA	NA	NA	NA
Amantichitinum	0	0	1	0	0	0	0	0	0	0	0	0	2	1	0	0	6.88245e-07	0	0	0	0	0	0	0	0	0	0	0	0	0	0	0	0	NA	NA	NA	NA	NA	NA	NA	NA	NA	NA	NA	NA	NA	NA	NA	NA
Ureibacillus	0	0	0	3	3	0	0	0	0	0	0	10	0	16	0	0	0	7.94418e-06	5.44001e-06	0	0	0	0	0	0	2.95192e-05	0	0	0	0	0	0	0	NA	NA	NA	NA	NA	NA	NA	NA	NA	NA	NA	NA	NA	NA	NA	NA
Irregularibacter	0	0	0	0	0	0	0	0	0	1	0	1	0	2	0	0	0	0	0	0	0	0	0	2.55243e-06	0	2.95192e-06	0	0	0	0	0	0	0	NA	NA	NA	NA	NA	NA	NA	NA	NA	NA	NA	NA	NA	NA	NA	NA
Microscilla	0	0	0	0	0	0	0	0	0	5	0	0	0	5	0	0	0	0	0	0	0	0	0	1.27621e-05	0	0	0	0	0	0	0	0	0	NA	NA	NA	NA	NA	NA	NA	NA	NA	NA	NA	NA	NA	NA	NA	NA
Tepidimicrobium	0	0	0	2	0	0	0	0	0	1	0	1	0	4	0	0	0	5.29612e-06	0	0	0	0	0	2.55243e-06	0	2.95192e-06	0	0	0	0	0	0	0	NA	NA	NA	NA	NA	NA	NA	NA	NA	NA	NA	NA	NA	NA	NA	NA
Dehalogenimonas	0	0	0	6	0	0	1	0	0	0	0	0	1	7	0	0	0	1.58884e-05	0	0	1.2752e-05	0	0	0	0	0	0	0	0	0	0	0	0	NA	NA	NA	NA	NA	NA	NA	NA	NA	NA	NA	NA	NA	NA	NA	NA
Thermithiobacillus	0	0	0	4	0	0	0	0	0	0	0	0	0	4	0	0	0	1.05922e-05	0	0	0	0	0	0	0	0	0	0	0	0	0	0	0	NA	NA	NA	NA	NA	NA	NA	NA	NA	NA	NA	NA	NA	NA	NA	NA
Gulosibacter	0	0	0	1	0	0	0	0	0	0	0	0	0	1	0	0	0	2.64806e-06	0	0	0	0	0	0	0	0	0	0	0	0	0	0	0	NA	NA	NA	NA	NA	NA	NA	NA	NA	NA	NA	NA	NA	NA	NA	NA
Spiribacter	0	0	1	2	4	0	5	3	0	1	0	0	0	16	0	0	6.88245e-07	5.29612e-06	7.25334e-06	0	6.37601e-05	2.61928e-06	0	2.55243e-06	0	0	0	0	0	0	0	0	0	NA	NA	NA	NA	NA	NA	NA	NA	NA	NA	NA	NA	NA	NA	NA	NA
Oleiliquidispirillum	0	0	2	1	0	0	2	1	0	1	0	1	0	8	0	0	1.37649e-06	2.64806e-06	0	0	2.5504e-05	8.73094e-07	0	2.55243e-06	0	2.95192e-06	0	0	0	0	0	0	0	NA	NA	NA	NA	NA	NA	NA	NA	NA	NA	NA	NA	NA	NA	NA	NA
Amedibacillus	0	0	0	0	0	2	1	0	0	1	0	0	1	4	0	0	0	0	0	0.000106039	1.2752e-05	0	0	2.55243e-06	0	0	0	0	0	0	0	0	0	Cluster 3	0.826694	0	Peripherals	0.043884	52	NA	NA	NA	NA	NA	NA	NA	NA	NA	NA
Baia	0	0	0	0	0	0	1	0	0	0	0	3	0	4	0	0	0	0	0	0	1.2752e-05	0	0	0	0	8.85575e-06	0	0	0	0	0	0	0	NA	NA	NA	NA	NA	NA	NA	NA	NA	NA	NA	NA	NA	NA	NA	NA
Tapinothrix	0	0	0	0	0	0	1	0	0	0	0	0	0	1	0	0	0	0	0	0	1.2752e-05	0	0	0	0	0	0	0	0	0	0	0	0	NA	NA	NA	NA	NA	NA	NA	NA	NA	NA	NA	NA	NA	NA	NA	NA
Mastigocoleus	0	0	1	1	0	0	0	0	0	0	0	0	0	2	0	0	6.88245e-07	2.64806e-06	0	0	0	0	0	0	0	0	0	0	0	0	0	0	0	NA	NA	NA	NA	NA	NA	NA	NA	NA	NA	NA	NA	NA	NA	NA	NA
Desulfohalobium	0	0	0	5	0	0	0	0	0	0	0	0	0	5	0	0	0	1.32403e-05	0	0	0	0	0	0	0	0	0	0	0	0	0	0	0	NA	NA	NA	NA	NA	NA	NA	NA	NA	NA	NA	NA	NA	NA	NA	NA
Ligilactobacillus	0	0	1	4	0	1	0	1	0	0	0	0	0	7	0	0	6.88245e-07	1.05922e-05	0	5.30195e-05	0	8.73094e-07	0	0	0	0	0	0	0	0	0	0	0	NA	NA	NA	NA	NA	NA	NA	NA	NA	NA	NA	NA	NA	NA	NA	NA
Lacibacterium	1	1	1	8	0	0	2	0	0	6	0	3	1	22	4.25044e-05	3.12774e-05	6.88245e-07	2.11845e-05	0	0	2.5504e-05	0	0	1.53146e-05	0	8.85575e-06	0	0	0	0	0	0	0	Cluster 3	0.809873	0.144642	Peripherals	0.38275	62	NA	NA	NA	NA	NA	NA	NA	NA	NA	NA
Phreatobacter	1	0	0	6	0	0	0	0	0	0	0	1	1	8	4.25044e-05	0	0	1.58884e-05	0	0	0	0	0	0	0	2.95192e-06	0	0	0	0	0	0	0	NA	NA	NA	NA	NA	NA	NA	NA	NA	NA	NA	NA	NA	NA	NA	NA
Chlamydia	0	0	0	3	0	0	0	0	0	0	7	0	0	10	0	0	0	7.94418e-06	0	0	0	0	0	0	8.84483e-06	0	0	0	0	0	0	0	0	NA	NA	NA	NA	NA	NA	NA	NA	NA	NA	NA	NA	NA	NA	NA	NA
Denitratisoma	0	0	1	1	0	0	0	0	0	1	0	0	0	3	0	0	6.88245e-07	2.64806e-06	0	0	0	0	0	2.55243e-06	0	0	0	0	0	0	0	0	0	NA	NA	NA	NA	NA	NA	NA	NA	NA	NA	NA	NA	NA	NA	NA	NA
Marichromatium	0	0	6	2	0	0	0	4	0	1	0	0	0	13	0	0	4.12947e-06	5.29612e-06	0	0	0	3.49238e-06	0	2.55243e-06	0	0	0	0	0	0	0	0	0	NA	NA	NA	NA	NA	NA	NA	NA	NA	NA	NA	NA	NA	NA	NA	NA
Solibacillus	0	0	0	0	1	0	0	0	0	0	0	0	0	1	0	0	0	0	1.81334e-06	0	0	0	0	0	0	0	0	0	0	0	0	0	0	NA	NA	NA	NA	NA	NA	NA	NA	NA	NA	NA	NA	NA	NA	NA	NA
Rufibacter	0	0	0	0	0	0	0	0	0	0	1	0	0	1	0	0	0	0	0	0	0	0	0	0	1.26355e-06	0	0	0	0	0	0	0	0	NA	NA	NA	NA	NA	NA	NA	NA	NA	NA	NA	NA	NA	NA	NA	NA
Phaselicystis	0	0	3	1	0	0	0	0	0	0	0	1	0	5	0	0	2.06473e-06	2.64806e-06	0	0	0	0	0	0	0	2.95192e-06	0	0	0	0	0	0	0	NA	NA	NA	NA	NA	NA	NA	NA	NA	NA	NA	NA	NA	NA	NA	NA
Salinicola	0	0	1	0	0	1	0	0	1	1	0	0	0	4	0	0	6.88245e-07	0	0	5.30195e-05	0	0	2.07579e-06	2.55243e-06	0	0	0	0	0	0	0	0	0	NA	NA	NA	NA	NA	NA	NA	NA	NA	NA	NA	NA	NA	NA	NA	NA
Arenibacter	0	0	0	0	0	0	0	1	0	1	0	0	0	2	0	0	0	0	0	0	0	8.73094e-07	0	2.55243e-06	0	0	0	0	0	0	0	0	0	NA	NA	NA	NA	NA	NA	NA	NA	NA	NA	NA	NA	NA	NA	NA	NA
Anaerophaga	0	0	0	0	0	0	0	0	0	1	0	0	0	1	0	0	0	0	0	0	0	0	0	2.55243e-06	0	0	0	0	0	0	0	0	0	NA	NA	NA	NA	NA	NA	NA	NA	NA	NA	NA	NA	NA	NA	NA	NA
Pararhodospirillum	0	0	7	0	1	0	1	0	0	1	0	1	1	11	0	0	4.81771e-06	0	1.81334e-06	0	1.2752e-05	0	0	2.55243e-06	0	2.95192e-06	0	0	0	0	0	0	0	NA	NA	NA	NA	NA	NA	NA	NA	NA	NA	NA	NA	NA	NA	NA	NA
Gloeothece	1	0	0	0	0	3	0	0	0	9	1	0	1	14	4.25044e-05	0	0	0	0	0.000159058	0	0	0	2.29718e-05	1.26355e-06	0	0	0	0	0	0	0	0	Cluster 3	-1.01565	0.517361	Peripherals	0.00519541	13	NA	NA	NA	NA	NA	NA	NA	NA	NA	NA
Maribellus	0	0	0	0	0	0	0	0	0	1	0	0	0	1	0	0	0	0	0	0	0	0	0	2.55243e-06	0	0	0	0	0	0	0	0	0	NA	NA	NA	NA	NA	NA	NA	NA	NA	NA	NA	NA	NA	NA	NA	NA
Salinivibrio	0	0	0	0	0	0	0	3	0	0	0	0	0	3	0	0	0	0	0	0	0	2.61928e-06	0	0	0	0	0	0	0	0	0	0	0	NA	NA	NA	NA	NA	NA	NA	NA	NA	NA	NA	NA	NA	NA	NA	NA
Marinilactibacillus	0	0	0	0	0	0	0	0	0	1	0	0	0	1	0	0	0	0	0	0	0	0	0	2.55243e-06	0	0	0	0	0	0	0	0	0	NA	NA	NA	NA	NA	NA	NA	NA	NA	NA	NA	NA	NA	NA	NA	NA
Pseudoaliinostoc	0	0	0	0	0	3	2	0	0	8	0	0	1	13	0	0	0	0	0	0.000159058	2.5504e-05	0	0	2.04194e-05	0	0	1	0	0	0	1	0	0	Cluster 3	1.06289	0.499055	Peripherals	0.0497295	57	NA	NA	NA	NA	NA	NA	NA	NA	NA	NA
Hoeflea	0	0	1	10	0	0	0	1	0	2	0	0	1	14	0	0	6.88245e-07	2.64806e-05	0	0	0	8.73094e-07	0	5.10485e-06	0	0	0	0	0	0	0	0	0	NA	NA	NA	NA	NA	NA	NA	NA	NA	NA	NA	NA	NA	NA	NA	NA
Nodosilinea	0	0	0	0	0	14	5	0	0	10	0	0	1	29	0	0	0	0	0	0.000742272	6.37601e-05	0	0	2.55243e-05	0	0	1	0	0	0	1	0	0	Cluster 3	0.873933	0.0570934	Peripherals	0.0454186	53	NA	NA	NA	NA	NA	NA	NA	NA	NA	NA
Desulfonatronospira	0	0	0	5	0	0	0	0	0	1	0	1	0	7	0	0	0	1.32403e-05	0	0	0	0	0	2.55243e-06	0	2.95192e-06	0	0	0	0	0	0	0	NA	NA	NA	NA	NA	NA	NA	NA	NA	NA	NA	NA	NA	NA	NA	NA
Acetobacterium	0	0	1	4	0	0	0	1	0	0	3	2	0	11	0	0	6.88245e-07	1.05922e-05	0	0	0	8.73094e-07	0	0	3.79064e-06	5.90383e-06	0	0	0	0	0	0	0	NA	NA	NA	NA	NA	NA	NA	NA	NA	NA	NA	NA	NA	NA	NA	NA
Croceicoccus	0	0	1	4	1	0	1	0	0	2	0	0	0	9	0	0	6.88245e-07	1.05922e-05	1.81334e-06	0	1.2752e-05	0	0	5.10485e-06	0	0	0	0	0	0	0	0	0	NA	NA	NA	NA	NA	NA	NA	NA	NA	NA	NA	NA	NA	NA	NA	NA
Geovibrio	0	0	0	0	0	0	0	0	0	0	1	0	0	1	0	0	0	0	0	0	0	0	0	0	1.26355e-06	0	0	0	0	0	0	0	0	NA	NA	NA	NA	NA	NA	NA	NA	NA	NA	NA	NA	NA	NA	NA	NA
Campylobacter	0	0	0	1	0	0	0	0	0	1	1	6	1	9	0	0	0	2.64806e-06	0	0	0	0	0	2.55243e-06	1.26355e-06	1.77115e-05	0	0	0	0	0	0	0	NA	NA	NA	NA	NA	NA	NA	NA	NA	NA	NA	NA	NA	NA	NA	NA
Mesobacillus	0	0	1	0	0	0	0	0	0	0	0	0	0	1	0	0	6.88245e-07	0	0	0	0	0	0	0	0	0	0	0	0	0	0	0	0	NA	NA	NA	NA	NA	NA	NA	NA	NA	NA	NA	NA	NA	NA	NA	NA
Mucispirillum	0	0	0	0	0	0	0	0	0	0	17	0	0	17	0	0	0	0	0	0	0	0	0	0	2.14803e-05	0	0	0	0	0	0	0	0	NA	NA	NA	NA	NA	NA	NA	NA	NA	NA	NA	NA	NA	NA	NA	NA
Akkermansia	0	0	0	0	0	0	0	0	0	0	7	2	0	9	0	0	0	0	0	0	0	0	0	0	8.84483e-06	5.90383e-06	0	0	0	0	0	0	0	NA	NA	NA	NA	NA	NA	NA	NA	NA	NA	NA	NA	NA	NA	NA	NA
Millionella	0	0	0	0	0	0	0	1	0	0	1	0	0	2	0	0	0	0	0	0	0	8.73094e-07	0	0	1.26355e-06	0	0	0	0	0	0	0	0	NA	NA	NA	NA	NA	NA	NA	NA	NA	NA	NA	NA	NA	NA	NA	NA
Chania	0	0	1	0	0	0	0	1	0	0	0	0	0	2	0	0	6.88245e-07	0	0	0	0	8.73094e-07	0	0	0	0	0	0	0	0	0	0	0	NA	NA	NA	NA	NA	NA	NA	NA	NA	NA	NA	NA	NA	NA	NA	NA
Endozoicomonas	0	0	1	4	2	0	0	7	0	0	0	0	1	14	0	0	6.88245e-07	1.05922e-05	3.62667e-06	0	0	6.11166e-06	0	0	0	0	0	0	0	0	0	0	0	NA	NA	NA	NA	NA	NA	NA	NA	NA	NA	NA	NA	NA	NA	NA	NA
Desulfacinum	0	0	2	3	0	0	0	0	0	0	0	0	0	5	0	0	1.37649e-06	7.94418e-06	0	0	0	0	0	0	0	0	0	0	0	0	0	0	0	NA	NA	NA	NA	NA	NA	NA	NA	NA	NA	NA	NA	NA	NA	NA	NA
Schleiferia	0	0	0	0	0	0	0	1	0	5	0	0	0	6	0	0	0	0	0	0	0	8.73094e-07	0	1.27621e-05	0	0	0	0	0	0	0	0	0	NA	NA	NA	NA	NA	NA	NA	NA	NA	NA	NA	NA	NA	NA	NA	NA
Niveitalea	0	0	1	8	0	0	0	1	0	0	0	0	0	10	0	0	6.88245e-07	2.11845e-05	0	0	0	8.73094e-07	0	0	0	0	0	0	0	0	0	0	0	NA	NA	NA	NA	NA	NA	NA	NA	NA	NA	NA	NA	NA	NA	NA	NA
Butyricimonas	0	0	2	0	0	0	0	0	0	0	28	0	0	30	0	0	1.37649e-06	0	0	0	0	0	0	0	3.53793e-05	0	0	0	0	0	0	0	0	NA	NA	NA	NA	NA	NA	NA	NA	NA	NA	NA	NA	NA	NA	NA	NA
Allochromatium	0	0	4	2	0	0	0	4	0	0	0	0	1	10	0	0	2.75298e-06	5.29612e-06	0	0	0	3.49238e-06	0	0	0	0	0	0	0	0	0	0	0	NA	NA	NA	NA	NA	NA	NA	NA	NA	NA	NA	NA	NA	NA	NA	NA
Gulbenkiania	0	0	2	0	0	0	0	0	0	1	0	0	2	3	0	0	1.37649e-06	0	0	0	0	0	0	2.55243e-06	0	0	0	0	0	0	0	0	0	NA	NA	NA	NA	NA	NA	NA	NA	NA	NA	NA	NA	NA	NA	NA	NA
Geotoga	0	0	2	0	2	0	0	0	0	0	0	0	1	4	0	0	1.37649e-06	0	3.62667e-06	0	0	0	0	0	0	0	0	0	0	0	0	0	0	NA	NA	NA	NA	NA	NA	NA	NA	NA	NA	NA	NA	NA	NA	NA	NA
Azoarcus	0	0	5	1	0	0	0	1	0	2	1	0	1	10	0	0	3.44122e-06	2.64806e-06	0	0	0	8.73094e-07	0	5.10485e-06	1.26355e-06	0	0	0	0	0	0	0	0	NA	NA	NA	NA	NA	NA	NA	NA	NA	NA	NA	NA	NA	NA	NA	NA
Ruegeria	0	1	0	1	0	0	0	0	0	0	0	0	1	2	0	3.12774e-05	0	2.64806e-06	0	0	0	0	0	0	0	0	0	0	0	0	0	0	0	NA	NA	NA	NA	NA	NA	NA	NA	NA	NA	NA	NA	NA	NA	NA	NA
Dietzia	0	0	0	1	0	0	0	0	0	2	0	0	0	3	0	0	0	2.64806e-06	0	0	0	0	0	5.10485e-06	0	0	0	0	0	0	0	0	0	NA	NA	NA	NA	NA	NA	NA	NA	NA	NA	NA	NA	NA	NA	NA	NA
Desulfocella	0	0	0	1	0	0	1	0	0	1	0	0	0	3	0	0	0	2.64806e-06	0	0	1.2752e-05	0	0	2.55243e-06	0	0	0	0	0	0	0	0	0	NA	NA	NA	NA	NA	NA	NA	NA	NA	NA	NA	NA	NA	NA	NA	NA
Geobacillus	0	0	2	1	0	0	0	0	0	2	0	1	0	6	0	0	1.37649e-06	2.64806e-06	0	0	0	0	0	5.10485e-06	0	2.95192e-06	0	0	0	0	0	0	0	NA	NA	NA	NA	NA	NA	NA	NA	NA	NA	NA	NA	NA	NA	NA	NA
Xanthovirga	0	0	0	0	0	0	0	0	0	2	0	0	0	2	0	0	0	0	0	0	0	0	0	5.10485e-06	0	0	0	0	0	0	0	0	0	NA	NA	NA	NA	NA	NA	NA	NA	NA	NA	NA	NA	NA	NA	NA	NA
Desulfobacterium	0	0	0	0	0	0	0	0	0	1	0	0	0	1	0	0	0	0	0	0	0	0	0	2.55243e-06	0	0	0	0	0	0	0	0	0	NA	NA	NA	NA	NA	NA	NA	NA	NA	NA	NA	NA	NA	NA	NA	NA
Coraliomargarita	4	0	1	0	14	0	0	0	0	4	0	0	1	23	0.000170017	0	6.88245e-07	0	2.53867e-05	0	0	0	0	1.02097e-05	0	0	0	0	0	0	0	0	0	Cluster 5	0.707107	0	Peripherals	0.00217668	4	NA	NA	NA	NA	NA	NA	NA	NA	NA	NA
Thermus	0	0	0	1	0	0	0	0	1	1	0	0	0	3	0	0	0	2.64806e-06	0	0	0	0	2.07579e-06	2.55243e-06	0	0	0	0	0	0	0	0	0	NA	NA	NA	NA	NA	NA	NA	NA	NA	NA	NA	NA	NA	NA	NA	NA
Nicoletella	0	0	0	0	0	0	0	0	0	0	0	1	0	1	0	0	0	0	0	0	0	0	0	0	0	2.95192e-06	0	0	0	0	0	0	0	NA	NA	NA	NA	NA	NA	NA	NA	NA	NA	NA	NA	NA	NA	NA	NA
Hydrogenophilus	0	0	3	0	0	0	0	0	0	1	0	0	0	4	0	0	2.06473e-06	0	0	0	0	0	0	2.55243e-06	0	0	0	0	0	0	0	0	0	NA	NA	NA	NA	NA	NA	NA	NA	NA	NA	NA	NA	NA	NA	NA	NA
Lachnoclostridium	0	0	0	0	0	0	0	21	0	0	2	0	1	23	0	0	0	0	0	0	0	1.8335e-05	0	0	2.52709e-06	0	0	0	0	0	0	0	0	NA	NA	NA	NA	NA	NA	NA	NA	NA	NA	NA	NA	NA	NA	NA	NA
Lignipirellula	0	0	0	0	0	0	1	0	0	1	0	1	0	3	0	0	0	0	0	0	1.2752e-05	0	0	2.55243e-06	0	2.95192e-06	0	0	0	0	0	0	0	NA	NA	NA	NA	NA	NA	NA	NA	NA	NA	NA	NA	NA	NA	NA	NA
Caldibacillus	0	0	0	2	0	1	0	0	0	1	0	2	0	6	0	0	0	5.29612e-06	0	5.30195e-05	0	0	0	2.55243e-06	0	5.90383e-06	0	0	0	0	0	0	0	NA	NA	NA	NA	NA	NA	NA	NA	NA	NA	NA	NA	NA	NA	NA	NA
Curvivirga	0	0	0	6	0	0	0	0	0	0	0	0	0	6	0	0	0	1.58884e-05	0	0	0	0	0	0	0	0	0	0	0	0	0	0	0	NA	NA	NA	NA	NA	NA	NA	NA	NA	NA	NA	NA	NA	NA	NA	NA
Prolixibacter	0	0	0	0	0	0	0	14	0	2	2	0	0	18	0	0	0	0	0	0	0	1.22233e-05	0	5.10485e-06	2.52709e-06	0	0	0	0	0	0	0	0	NA	NA	NA	NA	NA	NA	NA	NA	NA	NA	NA	NA	NA	NA	NA	NA
Labedella	0	0	0	0	0	0	2	0	0	0	0	1	0	3	0	0	0	0	0	0	2.5504e-05	0	0	0	0	2.95192e-06	0	0	0	0	0	0	0	NA	NA	NA	NA	NA	NA	NA	NA	NA	NA	NA	NA	NA	NA	NA	NA
Alteribacillus	0	0	0	0	0	0	0	0	0	0	0	3	0	3	0	0	0	0	0	0	0	0	0	0	0	8.85575e-06	0	0	0	0	0	0	0	NA	NA	NA	NA	NA	NA	NA	NA	NA	NA	NA	NA	NA	NA	NA	NA
Virgibacillus	0	0	0	1	0	0	0	0	0	1	0	3	1	5	0	0	0	2.64806e-06	0	0	0	0	0	2.55243e-06	0	8.85575e-06	0	0	0	0	0	0	0	NA	NA	NA	NA	NA	NA	NA	NA	NA	NA	NA	NA	NA	NA	NA	NA
Mycobacteroides	0	0	0	1	0	0	0	0	0	2	0	4	0	7	0	0	0	2.64806e-06	0	0	0	0	0	5.10485e-06	0	1.18077e-05	0	0	0	0	0	0	0	NA	NA	NA	NA	NA	NA	NA	NA	NA	NA	NA	NA	NA	NA	NA	NA
Rhodopila	1	0	1	1	0	0	0	0	0	0	0	0	1	3	4.25044e-05	0	6.88245e-07	2.64806e-06	0	0	0	0	0	0	0	0	0	0	0	0	0	0	0	NA	NA	NA	NA	NA	NA	NA	NA	NA	NA	NA	NA	NA	NA	NA	NA
Neglecta	0	0	0	1	0	0	0	0	0	0	1	0	0	2	0	0	0	2.64806e-06	0	0	0	0	0	0	1.26355e-06	0	0	0	0	0	0	0	0	NA	NA	NA	NA	NA	NA	NA	NA	NA	NA	NA	NA	NA	NA	NA	NA
Saccharicrinis	0	0	0	0	0	0	0	1	0	1	0	0	1	2	0	0	0	0	0	0	0	8.73094e-07	0	2.55243e-06	0	0	0	0	0	0	0	0	0	NA	NA	NA	NA	NA	NA	NA	NA	NA	NA	NA	NA	NA	NA	NA	NA
Rhodoblastus	0	0	0	0	0	0	0	2	0	1	1	0	1	4	0	0	0	0	0	0	0	1.74619e-06	0	2.55243e-06	1.26355e-06	0	0	0	0	0	0	0	0	NA	NA	NA	NA	NA	NA	NA	NA	NA	NA	NA	NA	NA	NA	NA	NA
Oricola	0	0	0	2	1	0	0	0	0	1	0	0	0	4	0	0	0	5.29612e-06	1.81334e-06	0	0	0	0	2.55243e-06	0	0	0	0	0	0	0	0	0	NA	NA	NA	NA	NA	NA	NA	NA	NA	NA	NA	NA	NA	NA	NA	NA
Microbaculum	0	0	0	0	0	0	0	1	0	0	0	0	0	1	0	0	0	0	0	0	0	8.73094e-07	0	0	0	0	0	0	0	0	0	0	0	NA	NA	NA	NA	NA	NA	NA	NA	NA	NA	NA	NA	NA	NA	NA	NA
Proteinivorax	0	0	0	0	0	0	0	0	0	0	3	0	0	3	0	0	0	0	0	0	0	0	0	0	3.79064e-06	0	0	0	0	0	0	0	0	NA	NA	NA	NA	NA	NA	NA	NA	NA	NA	NA	NA	NA	NA	NA	NA
Calidifontibacter	0	0	0	0	0	0	0	0	0	0	1	0	0	1	0	0	0	0	0	0	0	0	0	0	1.26355e-06	0	0	0	0	0	0	0	0	NA	NA	NA	NA	NA	NA	NA	NA	NA	NA	NA	NA	NA	NA	NA	NA
Sulfuricurvum	0	0	0	0	0	0	0	3	0	0	1	0	0	4	0	0	0	0	0	0	0	2.61928e-06	0	0	1.26355e-06	0	0	0	0	0	0	0	0	NA	NA	NA	NA	NA	NA	NA	NA	NA	NA	NA	NA	NA	NA	NA	NA
Amphritea	0	0	2	2	2	1	0	2	0	0	0	0	2	9	0	0	1.37649e-06	5.29612e-06	3.62667e-06	5.30195e-05	0	1.74619e-06	0	0	0	0	0	0	0	0	0	0	0	NA	NA	NA	NA	NA	NA	NA	NA	NA	NA	NA	NA	NA	NA	NA	NA
Dichotomicrobium	0	1	1	0	0	0	0	0	0	0	0	0	0	2	0	3.12774e-05	6.88245e-07	0	0	0	0	0	0	0	0	0	0	0	0	0	0	0	0	NA	NA	NA	NA	NA	NA	NA	NA	NA	NA	NA	NA	NA	NA	NA	NA
Paenarthrobacter	0	4	0	0	0	0	0	0	0	0	0	0	0	4	0	0.000125109	0	0	0	0	0	0	0	0	0	0	0	0	0	0	0	0	0	Cluster 1	NA	NA	NA	NA	NA	NA	NA	NA	NA	NA	NA	NA	NA	NA	NA
Pararheinheimera	0	1	1	0	0	0	0	0	0	0	0	0	0	2	0	3.12774e-05	6.88245e-07	0	0	0	0	0	0	0	0	0	0	0	0	0	0	0	0	NA	NA	NA	NA	NA	NA	NA	NA	NA	NA	NA	NA	NA	NA	NA	NA
Methyloceanibacter	0	1	0	2	0	0	0	0	0	2	0	0	0	5	0	3.12774e-05	0	5.29612e-06	0	0	0	0	0	5.10485e-06	0	0	0	0	0	0	0	0	0	NA	NA	NA	NA	NA	NA	NA	NA	NA	NA	NA	NA	NA	NA	NA	NA
Rugamonas	0	0	5	1	0	0	0	0	0	1	0	0	1	7	0	0	3.44122e-06	2.64806e-06	0	0	0	0	0	2.55243e-06	0	0	0	0	0	0	0	0	0	NA	NA	NA	NA	NA	NA	NA	NA	NA	NA	NA	NA	NA	NA	NA	NA
Herbinix	0	0	0	0	0	0	0	3	0	0	0	0	0	3	0	0	0	0	0	0	0	2.61928e-06	0	0	0	0	0	0	0	0	0	0	0	NA	NA	NA	NA	NA	NA	NA	NA	NA	NA	NA	NA	NA	NA	NA	NA
Saccharofermentans	0	0	0	0	0	0	0	0	0	0	0	2	0	2	0	0	0	0	0	0	0	0	0	0	0	5.90383e-06	0	0	0	0	0	0	0	NA	NA	NA	NA	NA	NA	NA	NA	NA	NA	NA	NA	NA	NA	NA	NA
Marmoricola	0	0	1	3	1	0	1	0	1	1	0	5	0	13	0	0	6.88245e-07	7.94418e-06	1.81334e-06	0	1.2752e-05	0	2.07579e-06	2.55243e-06	0	1.47596e-05	0	0	0	0	0	0	0	NA	NA	NA	NA	NA	NA	NA	NA	NA	NA	NA	NA	NA	NA	NA	NA
Luteimicrobium	0	0	0	0	0	0	0	0	0	0	0	4	0	4	0	0	0	0	0	0	0	0	0	0	0	1.18077e-05	0	0	0	0	0	0	0	NA	NA	NA	NA	NA	NA	NA	NA	NA	NA	NA	NA	NA	NA	NA	NA
Williamsia	0	0	1	1	0	0	0	0	0	0	0	0	0	2	0	0	6.88245e-07	2.64806e-06	0	0	0	0	0	0	0	0	0	0	0	0	0	0	0	NA	NA	NA	NA	NA	NA	NA	NA	NA	NA	NA	NA	NA	NA	NA	NA
Evansella	0	0	0	1	1	0	0	0	0	0	0	2	1	4	0	0	0	2.64806e-06	1.81334e-06	0	0	0	0	0	0	5.90383e-06	0	0	0	0	0	0	0	NA	NA	NA	NA	NA	NA	NA	NA	NA	NA	NA	NA	NA	NA	NA	NA
Bowmanella	0	0	1	2	0	0	0	1	0	0	0	0	0	4	0	0	6.88245e-07	5.29612e-06	0	0	0	8.73094e-07	0	0	0	0	0	0	0	0	0	0	0	NA	NA	NA	NA	NA	NA	NA	NA	NA	NA	NA	NA	NA	NA	NA	NA
Commensalibacter	0	0	0	2	0	0	0	0	0	0	0	0	0	2	0	0	0	5.29612e-06	0	0	0	0	0	0	0	0	0	0	0	0	0	0	0	NA	NA	NA	NA	NA	NA	NA	NA	NA	NA	NA	NA	NA	NA	NA	NA
Biostraticola	0	0	1	0	0	0	0	0	0	0	1	0	0	2	0	0	6.88245e-07	0	0	0	0	0	0	0	1.26355e-06	0	0	0	0	0	0	0	0	NA	NA	NA	NA	NA	NA	NA	NA	NA	NA	NA	NA	NA	NA	NA	NA
Deinococcus	0	0	1	0	3	6	0	0	0	3	0	0	1	13	0	0	6.88245e-07	0	5.44001e-06	0.000318117	0	0	0	7.65728e-06	0	0	0	0	0	0	0	0	0	Cluster 3	-1.44081	0.0605469	Peripherals	0.000992604	4	NA	NA	NA	NA	NA	NA	NA	NA	NA	NA
Cephaloticoccus	1	0	1	4	1	0	0	1	0	1	0	0	4	9	4.25044e-05	0	6.88245e-07	1.05922e-05	1.81334e-06	0	0	8.73094e-07	0	2.55243e-06	0	0	0	0	0	0	0	0	0	NA	NA	NA	NA	NA	NA	NA	NA	NA	NA	NA	NA	NA	NA	NA	NA
Kushneria	0	0	2	0	1	0	0	4	1	0	1	0	0	9	0	0	1.37649e-06	0	1.81334e-06	0	0	3.49238e-06	2.07579e-06	0	1.26355e-06	0	0	0	0	0	0	0	0	NA	NA	NA	NA	NA	NA	NA	NA	NA	NA	NA	NA	NA	NA	NA	NA
Saccharospirillum	0	0	0	1	2	4	0	0	0	1	0	0	0	8	0	0	0	2.64806e-06	3.62667e-06	0.000212078	0	0	0	2.55243e-06	0	0	0	0	0	0	0	0	0	Cluster 3	-1.25185	0.541322	Peripherals	0.00630424	8	NA	NA	NA	NA	NA	NA	NA	NA	NA	NA
Cephalothrix	0	0	0	0	0	0	1	1	0	5	0	0	0	7	0	0	0	0	0	0	1.2752e-05	8.73094e-07	0	1.27621e-05	0	0	0	0	0	0	0	0	0	NA	NA	NA	NA	NA	NA	NA	NA	NA	NA	NA	NA	NA	NA	NA	NA
Pseudochrobactrum	0	0	1	1	1	0	0	0	0	4	0	5	3	12	0	0	6.88245e-07	2.64806e-06	1.81334e-06	0	0	0	0	1.02097e-05	0	1.47596e-05	0	0	0	0	0	0	0	NA	NA	NA	NA	NA	NA	NA	NA	NA	NA	NA	NA	NA	NA	NA	NA
Thermaerobacter	0	0	0	0	0	0	1	0	0	3	0	1	0	5	0	0	0	0	0	0	1.2752e-05	0	0	7.65728e-06	0	2.95192e-06	0	0	0	0	0	0	0	NA	NA	NA	NA	NA	NA	NA	NA	NA	NA	NA	NA	NA	NA	NA	NA
Phaeocystidibacter	0	0	0	0	0	0	1	0	0	6	0	0	4	7	0	0	0	0	0	0	1.2752e-05	0	0	1.53146e-05	0	0	0	0	0	0	0	0	0	NA	NA	NA	NA	NA	NA	NA	NA	NA	NA	NA	NA	NA	NA	NA	NA
Desulfotalea	3	0	0	5	0	0	1	0	0	10	0	0	0	19	0.000127513	0	0	1.32403e-05	0	0	1.2752e-05	0	0	2.55243e-05	0	0	0	0	0	0	0	0	0	Cluster 3	0.349415	0.0849383	Peripherals	0.2051	51	NA	NA	NA	NA	NA	NA	NA	NA	NA	NA
Rosistilla	0	0	0	1	0	0	0	0	0	4	0	0	0	5	0	0	0	2.64806e-06	0	0	0	0	0	1.02097e-05	0	0	0	0	0	0	0	0	0	NA	NA	NA	NA	NA	NA	NA	NA	NA	NA	NA	NA	NA	NA	NA	NA
Taishania	0	0	0	0	0	0	0	0	0	2	0	0	0	2	0	0	0	0	0	0	0	0	0	5.10485e-06	0	0	0	0	0	0	0	0	0	NA	NA	NA	NA	NA	NA	NA	NA	NA	NA	NA	NA	NA	NA	NA	NA
Leptodesmis	0	0	0	1	0	0	2	2	0	5	0	0	0	10	0	0	0	2.64806e-06	0	0	2.5504e-05	1.74619e-06	0	1.27621e-05	0	0	0	0	0	0	0	0	0	NA	NA	NA	NA	NA	NA	NA	NA	NA	NA	NA	NA	NA	NA	NA	NA
Oceanococcus	0	0	0	0	0	0	0	0	0	2	0	0	0	2	0	0	0	0	0	0	0	0	0	5.10485e-06	0	0	0	0	0	0	0	0	0	NA	NA	NA	NA	NA	NA	NA	NA	NA	NA	NA	NA	NA	NA	NA	NA
Angustibacter	0	0	0	0	0	0	0	0	0	0	2	0	0	2	0	0	0	0	0	0	0	0	0	0	2.52709e-06	0	0	0	0	0	0	0	0	NA	NA	NA	NA	NA	NA	NA	NA	NA	NA	NA	NA	NA	NA	NA	NA
Megamonas	0	0	0	1	0	0	0	0	0	0	1	0	0	2	0	0	0	2.64806e-06	0	0	0	0	0	0	1.26355e-06	0	0	0	0	0	0	0	0	NA	NA	NA	NA	NA	NA	NA	NA	NA	NA	NA	NA	NA	NA	NA	NA
Limnoraphis	0	0	0	0	0	0	6	0	0	4	0	0	0	10	0	0	0	0	0	0	7.65121e-05	0	0	1.02097e-05	0	0	0	0	0	0	0	0	0	NA	NA	NA	NA	NA	NA	NA	NA	NA	NA	NA	NA	NA	NA	NA	NA
Pseudoscillatoria	2	0	0	0	0	3	1	0	0	5	0	0	1	11	8.50087e-05	0	0	0	0	0.000159058	1.2752e-05	0	0	1.27621e-05	0	0	0	0	0	0	0	0	0	Cluster 3	1.29909	0.545	Peripherals	0	62	NA	NA	NA	NA	NA	NA	Cluster 3	0.385636	0.32	Peripherals
Aureibacter	0	0	0	0	0	0	0	0	0	3	0	0	1	3	0	0	0	0	0	0	0	0	0	7.65728e-06	0	0	0	0	0	0	0	0	0	NA	NA	NA	NA	NA	NA	NA	NA	NA	NA	NA	NA	NA	NA	NA	NA
Ruminococcus	0	0	4	2	0	0	1	0	0	1	1	0	0	9	0	0	2.75298e-06	5.29612e-06	0	0	1.2752e-05	0	0	2.55243e-06	1.26355e-06	0	0	0	0	0	0	0	0	NA	NA	NA	NA	NA	NA	NA	NA	NA	NA	NA	NA	NA	NA	NA	NA
Collimonas	0	0	1	0	0	0	0	0	1	2	0	0	0	4	0	0	6.88245e-07	0	0	0	0	0	2.07579e-06	5.10485e-06	0	0	0	0	0	0	0	0	0	NA	NA	NA	NA	NA	NA	NA	NA	NA	NA	NA	NA	NA	NA	NA	NA
Algihabitans	0	0	1	0	0	0	0	0	0	0	0	0	0	1	0	0	6.88245e-07	0	0	0	0	0	0	0	0	0	0	0	0	0	0	0	0	NA	NA	NA	NA	NA	NA	NA	NA	NA	NA	NA	NA	NA	NA	NA	NA
Paucibacter	0	0	4	0	0	0	0	1	0	0	0	0	1	5	0	0	2.75298e-06	0	0	0	0	8.73094e-07	0	0	0	0	0	0	0	0	0	0	0	NA	NA	NA	NA	NA	NA	NA	NA	NA	NA	NA	NA	NA	NA	NA	NA
Marivibrio	0	0	0	1	0	0	0	0	0	0	0	1	0	2	0	0	0	2.64806e-06	0	0	0	0	0	0	0	2.95192e-06	0	0	0	0	0	0	0	NA	NA	NA	NA	NA	NA	NA	NA	NA	NA	NA	NA	NA	NA	NA	NA
Orbus	0	0	0	0	0	0	1	0	0	0	0	2	0	3	0	0	0	0	0	0	1.2752e-05	0	0	0	0	5.90383e-06	0	0	0	0	0	0	0	NA	NA	NA	NA	NA	NA	NA	NA	NA	NA	NA	NA	NA	NA	NA	NA
Pseudarthrobacter	0	0	2	0	0	0	0	0	0	0	0	1	0	3	0	0	1.37649e-06	0	0	0	0	0	0	0	0	2.95192e-06	0	0	0	0	0	0	0	NA	NA	NA	NA	NA	NA	NA	NA	NA	NA	NA	NA	NA	NA	NA	NA
Hyalangium	0	0	1	16	0	0	0	0	0	1	0	0	0	18	0	0	6.88245e-07	4.2369e-05	0	0	0	0	0	2.55243e-06	0	0	0	0	0	0	0	0	0	NA	NA	NA	NA	NA	NA	NA	NA	NA	NA	NA	NA	NA	NA	NA	NA
Robiginitomaculum	0	0	0	14	0	0	0	0	0	1	0	0	0	15	0	0	0	3.70728e-05	0	0	0	0	0	2.55243e-06	0	0	0	0	0	0	0	0	0	NA	NA	NA	NA	NA	NA	NA	NA	NA	NA	NA	NA	NA	NA	NA	NA
Bacteriovorax	0	0	0	9	0	0	0	0	0	7	0	0	2	16	0	0	0	2.38325e-05	0	0	0	0	0	1.7867e-05	0	0	0	0	0	0	0	0	0	NA	NA	NA	NA	NA	NA	NA	NA	NA	NA	NA	NA	NA	NA	NA	NA
Chitinivibrio	0	0	0	3	0	0	0	0	0	0	0	0	0	3	0	0	0	7.94418e-06	0	0	0	0	0	0	0	0	0	0	0	0	0	0	0	NA	NA	NA	NA	NA	NA	NA	NA	NA	NA	NA	NA	NA	NA	NA	NA
Diaphorobacter	2	0	5	0	0	1	0	3	0	1	0	0	1	12	8.50087e-05	0	3.44122e-06	0	0	5.30195e-05	0	2.61928e-06	0	2.55243e-06	0	0	0	0	0	0	0	0	0	Cluster 1	NA	NA	NA	NA	NA	NA	NA	NA	NA	NA	NA	NA	NA	NA	NA
Dendrosporobacter	0	0	0	0	0	0	0	4	0	0	8	0	3	12	0	0	0	0	0	0	0	3.49238e-06	0	0	1.01084e-05	0	0	0	0	0	0	0	0	NA	NA	NA	NA	NA	NA	NA	NA	NA	NA	NA	NA	NA	NA	NA	NA
Fretibacter	0	0	1	1	0	0	0	0	0	0	0	0	0	2	0	0	6.88245e-07	2.64806e-06	0	0	0	0	0	0	0	0	0	0	0	0	0	0	0	NA	NA	NA	NA	NA	NA	NA	NA	NA	NA	NA	NA	NA	NA	NA	NA
Sporacetigenium	0	0	0	2	3	0	0	0	0	0	0	0	0	5	0	0	0	5.29612e-06	5.44001e-06	0	0	0	0	0	0	0	0	0	0	0	0	0	0	NA	NA	NA	NA	NA	NA	NA	NA	NA	NA	NA	NA	NA	NA	NA	NA
Psychrobacillus	0	0	1	1	3	0	0	0	0	2	0	0	0	7	0	0	6.88245e-07	2.64806e-06	5.44001e-06	0	0	0	0	5.10485e-06	0	0	0	0	0	0	0	0	0	NA	NA	NA	NA	NA	NA	NA	NA	NA	NA	NA	NA	NA	NA	NA	NA
Mesonia	0	0	1	1	0	0	0	0	0	0	0	0	1	2	0	0	6.88245e-07	2.64806e-06	0	0	0	0	0	0	0	0	0	0	0	0	0	0	0	NA	NA	NA	NA	NA	NA	NA	NA	NA	NA	NA	NA	NA	NA	NA	NA
Thiospirillum	0	0	1	1	0	0	0	0	0	0	0	0	0	2	0	0	6.88245e-07	2.64806e-06	0	0	0	0	0	0	0	0	0	0	0	0	0	0	0	NA	NA	NA	NA	NA	NA	NA	NA	NA	NA	NA	NA	NA	NA	NA	NA
Croceifilum	0	0	0	0	0	0	0	0	0	0	0	1	0	1	0	0	0	0	0	0	0	0	0	0	0	2.95192e-06	0	0	0	0	0	0	0	NA	NA	NA	NA	NA	NA	NA	NA	NA	NA	NA	NA	NA	NA	NA	NA
Acidimicrobium	0	0	1	0	1	0	0	0	0	0	0	3	0	5	0	0	6.88245e-07	0	1.81334e-06	0	0	0	0	0	0	8.85575e-06	0	0	0	0	0	0	0	NA	NA	NA	NA	NA	NA	NA	NA	NA	NA	NA	NA	NA	NA	NA	NA
Olegusella	0	0	0	0	0	0	0	0	0	0	0	3	0	3	0	0	0	0	0	0	0	0	0	0	0	8.85575e-06	0	0	0	0	0	0	0	NA	NA	NA	NA	NA	NA	NA	NA	NA	NA	NA	NA	NA	NA	NA	NA
Kineothrix	0	0	0	0	0	0	1	38	0	0	0	0	1	39	0	0	0	0	0	0	1.2752e-05	3.31776e-05	0	0	0	0	0	0	0	0	0	0	0	NA	NA	NA	NA	NA	NA	NA	NA	NA	NA	NA	NA	NA	NA	NA	NA
Chelativorans	0	0	0	2	0	0	0	0	0	1	1	0	0	4	0	0	0	5.29612e-06	0	0	0	0	0	2.55243e-06	1.26355e-06	0	0	0	0	0	0	0	0	NA	NA	NA	NA	NA	NA	NA	NA	NA	NA	NA	NA	NA	NA	NA	NA
Desmospora	0	0	0	1	0	0	0	0	0	0	0	0	0	1	0	0	0	2.64806e-06	0	0	0	0	0	0	0	0	0	0	0	0	0	0	0	NA	NA	NA	NA	NA	NA	NA	NA	NA	NA	NA	NA	NA	NA	NA	NA
Patulibacter	1	0	0	7	0	0	1	0	0	0	0	0	0	9	4.25044e-05	0	0	1.85364e-05	0	0	1.2752e-05	0	0	0	0	0	0	0	0	0	0	0	0	NA	NA	NA	NA	NA	NA	NA	NA	NA	NA	NA	NA	NA	NA	NA	NA
Oceanibacterium	0	0	0	3	0	0	2	0	0	0	0	0	0	5	0	0	0	7.94418e-06	0	0	2.5504e-05	0	0	0	0	0	0	0	0	0	0	0	0	NA	NA	NA	NA	NA	NA	NA	NA	NA	NA	NA	NA	NA	NA	NA	NA
Gynurincola	0	0	0	1	0	0	0	0	0	0	0	0	0	1	0	0	0	2.64806e-06	0	0	0	0	0	0	0	0	0	0	0	0	0	0	0	NA	NA	NA	NA	NA	NA	NA	NA	NA	NA	NA	NA	NA	NA	NA	NA
Thiodictyon	0	0	1	7	0	0	0	0	0	0	0	0	0	8	0	0	6.88245e-07	1.85364e-05	0	0	0	0	0	0	0	0	0	0	0	0	0	0	0	NA	NA	NA	NA	NA	NA	NA	NA	NA	NA	NA	NA	NA	NA	NA	NA
Thermotomaculum	0	0	0	1	0	0	0	0	0	0	1	0	0	2	0	0	0	2.64806e-06	0	0	0	0	0	0	1.26355e-06	0	0	0	0	0	0	0	0	NA	NA	NA	NA	NA	NA	NA	NA	NA	NA	NA	NA	NA	NA	NA	NA
Lacipirellula	0	0	0	1	0	0	1	0	0	1	0	0	0	3	0	0	0	2.64806e-06	0	0	1.2752e-05	0	0	2.55243e-06	0	0	0	0	0	0	0	0	0	NA	NA	NA	NA	NA	NA	NA	NA	NA	NA	NA	NA	NA	NA	NA	NA
Leucothrix	0	0	1	0	1	0	0	0	0	1	0	0	0	3	0	0	6.88245e-07	0	1.81334e-06	0	0	0	0	2.55243e-06	0	0	0	0	0	0	0	0	0	NA	NA	NA	NA	NA	NA	NA	NA	NA	NA	NA	NA	NA	NA	NA	NA
Rubritalea	2	0	0	0	0	0	0	0	0	3	0	1	0	6	8.50087e-05	0	0	0	0	0	0	0	0	7.65728e-06	0	2.95192e-06	0	0	0	0	0	0	0	NA	NA	NA	NA	NA	NA	NA	NA	NA	NA	NA	NA	NA	NA	NA	NA
Seleniivibrio	0	0	0	0	0	0	1	0	1	2	0	0	0	4	0	0	0	0	0	0	1.2752e-05	0	2.07579e-06	5.10485e-06	0	0	0	0	0	0	0	0	0	NA	NA	NA	NA	NA	NA	NA	NA	NA	NA	NA	NA	NA	NA	NA	NA
Aquisalinus	0	0	0	1	0	0	0	0	0	1	0	0	0	2	0	0	0	2.64806e-06	0	0	0	0	0	2.55243e-06	0	0	0	0	0	0	0	0	0	NA	NA	NA	NA	NA	NA	NA	NA	NA	NA	NA	NA	NA	NA	NA	NA
Pseudohoeflea	0	0	0	1	0	0	0	0	0	2	0	0	0	3	0	0	0	2.64806e-06	0	0	0	0	0	5.10485e-06	0	0	0	0	0	0	0	0	0	NA	NA	NA	NA	NA	NA	NA	NA	NA	NA	NA	NA	NA	NA	NA	NA
Sulfuriferula	0	0	1	0	0	0	0	0	0	0	0	0	0	1	0	0	6.88245e-07	0	0	0	0	0	0	0	0	0	0	0	0	0	0	0	0	NA	NA	NA	NA	NA	NA	NA	NA	NA	NA	NA	NA	NA	NA	NA	NA
Novosphingopyxis	0	0	0	2	0	0	0	0	0	0	0	0	0	2	0	0	0	5.29612e-06	0	0	0	0	0	0	0	0	0	0	0	0	0	0	0	NA	NA	NA	NA	NA	NA	NA	NA	NA	NA	NA	NA	NA	NA	NA	NA
Oleispira	0	0	0	1	0	0	0	0	0	0	0	0	0	1	0	0	0	2.64806e-06	0	0	0	0	0	0	0	0	0	0	0	0	0	0	0	NA	NA	NA	NA	NA	NA	NA	NA	NA	NA	NA	NA	NA	NA	NA	NA
Acidipila	3	0	1	1	0	1	0	0	0	0	0	0	2	6	0.000127513	0	6.88245e-07	2.64806e-06	0	5.30195e-05	0	0	0	0	0	0	0	0	0	0	0	0	0	Cluster 5	0.855528	0	Peripherals	0.00419793	7	NA	NA	NA	NA	NA	NA	NA	NA	NA	NA
Echinicola	2	0	0	0	0	0	0	0	0	0	0	0	0	2	8.50087e-05	0	0	0	0	0	0	0	0	0	0	0	0	0	0	0	0	0	0	NA	NA	NA	NA	NA	NA	NA	NA	NA	NA	NA	NA	NA	NA	NA	NA
Chitinilyticum	1	0	1	0	0	0	0	0	0	0	0	0	0	2	4.25044e-05	0	6.88245e-07	0	0	0	0	0	0	0	0	0	0	0	0	0	0	0	0	NA	NA	NA	NA	NA	NA	NA	NA	NA	NA	NA	NA	NA	NA	NA	NA
Odoribacter	0	0	10	0	0	0	0	1	0	0	0	0	0	11	0	0	6.88245e-06	0	0	0	0	8.73094e-07	0	0	0	0	0	0	0	0	0	0	0	NA	NA	NA	NA	NA	NA	NA	NA	NA	NA	NA	NA	NA	NA	NA	NA
Corallincola	0	0	1	1	0	0	0	2	0	0	0	0	0	4	0	0	6.88245e-07	2.64806e-06	0	0	0	1.74619e-06	0	0	0	0	0	0	0	0	0	0	0	NA	NA	NA	NA	NA	NA	NA	NA	NA	NA	NA	NA	NA	NA	NA	NA
Roseibacillus	1	0	1	2	0	0	0	1	0	0	0	0	0	5	4.25044e-05	0	6.88245e-07	5.29612e-06	0	0	0	8.73094e-07	0	0	0	0	0	0	0	0	0	0	0	NA	NA	NA	NA	NA	NA	NA	NA	NA	NA	NA	NA	NA	NA	NA	NA
Anaerosalibacter	0	0	0	0	0	0	0	1	0	0	0	1	0	2	0	0	0	0	0	0	0	8.73094e-07	0	0	0	2.95192e-06	0	0	0	0	0	0	0	NA	NA	NA	NA	NA	NA	NA	NA	NA	NA	NA	NA	NA	NA	NA	NA
Syntrophothermus	1	0	0	2	0	0	0	1	0	2	0	1	2	7	4.25044e-05	0	0	5.29612e-06	0	0	0	8.73094e-07	0	5.10485e-06	0	2.95192e-06	0	0	0	0	0	0	0	NA	NA	NA	NA	NA	NA	NA	NA	NA	NA	NA	NA	NA	NA	NA	NA
Amphibacillus	0	0	0	0	0	0	0	0	0	1	0	0	1	1	0	0	0	0	0	0	0	0	0	2.55243e-06	0	0	0	0	0	0	0	0	0	NA	NA	NA	NA	NA	NA	NA	NA	NA	NA	NA	NA	NA	NA	NA	NA
Pelodictyon	0	0	0	0	0	0	6	0	1	6	0	0	1	13	0	0	0	0	0	0	7.65121e-05	0	2.07579e-06	1.53146e-05	0	0	0	0	0	0	0	0	0	NA	NA	NA	NA	NA	NA	NA	NA	NA	NA	NA	NA	NA	NA	NA	NA
Alkalibacillus	0	0	4	0	0	0	0	0	0	1	0	0	0	5	0	0	2.75298e-06	0	0	0	0	0	0	2.55243e-06	0	0	0	0	0	0	0	0	0	NA	NA	NA	NA	NA	NA	NA	NA	NA	NA	NA	NA	NA	NA	NA	NA
Rivibacter	0	0	0	0	0	0	0	0	0	1	0	0	0	1	0	0	0	0	0	0	0	0	0	2.55243e-06	0	0	0	0	0	0	0	0	0	NA	NA	NA	NA	NA	NA	NA	NA	NA	NA	NA	NA	NA	NA	NA	NA
Ferrovum	0	0	1	0	0	0	0	0	0	3	0	0	0	4	0	0	6.88245e-07	0	0	0	0	0	0	7.65728e-06	0	0	0	0	0	0	0	0	0	NA	NA	NA	NA	NA	NA	NA	NA	NA	NA	NA	NA	NA	NA	NA	NA
Enhydrobacter	0	0	0	1	0	0	1	0	0	1	0	0	0	3	0	0	0	2.64806e-06	0	0	1.2752e-05	0	0	2.55243e-06	0	0	0	0	0	0	0	0	0	NA	NA	NA	NA	NA	NA	NA	NA	NA	NA	NA	NA	NA	NA	NA	NA
Lacticaseibacillus	0	0	1	0	0	0	0	0	0	2	0	0	0	3	0	0	6.88245e-07	0	0	0	0	0	0	5.10485e-06	0	0	0	0	0	0	0	0	0	NA	NA	NA	NA	NA	NA	NA	NA	NA	NA	NA	NA	NA	NA	NA	NA
Konicacronema	0	0	0	0	0	0	0	0	0	1	0	0	0	1	0	0	0	0	0	0	0	0	0	2.55243e-06	0	0	0	0	0	0	0	0	0	NA	NA	NA	NA	NA	NA	NA	NA	NA	NA	NA	NA	NA	NA	NA	NA
Winogradskyella	0	0	0	0	0	0	0	0	0	3	0	0	0	3	0	0	0	0	0	0	0	0	0	7.65728e-06	0	0	0	0	0	0	0	0	0	NA	NA	NA	NA	NA	NA	NA	NA	NA	NA	NA	NA	NA	NA	NA	NA
Sediminibacter	0	0	0	0	0	0	0	0	0	1	0	0	0	1	0	0	0	0	0	0	0	0	0	2.55243e-06	0	0	0	0	0	0	0	0	0	NA	NA	NA	NA	NA	NA	NA	NA	NA	NA	NA	NA	NA	NA	NA	NA
Potamolinea	0	0	0	0	0	2	2	1	1	1	0	0	2	7	0	0	0	0	0	0.000106039	2.5504e-05	8.73094e-07	2.07579e-06	2.55243e-06	0	0	0	0	0	0	0	0	0	Cluster 3	-0.401537	0.408163	Peripherals	0.0138886	26	NA	NA	NA	NA	NA	NA	NA	NA	NA	NA
Pseudidiomarina	0	0	1	1	0	1	0	5	0	2	1	0	2	11	0	0	6.88245e-07	2.64806e-06	0	5.30195e-05	0	4.36547e-06	0	5.10485e-06	1.26355e-06	0	0	0	0	0	0	0	0	NA	NA	NA	NA	NA	NA	NA	NA	NA	NA	NA	NA	NA	NA	NA	NA
Tellurimicrobium	0	0	0	0	0	0	0	0	0	0	0	1	0	1	0	0	0	0	0	0	0	0	0	0	0	2.95192e-06	0	0	0	0	0	0	0	NA	NA	NA	NA	NA	NA	NA	NA	NA	NA	NA	NA	NA	NA	NA	NA
Pseudoarcobacter	0	0	0	0	0	0	0	0	0	0	0	1	0	1	0	0	0	0	0	0	0	0	0	0	0	2.95192e-06	0	0	0	0	0	0	0	NA	NA	NA	NA	NA	NA	NA	NA	NA	NA	NA	NA	NA	NA	NA	NA
Riemerella	0	0	1	1	0	0	0	0	1	5	0	0	1	8	0	0	6.88245e-07	2.64806e-06	0	0	0	0	2.07579e-06	1.27621e-05	0	0	0	0	0	0	0	0	0	NA	NA	NA	NA	NA	NA	NA	NA	NA	NA	NA	NA	NA	NA	NA	NA
Aggregatibacter	0	0	0	0	0	0	0	0	0	0	0	2	1	2	0	0	0	0	0	0	0	0	0	0	0	5.90383e-06	0	0	0	0	0	0	0	NA	NA	NA	NA	NA	NA	NA	NA	NA	NA	NA	NA	NA	NA	NA	NA
Rhodospirillum	0	0	1	0	0	0	0	0	1	0	0	0	1	2	0	0	6.88245e-07	0	0	0	0	0	2.07579e-06	0	0	0	0	0	0	0	0	0	0	NA	NA	NA	NA	NA	NA	NA	NA	NA	NA	NA	NA	NA	NA	NA	NA
Racemicystis	0	0	0	3	0	0	0	0	0	0	0	0	0	3	0	0	0	7.94418e-06	0	0	0	0	0	0	0	0	0	0	0	0	0	0	0	NA	NA	NA	NA	NA	NA	NA	NA	NA	NA	NA	NA	NA	NA	NA	NA
Fonticella	0	0	0	2	0	0	0	0	0	0	0	0	0	2	0	0	0	5.29612e-06	0	0	0	0	0	0	0	0	0	0	0	0	0	0	0	NA	NA	NA	NA	NA	NA	NA	NA	NA	NA	NA	NA	NA	NA	NA	NA
Desulforhabdus	0	0	0	21	0	0	0	0	0	0	0	0	0	21	0	0	0	5.56093e-05	0	0	0	0	0	0	0	0	0	0	0	0	0	0	0	NA	NA	NA	NA	NA	NA	NA	NA	NA	NA	NA	NA	NA	NA	NA	NA
Aequoribacter	0	0	0	1	0	0	0	0	0	0	0	0	0	1	0	0	0	2.64806e-06	0	0	0	0	0	0	0	0	0	0	0	0	0	0	0	NA	NA	NA	NA	NA	NA	NA	NA	NA	NA	NA	NA	NA	NA	NA	NA
Mycolicibacterium	0	0	4	4	5	0	0	1	0	3	2	1	0	20	0	0	2.75298e-06	1.05922e-05	9.06668e-06	0	0	8.73094e-07	0	7.65728e-06	2.52709e-06	2.95192e-06	0	0	0	0	0	0	0	NA	NA	NA	NA	NA	NA	NA	NA	NA	NA	NA	NA	NA	NA	NA	NA
Oceanospirillum	0	1	2	0	2	0	0	5	0	0	0	0	2	10	0	3.12774e-05	1.37649e-06	0	3.62667e-06	0	0	4.36547e-06	0	0	0	0	0	0	0	0	0	0	0	NA	NA	NA	NA	NA	NA	NA	NA	NA	NA	NA	NA	NA	NA	NA	NA
Streptoalloteichus	0	1	0	0	0	0	0	0	0	0	0	0	0	1	0	3.12774e-05	0	0	0	0	0	0	0	0	0	0	0	0	0	0	0	0	0	NA	NA	NA	NA	NA	NA	NA	NA	NA	NA	NA	NA	NA	NA	NA	NA
Pasteurella	0	0	0	1	0	0	0	0	0	1	2	0	0	4	0	0	0	2.64806e-06	0	0	0	0	0	2.55243e-06	2.52709e-06	0	0	0	0	0	0	0	0	NA	NA	NA	NA	NA	NA	NA	NA	NA	NA	NA	NA	NA	NA	NA	NA
Sporolituus	0	0	0	0	0	0	0	0	0	0	2	0	1	2	0	0	0	0	0	0	0	0	0	0	2.52709e-06	0	0	0	0	0	0	0	0	NA	NA	NA	NA	NA	NA	NA	NA	NA	NA	NA	NA	NA	NA	NA	NA
Agrococcus	0	0	11	0	0	0	0	0	0	0	0	0	1	11	0	0	7.57069e-06	0	0	0	0	0	0	0	0	0	0	0	0	0	0	0	0	NA	NA	NA	NA	NA	NA	NA	NA	NA	NA	NA	NA	NA	NA	NA	NA
Mycobacterium	0	0	10	8	0	0	0	0	0	1	1	0	1	20	0	0	6.88245e-06	2.11845e-05	0	0	0	0	0	2.55243e-06	1.26355e-06	0	0	0	0	0	0	0	0	NA	NA	NA	NA	NA	NA	NA	NA	NA	NA	NA	NA	NA	NA	NA	NA
Nitrosomonas	0	0	7	3	0	0	0	1	0	1	0	0	1	12	0	0	4.81771e-06	7.94418e-06	0	0	0	8.73094e-07	0	2.55243e-06	0	0	0	0	0	0	0	0	0	NA	NA	NA	NA	NA	NA	NA	NA	NA	NA	NA	NA	NA	NA	NA	NA
Amazonocrinis	0	0	0	0	0	43	2	0	0	0	0	0	1	45	0	0	0	0	0	0.00227984	2.5504e-05	0	0	0	0	0	0	0	0	0	0	0	0	Cluster 3	-0.968412	0	Peripherals	0.00725883	14	NA	NA	NA	NA	NA	NA	NA	NA	NA	NA
Liberibacter	0	0	0	0	0	0	0	0	0	0	0	0	1	0	0	0	0	0	0	0	0	0	0	0	0	0	0	0	0	0	0	0	0	NA	NA	NA	NA	NA	NA	NA	NA	NA	NA	NA	NA	NA	NA	NA	NA
Ilyomonas	0	0	0	0	3	0	0	0	0	0	0	0	0	3	0	0	0	0	5.44001e-06	0	0	0	0	0	0	0	0	0	0	0	0	0	0	NA	NA	NA	NA	NA	NA	NA	NA	NA	NA	NA	NA	NA	NA	NA	NA
Calorithrix	0	0	0	2	0	0	0	0	0	0	0	0	2	2	0	0	0	5.29612e-06	0	0	0	0	0	0	0	0	0	0	0	0	0	0	0	NA	NA	NA	NA	NA	NA	NA	NA	NA	NA	NA	NA	NA	NA	NA	NA
Vulcanibacillus	0	0	0	2	0	0	1	0	0	1	0	0	1	4	0	0	0	5.29612e-06	0	0	1.2752e-05	0	0	2.55243e-06	0	0	0	0	0	0	0	0	0	NA	NA	NA	NA	NA	NA	NA	NA	NA	NA	NA	NA	NA	NA	NA	NA
Zooshikella	0	0	0	11	0	1	1	1	0	0	0	0	1	14	0	0	0	2.91287e-05	0	5.30195e-05	1.2752e-05	8.73094e-07	0	0	0	0	0	0	0	0	0	0	0	NA	NA	NA	NA	NA	NA	NA	NA	NA	NA	NA	NA	NA	NA	NA	NA
Neosynechococcus	0	0	0	0	0	3	2	0	0	2	0	0	0	7	0	0	0	0	0	0.000159058	2.5504e-05	0	0	5.10485e-06	0	0	0	0	0	0	0	0	0	Cluster 3	0.826694	0	Peripherals	0.043884	52	NA	NA	NA	NA	NA	NA	NA	NA	NA	NA
Caulifigura	1	0	0	1	0	0	0	0	0	4	0	0	1	6	4.25044e-05	0	0	2.64806e-06	0	0	0	0	0	1.02097e-05	0	0	0	0	0	0	0	0	0	NA	NA	NA	NA	NA	NA	NA	NA	NA	NA	NA	NA	NA	NA	NA	NA
Oligoflexus	2	0	0	11	0	0	1	0	0	9	0	0	0	23	8.50087e-05	0	0	2.91287e-05	0	0	1.2752e-05	0	0	2.29718e-05	0	0	0	0	0	0	0	0	0	Cluster 3	0.307555	0.095	Peripherals	0.208478	50	NA	NA	NA	NA	NA	NA	NA	NA	NA	NA
Rehaibacterium	3	0	0	0	0	0	0	0	0	0	0	0	0	3	0.000127513	0	0	0	0	0	0	0	0	0	0	0	0	0	0	0	0	0	0	Cluster 5	-1.42588	0	Peripherals	7.15035e-05	1	NA	NA	NA	NA	NA	NA	NA	NA	NA	NA
Phascolarctobacterium	1	0	0	0	0	0	0	1	0	2	4	2	0	10	4.25044e-05	0	0	0	0	0	0	8.73094e-07	0	5.10485e-06	5.05419e-06	5.90383e-06	0	0	0	0	0	0	0	NA	NA	NA	NA	NA	NA	NA	NA	NA	NA	NA	NA	NA	NA	NA	NA
Pelagibius	0	0	0	3	0	0	2	0	0	11	0	0	0	16	0	0	0	7.94418e-06	0	0	2.5504e-05	0	0	2.80767e-05	0	0	0	0	0	0	0	0	0	NA	NA	NA	NA	NA	NA	NA	NA	NA	NA	NA	NA	NA	NA	NA	NA
Lewinella	0	0	0	1	0	0	4	1	0	0	0	0	0	6	0	0	0	2.64806e-06	0	0	5.1008e-05	8.73094e-07	0	0	0	0	0	0	0	0	0	0	0	NA	NA	NA	NA	NA	NA	NA	NA	NA	NA	NA	NA	NA	NA	NA	NA
Jeotgalibacillus	0	0	0	1	1	0	0	0	0	0	0	0	0	2	0	0	0	2.64806e-06	1.81334e-06	0	0	0	0	0	0	0	0	0	0	0	0	0	0	NA	NA	NA	NA	NA	NA	NA	NA	NA	NA	NA	NA	NA	NA	NA	NA
Metakosakonia	0	0	0	0	0	0	0	1	0	0	0	0	0	1	0	0	0	0	0	0	0	8.73094e-07	0	0	0	0	0	0	0	0	0	0	0	NA	NA	NA	NA	NA	NA	NA	NA	NA	NA	NA	NA	NA	NA	NA	NA
Marinicella	0	0	1	1	0	3	0	0	0	1	0	0	1	6	0	0	6.88245e-07	2.64806e-06	0	0.000159058	0	0	0	2.55243e-06	0	0	0	0	0	0	0	0	0	Cluster 3	-0.543256	0.0654984	Peripherals	0.0350315	23	NA	NA	NA	NA	NA	NA	NA	NA	NA	NA
Mucinivorans	0	0	0	0	0	0	0	0	0	1	0	0	0	1	0	0	0	0	0	0	0	0	0	2.55243e-06	0	0	0	0	0	0	0	0	0	NA	NA	NA	NA	NA	NA	NA	NA	NA	NA	NA	NA	NA	NA	NA	NA
Blastopirellula	0	0	0	0	0	0	0	0	0	9	0	0	0	9	0	0	0	0	0	0	0	0	0	2.29718e-05	0	0	0	0	0	0	0	0	0	NA	NA	NA	NA	NA	NA	NA	NA	NA	NA	NA	NA	NA	NA	NA	NA
Liquorilactobacillus	0	0	0	1	0	0	1	1	0	0	0	0	0	3	0	0	0	2.64806e-06	0	0	1.2752e-05	8.73094e-07	0	0	0	0	0	0	0	0	0	0	0	NA	NA	NA	NA	NA	NA	NA	NA	NA	NA	NA	NA	NA	NA	NA	NA
Desulfothermus	0	0	0	1	0	0	0	0	0	6	0	0	0	7	0	0	0	2.64806e-06	0	0	0	0	0	1.53146e-05	0	0	0	0	0	0	0	0	0	NA	NA	NA	NA	NA	NA	NA	NA	NA	NA	NA	NA	NA	NA	NA	NA
Aeromicrobium	0	0	0	0	1	0	0	0	0	1	0	0	0	2	0	0	0	0	1.81334e-06	0	0	0	0	2.55243e-06	0	0	0	0	0	0	0	0	0	NA	NA	NA	NA	NA	NA	NA	NA	NA	NA	NA	NA	NA	NA	NA	NA
Anaerococcus	0	0	0	0	0	0	0	0	0	1	0	0	0	1	0	0	0	0	0	0	0	0	0	2.55243e-06	0	0	0	0	0	0	0	0	0	NA	NA	NA	NA	NA	NA	NA	NA	NA	NA	NA	NA	NA	NA	NA	NA
Melghirimyces	0	0	0	0	0	0	0	0	0	1	0	0	0	1	0	0	0	0	0	0	0	0	0	2.55243e-06	0	0	0	0	0	0	0	0	0	NA	NA	NA	NA	NA	NA	NA	NA	NA	NA	NA	NA	NA	NA	NA	NA
Phytohabitans	0	0	0	0	0	0	0	0	0	0	0	1	0	1	0	0	0	0	0	0	0	0	0	0	0	2.95192e-06	0	0	0	0	0	0	0	NA	NA	NA	NA	NA	NA	NA	NA	NA	NA	NA	NA	NA	NA	NA	NA
Kroppenstedtia	0	0	1	0	0	0	0	0	0	0	0	0	0	1	0	0	6.88245e-07	0	0	0	0	0	0	0	0	0	0	0	0	0	0	0	0	NA	NA	NA	NA	NA	NA	NA	NA	NA	NA	NA	NA	NA	NA	NA	NA
Thioprofundum	0	0	0	5	0	3	0	1	0	1	0	0	0	10	0	0	0	1.32403e-05	0	0.000159058	0	8.73094e-07	0	2.55243e-06	0	0	0	0	0	0	0	0	0	Cluster 3	-0.543256	0.48	Peripherals	0.0268956	23	NA	NA	NA	NA	NA	NA	NA	NA	NA	NA
Nocardioides	0	1	0	4	1	0	0	0	0	6	1	1	0	14	0	3.12774e-05	0	1.05922e-05	1.81334e-06	0	0	0	0	1.53146e-05	1.26355e-06	2.95192e-06	0	0	0	0	0	0	0	NA	NA	NA	NA	NA	NA	NA	NA	NA	NA	NA	NA	NA	NA	NA	NA
Aliikangiella	0	0	0	0	0	1	0	0	0	3	0	0	1	4	0	0	0	0	0	5.30195e-05	0	0	0	7.65728e-06	0	0	0	0	0	0	0	0	0	NA	NA	NA	NA	NA	NA	NA	NA	NA	NA	NA	NA	NA	NA	NA	NA
Aetherobacter	0	0	0	7	0	0	0	0	0	2	0	1	1	10	0	0	0	1.85364e-05	0	0	0	0	0	5.10485e-06	0	2.95192e-06	0	0	0	0	0	0	0	NA	NA	NA	NA	NA	NA	NA	NA	NA	NA	NA	NA	NA	NA	NA	NA
Thalassobaculum	0	0	1	2	0	1	1	0	0	8	0	0	1	13	0	0	6.88245e-07	5.29612e-06	0	5.30195e-05	1.2752e-05	0	0	2.04194e-05	0	0	1	0	0	0	1	0	0	NA	NA	NA	NA	NA	NA	NA	NA	NA	NA	NA	NA	NA	NA	NA	NA
Marininema	0	0	2	0	0	0	0	0	0	1	0	1	0	4	0	0	1.37649e-06	0	0	0	0	0	0	2.55243e-06	0	2.95192e-06	0	0	0	0	0	0	0	NA	NA	NA	NA	NA	NA	NA	NA	NA	NA	NA	NA	NA	NA	NA	NA
Stappia	0	0	1	1	0	0	1	0	1	1	0	0	0	5	0	0	6.88245e-07	2.64806e-06	0	0	1.2752e-05	0	2.07579e-06	2.55243e-06	0	0	0	0	0	0	0	0	0	NA	NA	NA	NA	NA	NA	NA	NA	NA	NA	NA	NA	NA	NA	NA	NA
Laceyella	0	1	1	2	0	0	0	0	0	2	1	0	0	7	0	3.12774e-05	6.88245e-07	5.29612e-06	0	0	0	0	0	5.10485e-06	1.26355e-06	0	0	0	0	0	0	0	0	NA	NA	NA	NA	NA	NA	NA	NA	NA	NA	NA	NA	NA	NA	NA	NA
Isochromatium	0	0	1	0	0	0	0	0	0	0	0	0	1	1	0	0	6.88245e-07	0	0	0	0	0	0	0	0	0	0	0	0	0	0	0	0	NA	NA	NA	NA	NA	NA	NA	NA	NA	NA	NA	NA	NA	NA	NA	NA
Blastococcus	0	0	0	0	0	0	1	0	0	0	0	1	0	2	0	0	0	0	0	0	1.2752e-05	0	0	0	0	2.95192e-06	0	0	0	0	0	0	0	NA	NA	NA	NA	NA	NA	NA	NA	NA	NA	NA	NA	NA	NA	NA	NA
Domibacillus	0	0	0	1	0	0	0	0	0	0	0	4	0	5	0	0	0	2.64806e-06	0	0	0	0	0	0	0	1.18077e-05	0	0	0	0	0	0	0	NA	NA	NA	NA	NA	NA	NA	NA	NA	NA	NA	NA	NA	NA	NA	NA
Acetanaerobacterium	0	0	0	0	0	0	0	0	0	0	0	1	0	1	0	0	0	0	0	0	0	0	0	0	0	2.95192e-06	0	0	0	0	0	0	0	NA	NA	NA	NA	NA	NA	NA	NA	NA	NA	NA	NA	NA	NA	NA	NA
Vicinamibacter	0	0	0	0	0	0	0	0	0	1	0	5	0	6	0	0	0	0	0	0	0	0	0	2.55243e-06	0	1.47596e-05	0	0	0	0	0	0	0	NA	NA	NA	NA	NA	NA	NA	NA	NA	NA	NA	NA	NA	NA	NA	NA
Rikenella	0	0	0	0	0	0	0	2	0	0	1	0	0	3	0	0	0	0	0	0	0	1.74619e-06	0	0	1.26355e-06	0	0	0	0	0	0	0	0	NA	NA	NA	NA	NA	NA	NA	NA	NA	NA	NA	NA	NA	NA	NA	NA
Cutibacterium	4	0	0	0	1	0	2	1	1	0	0	6	0	15	0.000170017	0	0	0	1.81334e-06	0	2.5504e-05	8.73094e-07	2.07579e-06	0	0	1.77115e-05	0	1	0	0	1	0	0	Cluster 5	-1.44081	0	Peripherals	0	4	NA	NA	NA	NA	NA	NA	NA	NA	NA	NA
Roseimicrobium	3	0	0	0	0	1	1	0	0	0	0	0	1	5	0.000127513	0	0	0	0	5.30195e-05	1.2752e-05	0	0	0	0	0	0	0	0	0	0	0	0	Cluster 4	-0.33729	0.378698	Peripherals	0	32	NA	NA	NA	NA	NA	NA	NA	NA	NA	NA
Litoribacter	1	0	0	0	0	0	0	0	0	0	0	0	0	1	4.25044e-05	0	0	0	0	0	0	0	0	0	0	0	0	0	0	0	0	0	0	NA	NA	NA	NA	NA	NA	NA	NA	NA	NA	NA	NA	NA	NA	NA	NA
Clavibacter	0	0	1	0	0	0	0	0	0	0	1	1	0	3	0	0	6.88245e-07	0	0	0	0	0	0	0	1.26355e-06	2.95192e-06	0	0	0	0	0	0	0	NA	NA	NA	NA	NA	NA	NA	NA	NA	NA	NA	NA	NA	NA	NA	NA
Mangroviflexus	0	0	0	0	0	0	0	0	0	0	2	0	0	2	0	0	0	0	0	0	0	0	0	0	2.52709e-06	0	0	0	0	0	0	0	0	NA	NA	NA	NA	NA	NA	NA	NA	NA	NA	NA	NA	NA	NA	NA	NA
Halanaerobium	0	0	0	1	0	0	0	0	0	0	1	0	0	2	0	0	0	2.64806e-06	0	0	0	0	0	0	1.26355e-06	0	0	0	0	0	0	0	0	NA	NA	NA	NA	NA	NA	NA	NA	NA	NA	NA	NA	NA	NA	NA	NA
Thaumasiovibrio	0	0	0	0	0	0	0	1	0	0	0	0	0	1	0	0	0	0	0	0	0	8.73094e-07	0	0	0	0	0	0	0	0	0	0	0	NA	NA	NA	NA	NA	NA	NA	NA	NA	NA	NA	NA	NA	NA	NA	NA
Chitiniphilus	0	0	1	0	0	0	0	0	0	0	0	0	1	1	0	0	6.88245e-07	0	0	0	0	0	0	0	0	0	0	0	0	0	0	0	0	NA	NA	NA	NA	NA	NA	NA	NA	NA	NA	NA	NA	NA	NA	NA	NA
Neobacillus	0	0	0	1	0	0	0	0	0	0	1	0	0	2	0	0	0	2.64806e-06	0	0	0	0	0	0	1.26355e-06	0	0	0	0	0	0	0	0	NA	NA	NA	NA	NA	NA	NA	NA	NA	NA	NA	NA	NA	NA	NA	NA
Enterocloster	0	0	0	0	0	0	0	1	0	0	1	0	0	2	0	0	0	0	0	0	0	8.73094e-07	0	0	1.26355e-06	0	0	0	0	0	0	0	0	NA	NA	NA	NA	NA	NA	NA	NA	NA	NA	NA	NA	NA	NA	NA	NA
Actinomycetospora	0	0	0	3	0	0	1	0	0	8	0	0	0	12	0	0	0	7.94418e-06	0	0	1.2752e-05	0	0	2.04194e-05	0	0	0	0	0	0	0	0	0	NA	NA	NA	NA	NA	NA	NA	NA	NA	NA	NA	NA	NA	NA	NA	NA
Methylomusa	0	0	1	1	0	0	1	1	0	0	0	0	0	4	0	0	6.88245e-07	2.64806e-06	0	0	1.2752e-05	8.73094e-07	0	0	0	0	0	0	0	0	0	0	0	NA	NA	NA	NA	NA	NA	NA	NA	NA	NA	NA	NA	NA	NA	NA	NA
Thalassoporum	0	0	0	0	0	0	2	0	0	4	0	0	1	6	0	0	0	0	0	0	2.5504e-05	0	0	1.02097e-05	0	0	0	0	0	0	0	0	0	NA	NA	NA	NA	NA	NA	NA	NA	NA	NA	NA	NA	NA	NA	NA	NA
Hansschlegelia	0	0	0	2	0	0	0	0	0	2	0	0	1	4	0	0	0	5.29612e-06	0	0	0	0	0	5.10485e-06	0	0	0	0	0	0	0	0	0	NA	NA	NA	NA	NA	NA	NA	NA	NA	NA	NA	NA	NA	NA	NA	NA
Formosimonas	0	0	0	0	0	0	0	0	0	1	0	0	0	1	0	0	0	0	0	0	0	0	0	2.55243e-06	0	0	0	0	0	0	0	0	0	NA	NA	NA	NA	NA	NA	NA	NA	NA	NA	NA	NA	NA	NA	NA	NA
Methylogaea	0	1	1	3	0	0	0	0	0	3	0	0	0	8	0	3.12774e-05	6.88245e-07	7.94418e-06	0	0	0	0	0	7.65728e-06	0	0	0	0	0	0	0	0	0	NA	NA	NA	NA	NA	NA	NA	NA	NA	NA	NA	NA	NA	NA	NA	NA
Thiothrix	0	0	2	3	0	1	0	0	0	0	0	0	1	6	0	0	1.37649e-06	7.94418e-06	0	5.30195e-05	0	0	0	0	0	0	0	0	0	0	0	0	0	NA	NA	NA	NA	NA	NA	NA	NA	NA	NA	NA	NA	NA	NA	NA	NA
Thiolamprovum	0	0	0	0	0	3	0	0	0	0	0	0	0	3	0	0	0	0	0	0.000159058	0	0	0	0	0	0	0	0	0	0	0	0	0	Cluster 3	-1.29909	0	Peripherals	0.000392565	7	NA	NA	NA	NA	NA	NA	NA	NA	NA	NA
Companilactobacillus	0	0	0	0	0	1	2	0	0	9	0	0	1	12	0	0	0	0	0	5.30195e-05	2.5504e-05	0	0	2.29718e-05	0	0	1	0	0	0	1	0	0	Cluster 3	1.11013	0	Peripherals	0.0505034	58	NA	NA	NA	NA	NA	NA	Cluster 3	-0.0876446	0.252551	Peripherals
Flocculibacter	0	0	0	0	0	1	0	0	0	0	0	0	1	1	0	0	0	0	0	5.30195e-05	0	0	0	0	0	0	0	0	0	0	0	0	0	NA	NA	NA	NA	NA	NA	NA	NA	NA	NA	NA	NA	NA	NA	NA	NA
Metis	0	0	0	0	0	40	1	0	0	5	0	0	1	46	0	0	0	0	0	0.00212078	1.2752e-05	0	0	1.27621e-05	0	0	1	0	0	0	1	0	0	Cluster 3	0.873933	0.235537	Peripherals	0.0454186	53	NA	NA	NA	NA	NA	NA	NA	NA	NA	NA
Moorena	1	0	0	2	0	3	1	1	0	4	2	2	0	16	4.25044e-05	0	0	5.29612e-06	0	0.000159058	1.2752e-05	8.73094e-07	0	1.02097e-05	2.52709e-06	5.90383e-06	0	0	0	0	0	0	0	Cluster 3	-0.354297	0	Peripherals	0.0345004	27	NA	NA	NA	NA	NA	NA	NA	NA	NA	NA
Kryptousia	0	0	0	1	0	1	3	0	0	0	0	0	0	5	0	0	0	2.64806e-06	0	5.30195e-05	3.8256e-05	0	0	0	0	0	0	0	0	0	0	0	0	NA	NA	NA	NA	NA	NA	NA	NA	NA	NA	NA	NA	NA	NA	NA	NA
Labilithrix	0	0	0	8	0	0	0	0	0	2	0	0	0	10	0	0	0	2.11845e-05	0	0	0	0	0	5.10485e-06	0	0	0	0	0	0	0	0	0	NA	NA	NA	NA	NA	NA	NA	NA	NA	NA	NA	NA	NA	NA	NA	NA
Albirhodobacter	0	0	0	1	0	0	0	0	0	2	0	0	0	3	0	0	0	2.64806e-06	0	0	0	0	0	5.10485e-06	0	0	0	0	0	0	0	0	0	NA	NA	NA	NA	NA	NA	NA	NA	NA	NA	NA	NA	NA	NA	NA	NA
Acetomicrobium	0	0	0	1	0	0	0	0	0	1	0	2	0	4	0	0	0	2.64806e-06	0	0	0	0	0	2.55243e-06	0	5.90383e-06	0	0	0	0	0	0	0	NA	NA	NA	NA	NA	NA	NA	NA	NA	NA	NA	NA	NA	NA	NA	NA
Actinoallomurus	0	0	0	7	0	0	0	0	2	0	0	0	0	9	0	0	0	1.85364e-05	0	0	0	0	4.15157e-06	0	0	0	0	0	0	0	0	0	0	NA	NA	NA	NA	NA	NA	NA	NA	NA	NA	NA	NA	NA	NA	NA	NA
Silvibacterium	0	0	0	1	0	0	0	0	0	0	0	0	1	1	0	0	0	2.64806e-06	0	0	0	0	0	0	0	0	0	0	0	0	0	0	0	NA	NA	NA	NA	NA	NA	NA	NA	NA	NA	NA	NA	NA	NA	NA	NA
Lentilitoribacter	0	0	0	1	1	0	1	0	0	0	0	0	0	3	0	0	0	2.64806e-06	1.81334e-06	0	1.2752e-05	0	0	0	0	0	0	0	0	0	0	0	0	NA	NA	NA	NA	NA	NA	NA	NA	NA	NA	NA	NA	NA	NA	NA	NA
Variibacter	0	0	0	10	0	0	0	0	0	1	0	0	0	11	0	0	0	2.64806e-05	0	0	0	0	0	2.55243e-06	0	0	0	0	0	0	0	0	0	NA	NA	NA	NA	NA	NA	NA	NA	NA	NA	NA	NA	NA	NA	NA	NA
Malonomonas	0	0	0	1	0	0	0	0	0	0	0	0	0	1	0	0	0	2.64806e-06	0	0	0	0	0	0	0	0	0	0	0	0	0	0	0	NA	NA	NA	NA	NA	NA	NA	NA	NA	NA	NA	NA	NA	NA	NA	NA
Desulfosoma	0	0	0	11	0	0	0	0	0	1	0	0	0	12	0	0	0	2.91287e-05	0	0	0	0	0	2.55243e-06	0	0	0	0	0	0	0	0	0	NA	NA	NA	NA	NA	NA	NA	NA	NA	NA	NA	NA	NA	NA	NA	NA
Nautilia	0	0	0	1	0	0	0	0	0	0	0	0	0	1	0	0	0	2.64806e-06	0	0	0	0	0	0	0	0	0	0	0	0	0	0	0	NA	NA	NA	NA	NA	NA	NA	NA	NA	NA	NA	NA	NA	NA	NA	NA
Nonomuraea	0	0	1	4	0	0	0	1	0	0	0	0	0	6	0	0	6.88245e-07	1.05922e-05	0	0	0	8.73094e-07	0	0	0	0	0	0	0	0	0	0	0	NA	NA	NA	NA	NA	NA	NA	NA	NA	NA	NA	NA	NA	NA	NA	NA
Desulfitibacter	0	0	0	3	0	0	1	0	0	1	0	0	1	5	0	0	0	7.94418e-06	0	0	1.2752e-05	0	0	2.55243e-06	0	0	0	0	0	0	0	0	0	NA	NA	NA	NA	NA	NA	NA	NA	NA	NA	NA	NA	NA	NA	NA	NA
Myroides	0	0	0	2	0	0	0	0	0	0	0	0	0	2	0	0	0	5.29612e-06	0	0	0	0	0	0	0	0	0	0	0	0	0	0	0	NA	NA	NA	NA	NA	NA	NA	NA	NA	NA	NA	NA	NA	NA	NA	NA
Alkalibacterium	0	0	0	0	0	0	0	1	0	0	2	0	0	3	0	0	0	0	0	0	0	8.73094e-07	0	0	2.52709e-06	0	0	0	0	0	0	0	0	NA	NA	NA	NA	NA	NA	NA	NA	NA	NA	NA	NA	NA	NA	NA	NA
Grimontia	0	0	2	0	0	1	0	2	0	0	0	0	1	5	0	0	1.37649e-06	0	0	5.30195e-05	0	1.74619e-06	0	0	0	0	0	0	0	0	0	0	0	NA	NA	NA	NA	NA	NA	NA	NA	NA	NA	NA	NA	NA	NA	NA	NA
Lancefieldella	0	2	0	0	0	0	0	0	0	0	1	2	0	5	0	6.25547e-05	0	0	0	0	0	0	0	0	1.26355e-06	5.90383e-06	0	0	0	0	0	0	0	NA	NA	NA	NA	NA	NA	NA	NA	NA	NA	NA	NA	NA	NA	NA	NA
Enterovibrio	0	0	0	0	0	0	0	1	0	0	0	0	0	1	0	0	0	0	0	0	0	8.73094e-07	0	0	0	0	0	0	0	0	0	0	0	NA	NA	NA	NA	NA	NA	NA	NA	NA	NA	NA	NA	NA	NA	NA	NA
Nordella	0	0	0	2	0	0	0	1	0	1	1	0	0	5	0	0	0	5.29612e-06	0	0	0	8.73094e-07	0	2.55243e-06	1.26355e-06	0	0	0	0	0	0	0	0	NA	NA	NA	NA	NA	NA	NA	NA	NA	NA	NA	NA	NA	NA	NA	NA
Aminipila	0	0	0	0	0	0	0	2	0	1	0	0	0	3	0	0	0	0	0	0	0	1.74619e-06	0	2.55243e-06	0	0	0	0	0	0	0	0	0	NA	NA	NA	NA	NA	NA	NA	NA	NA	NA	NA	NA	NA	NA	NA	NA
Robinsoniella	0	0	0	0	0	0	0	1	0	0	0	0	0	1	0	0	0	0	0	0	0	8.73094e-07	0	0	0	0	0	0	0	0	0	0	0	NA	NA	NA	NA	NA	NA	NA	NA	NA	NA	NA	NA	NA	NA	NA	NA
Weissella	0	0	3	1	1	0	0	2	0	0	1	2	0	10	0	0	2.06473e-06	2.64806e-06	1.81334e-06	0	0	1.74619e-06	0	0	1.26355e-06	5.90383e-06	0	0	0	0	0	0	0	NA	NA	NA	NA	NA	NA	NA	NA	NA	NA	NA	NA	NA	NA	NA	NA
Romboutsia	0	0	1	0	4	0	1	0	0	0	0	0	0	6	0	0	6.88245e-07	0	7.25334e-06	0	1.2752e-05	0	0	0	0	0	0	0	0	0	0	0	0	NA	NA	NA	NA	NA	NA	NA	NA	NA	NA	NA	NA	NA	NA	NA	NA
Jahnella	0	0	3	3	0	0	0	0	0	0	0	0	0	6	0	0	2.06473e-06	7.94418e-06	0	0	0	0	0	0	0	0	0	0	0	0	0	0	0	NA	NA	NA	NA	NA	NA	NA	NA	NA	NA	NA	NA	NA	NA	NA	NA
Thermacetogenium	0	0	0	6	0	0	0	0	0	1	0	2	0	9	0	0	0	1.58884e-05	0	0	0	0	0	2.55243e-06	0	5.90383e-06	0	0	0	0	0	0	0	NA	NA	NA	NA	NA	NA	NA	NA	NA	NA	NA	NA	NA	NA	NA	NA
Flavipsychrobacter	0	0	0	1	0	0	0	1	0	0	0	4	2	6	0	0	0	2.64806e-06	0	0	0	8.73094e-07	0	0	0	1.18077e-05	0	0	0	0	0	0	0	NA	NA	NA	NA	NA	NA	NA	NA	NA	NA	NA	NA	NA	NA	NA	NA
Anaerotruncus	0	0	1	0	0	0	0	0	0	0	0	0	0	1	0	0	6.88245e-07	0	0	0	0	0	0	0	0	0	0	0	0	0	0	0	0	NA	NA	NA	NA	NA	NA	NA	NA	NA	NA	NA	NA	NA	NA	NA	NA
Rathayibacter	0	0	1	0	0	0	0	0	0	0	0	0	0	1	0	0	6.88245e-07	0	0	0	0	0	0	0	0	0	0	0	0	0	0	0	0	NA	NA	NA	NA	NA	NA	NA	NA	NA	NA	NA	NA	NA	NA	NA	NA
Paradevosia	0	0	0	2	0	0	0	0	0	0	0	0	0	2	0	0	0	5.29612e-06	0	0	0	0	0	0	0	0	0	0	0	0	0	0	0	NA	NA	NA	NA	NA	NA	NA	NA	NA	NA	NA	NA	NA	NA	NA	NA
Myxococcus	0	0	1	13	1	0	0	0	0	1	1	0	0	17	0	0	6.88245e-07	3.44248e-05	1.81334e-06	0	0	0	0	2.55243e-06	1.26355e-06	0	0	0	0	0	0	0	0	NA	NA	NA	NA	NA	NA	NA	NA	NA	NA	NA	NA	NA	NA	NA	NA
Quisquiliibacterium	0	0	0	1	0	0	0	0	0	0	0	0	0	1	0	0	0	2.64806e-06	0	0	0	0	0	0	0	0	0	0	0	0	0	0	0	NA	NA	NA	NA	NA	NA	NA	NA	NA	NA	NA	NA	NA	NA	NA	NA
Telmatocola	0	0	0	0	0	0	0	0	0	5	0	0	1	5	0	0	0	0	0	0	0	0	0	1.27621e-05	0	0	0	0	0	0	0	0	0	NA	NA	NA	NA	NA	NA	NA	NA	NA	NA	NA	NA	NA	NA	NA	NA
Wilmottia	1	0	0	0	0	2	0	0	0	9	0	0	1	12	4.25044e-05	0	0	0	0	0.000106039	0	0	0	2.29718e-05	0	0	0	0	0	0	0	0	0	Cluster 3	-0.732214	0	Peripherals	0.00669839	19	NA	NA	NA	NA	NA	NA	NA	NA	NA	NA
Desulfogranum	0	0	0	0	0	0	0	0	0	1	0	0	0	1	0	0	0	0	0	0	0	0	0	2.55243e-06	0	0	0	0	0	0	0	0	0	NA	NA	NA	NA	NA	NA	NA	NA	NA	NA	NA	NA	NA	NA	NA	NA
Sinimarinibacterium	0	0	0	2	0	0	1	0	0	0	0	0	0	3	0	0	0	5.29612e-06	0	0	1.2752e-05	0	0	0	0	0	0	0	0	0	0	0	0	NA	NA	NA	NA	NA	NA	NA	NA	NA	NA	NA	NA	NA	NA	NA	NA
Sanguibacter	0	0	0	1	0	0	1	0	0	0	0	0	0	2	0	0	0	2.64806e-06	0	0	1.2752e-05	0	0	0	0	0	0	0	0	0	0	0	0	NA	NA	NA	NA	NA	NA	NA	NA	NA	NA	NA	NA	NA	NA	NA	NA
Arcanobacterium	0	0	0	0	0	0	1	0	0	2	0	2	0	5	0	0	0	0	0	0	1.2752e-05	0	0	5.10485e-06	0	5.90383e-06	0	0	0	0	0	0	0	NA	NA	NA	NA	NA	NA	NA	NA	NA	NA	NA	NA	NA	NA	NA	NA
Lautropia	0	0	0	0	0	0	0	0	0	1	0	0	1	1	0	0	0	0	0	0	0	0	0	2.55243e-06	0	0	0	0	0	0	0	0	0	NA	NA	NA	NA	NA	NA	NA	NA	NA	NA	NA	NA	NA	NA	NA	NA
Litoribacterium	0	0	0	0	0	0	0	0	0	1	0	0	0	1	0	0	0	0	0	0	0	0	0	2.55243e-06	0	0	0	0	0	0	0	0	0	NA	NA	NA	NA	NA	NA	NA	NA	NA	NA	NA	NA	NA	NA	NA	NA
Paenalcaligenes	0	0	1	0	0	0	0	0	0	1	0	0	0	2	0	0	6.88245e-07	0	0	0	0	0	0	2.55243e-06	0	0	0	0	0	0	0	0	0	NA	NA	NA	NA	NA	NA	NA	NA	NA	NA	NA	NA	NA	NA	NA	NA
Vicingus	0	0	0	1	0	0	0	0	0	8	0	0	0	9	0	0	0	2.64806e-06	0	0	0	0	0	2.04194e-05	0	0	0	0	0	0	0	0	0	NA	NA	NA	NA	NA	NA	NA	NA	NA	NA	NA	NA	NA	NA	NA	NA
Syntrophobacterium	0	0	0	6	0	0	0	0	0	0	0	0	0	6	0	0	0	1.58884e-05	0	0	0	0	0	0	0	0	0	0	0	0	0	0	0	NA	NA	NA	NA	NA	NA	NA	NA	NA	NA	NA	NA	NA	NA	NA	NA
Dinghuibacter	0	0	2	1	1	0	0	0	0	0	0	0	0	4	0	0	1.37649e-06	2.64806e-06	1.81334e-06	0	0	0	0	0	0	0	0	0	0	0	0	0	0	NA	NA	NA	NA	NA	NA	NA	NA	NA	NA	NA	NA	NA	NA	NA	NA
Posidoniimonas	2	0	0	1	0	0	0	0	0	2	0	0	0	5	8.50087e-05	0	0	2.64806e-06	0	0	0	0	0	5.10485e-06	0	0	0	0	0	0	0	0	0	NA	NA	NA	NA	NA	NA	NA	NA	NA	NA	NA	NA	NA	NA	NA	NA
Pacificitalea	0	0	0	1	0	0	0	0	0	0	0	0	0	1	0	0	0	2.64806e-06	0	0	0	0	0	0	0	0	0	0	0	0	0	0	0	NA	NA	NA	NA	NA	NA	NA	NA	NA	NA	NA	NA	NA	NA	NA	NA
Anaerobiospirillum	0	0	0	2	0	0	0	0	0	0	0	0	1	2	0	0	0	5.29612e-06	0	0	0	0	0	0	0	0	0	0	0	0	0	0	0	NA	NA	NA	NA	NA	NA	NA	NA	NA	NA	NA	NA	NA	NA	NA	NA
Limibacillus	0	0	0	1	0	0	0	1	0	2	0	0	0	4	0	0	0	2.64806e-06	0	0	0	8.73094e-07	0	5.10485e-06	0	0	0	0	0	0	0	0	0	NA	NA	NA	NA	NA	NA	NA	NA	NA	NA	NA	NA	NA	NA	NA	NA
Wohlfahrtiimonas	0	0	3	3	1	0	0	10	0	0	2	0	1	19	0	0	2.06473e-06	7.94418e-06	1.81334e-06	0	0	8.73094e-06	0	0	2.52709e-06	0	0	0	0	0	0	0	0	NA	NA	NA	NA	NA	NA	NA	NA	NA	NA	NA	NA	NA	NA	NA	NA
Fangia	0	0	2	0	0	0	0	0	0	0	0	0	1	2	0	0	1.37649e-06	0	0	0	0	0	0	0	0	0	0	0	0	0	0	0	0	NA	NA	NA	NA	NA	NA	NA	NA	NA	NA	NA	NA	NA	NA	NA	NA
Belliella	0	0	1	0	0	0	0	0	0	1	0	0	0	2	0	0	6.88245e-07	0	0	0	0	0	0	2.55243e-06	0	0	0	0	0	0	0	0	0	NA	NA	NA	NA	NA	NA	NA	NA	NA	NA	NA	NA	NA	NA	NA	NA
Desulfocarbo	0	0	0	3	0	0	0	0	0	0	0	1	0	4	0	0	0	7.94418e-06	0	0	0	0	0	0	0	2.95192e-06	0	0	0	0	0	0	0	NA	NA	NA	NA	NA	NA	NA	NA	NA	NA	NA	NA	NA	NA	NA	NA
Frankia	0	1	0	5	0	0	0	0	0	2	1	5	1	14	0	3.12774e-05	0	1.32403e-05	0	0	0	0	0	5.10485e-06	1.26355e-06	1.47596e-05	0	0	0	0	0	0	0	NA	NA	NA	NA	NA	NA	NA	NA	NA	NA	NA	NA	NA	NA	NA	NA
Filomicrobium	0	0	0	2	0	0	0	0	0	3	0	0	0	5	0	0	0	5.29612e-06	0	0	0	0	0	7.65728e-06	0	0	0	0	0	0	0	0	0	NA	NA	NA	NA	NA	NA	NA	NA	NA	NA	NA	NA	NA	NA	NA	NA
Heliobacterium	1	0	1	3	0	0	0	1	0	0	0	7	0	13	4.25044e-05	0	6.88245e-07	7.94418e-06	0	0	0	8.73094e-07	0	0	0	2.06634e-05	0	1	0	0	1	0	0	NA	NA	NA	NA	NA	NA	NA	NA	NA	NA	NA	NA	NA	NA	NA	NA
Acholeplasma	0	0	0	2	0	0	0	0	0	0	0	0	0	2	0	0	0	5.29612e-06	0	0	0	0	0	0	0	0	0	0	0	0	0	0	0	NA	NA	NA	NA	NA	NA	NA	NA	NA	NA	NA	NA	NA	NA	NA	NA
Anoxybacillus	0	0	0	5	0	0	0	0	0	0	1	0	1	6	0	0	0	1.32403e-05	0	0	0	0	0	0	1.26355e-06	0	0	0	0	0	0	0	0	NA	NA	NA	NA	NA	NA	NA	NA	NA	NA	NA	NA	NA	NA	NA	NA
Ancalomicrobium	0	0	0	1	0	0	0	0	0	0	0	0	0	1	0	0	0	2.64806e-06	0	0	0	0	0	0	0	0	0	0	0	0	0	0	0	NA	NA	NA	NA	NA	NA	NA	NA	NA	NA	NA	NA	NA	NA	NA	NA
Thioreductor	0	0	0	3	0	0	0	0	0	0	0	0	0	3	0	0	0	7.94418e-06	0	0	0	0	0	0	0	0	0	0	0	0	0	0	0	NA	NA	NA	NA	NA	NA	NA	NA	NA	NA	NA	NA	NA	NA	NA	NA
Bifidobacterium	0	0	2	0	0	0	0	0	0	0	0	0	1	2	0	0	1.37649e-06	0	0	0	0	0	0	0	0	0	0	0	0	0	0	0	0	NA	NA	NA	NA	NA	NA	NA	NA	NA	NA	NA	NA	NA	NA	NA	NA
Albertania	0	0	0	0	0	3	0	0	0	2	0	0	0	5	0	0	0	0	0	0.000159058	0	0	0	5.10485e-06	0	0	0	0	0	0	0	0	0	Cluster 3	-0.401537	0.0783007	Peripherals	0.0138961	26	NA	NA	NA	NA	NA	NA	NA	NA	NA	NA
Streptacidiphilus	0	0	0	0	0	0	0	0	0	1	0	0	0	1	0	0	0	0	0	0	0	0	0	2.55243e-06	0	0	0	0	0	0	0	0	0	NA	NA	NA	NA	NA	NA	NA	NA	NA	NA	NA	NA	NA	NA	NA	NA
Pseudogulbenkiania	0	0	0	0	0	0	0	0	0	0	3	0	0	3	0	0	0	0	0	0	0	0	0	0	3.79064e-06	0	0	0	0	0	0	0	0	NA	NA	NA	NA	NA	NA	NA	NA	NA	NA	NA	NA	NA	NA	NA	NA
Brumimicrobium	0	0	0	0	0	0	0	0	0	1	0	0	0	1	0	0	0	0	0	0	0	0	0	2.55243e-06	0	0	0	0	0	0	0	0	0	NA	NA	NA	NA	NA	NA	NA	NA	NA	NA	NA	NA	NA	NA	NA	NA
Henriciella	0	1	0	0	0	0	0	0	0	1	1	0	0	3	0	3.12774e-05	0	0	0	0	0	0	0	2.55243e-06	1.26355e-06	0	0	0	0	0	0	0	0	NA	NA	NA	NA	NA	NA	NA	NA	NA	NA	NA	NA	NA	NA	NA	NA
Salibacter	0	0	1	0	0	0	0	0	0	2	0	0	0	3	0	0	6.88245e-07	0	0	0	0	0	0	5.10485e-06	0	0	0	0	0	0	0	0	0	NA	NA	NA	NA	NA	NA	NA	NA	NA	NA	NA	NA	NA	NA	NA	NA
Formosa	0	0	0	0	0	0	0	0	0	4	0	0	0	4	0	0	0	0	0	0	0	0	0	1.02097e-05	0	0	0	0	0	0	0	0	0	NA	NA	NA	NA	NA	NA	NA	NA	NA	NA	NA	NA	NA	NA	NA	NA
Tellurirhabdus	0	0	0	0	0	0	0	1	0	0	0	0	0	1	0	0	0	0	0	0	0	8.73094e-07	0	0	0	0	0	0	0	0	0	0	0	NA	NA	NA	NA	NA	NA	NA	NA	NA	NA	NA	NA	NA	NA	NA	NA
Desulfocapsa	0	0	0	27	0	0	0	0	0	0	0	0	2	27	0	0	0	7.14976e-05	0	0	0	0	0	0	0	0	0	0	0	0	0	0	0	NA	NA	NA	NA	NA	NA	NA	NA	NA	NA	NA	NA	NA	NA	NA	NA
Klenkia	0	0	0	1	0	0	0	0	0	1	1	0	0	3	0	0	0	2.64806e-06	0	0	0	0	0	2.55243e-06	1.26355e-06	0	0	0	0	0	0	0	0	NA	NA	NA	NA	NA	NA	NA	NA	NA	NA	NA	NA	NA	NA	NA	NA
Rhabdanaerobium	0	0	0	1	0	0	0	0	0	0	0	0	0	1	0	0	0	2.64806e-06	0	0	0	0	0	0	0	0	0	0	0	0	0	0	0	NA	NA	NA	NA	NA	NA	NA	NA	NA	NA	NA	NA	NA	NA	NA	NA
Haliea	0	0	0	6	0	0	0	0	0	0	0	0	0	6	0	0	0	1.58884e-05	0	0	0	0	0	0	0	0	0	0	0	0	0	0	0	NA	NA	NA	NA	NA	NA	NA	NA	NA	NA	NA	NA	NA	NA	NA	NA
Desulfonatronovibrio	0	0	0	4	0	0	0	0	0	0	0	0	1	4	0	0	0	1.05922e-05	0	0	0	0	0	0	0	0	0	0	0	0	0	0	0	NA	NA	NA	NA	NA	NA	NA	NA	NA	NA	NA	NA	NA	NA	NA	NA
Sphingoaurantiacus	0	0	3	0	0	0	0	0	0	0	0	0	0	3	0	0	2.06473e-06	0	0	0	0	0	0	0	0	0	0	0	0	0	0	0	0	NA	NA	NA	NA	NA	NA	NA	NA	NA	NA	NA	NA	NA	NA	NA	NA
Sporichthya	0	0	0	0	0	0	0	0	0	0	0	1	0	1	0	0	0	0	0	0	0	0	0	0	0	2.95192e-06	0	0	0	0	0	0	0	NA	NA	NA	NA	NA	NA	NA	NA	NA	NA	NA	NA	NA	NA	NA	NA
Mailhella	0	0	1	0	0	0	0	0	0	0	0	0	0	1	0	0	6.88245e-07	0	0	0	0	0	0	0	0	0	0	0	0	0	0	0	0	NA	NA	NA	NA	NA	NA	NA	NA	NA	NA	NA	NA	NA	NA	NA	NA
Afifella	0	0	1	0	0	0	0	0	0	1	0	0	0	2	0	0	6.88245e-07	0	0	0	0	0	0	2.55243e-06	0	0	0	0	0	0	0	0	0	NA	NA	NA	NA	NA	NA	NA	NA	NA	NA	NA	NA	NA	NA	NA	NA
Amylolactobacillus	0	0	0	0	0	6	0	0	0	0	0	0	3	6	0	0	0	0	0	0.000318117	0	0	0	0	0	0	0	0	0	0	0	0	0	Cluster 3	-1.29909	0.32	Peripherals	0.000392565	7	NA	NA	NA	NA	NA	NA	NA	NA	NA	NA
Dactylococcopsis	0	0	1	1	0	1	0	0	0	0	0	0	0	3	0	0	6.88245e-07	2.64806e-06	0	5.30195e-05	0	0	0	0	0	0	0	0	0	0	0	0	0	NA	NA	NA	NA	NA	NA	NA	NA	NA	NA	NA	NA	NA	NA	NA	NA
Tildeniella	1	0	0	0	0	2	2	0	0	5	0	2	0	12	4.25044e-05	0	0	0	0	0.000106039	2.5504e-05	0	0	1.27621e-05	0	5.90383e-06	0	0	0	0	0	0	0	Cluster 3	0.118099	0.444444	Peripherals	0.0077592	37	NA	NA	NA	NA	NA	NA	NA	NA	NA	NA
Samsonia	0	0	0	0	0	0	0	3	0	0	0	0	0	3	0	0	0	0	0	0	0	2.61928e-06	0	0	0	0	0	0	0	0	0	0	0	NA	NA	NA	NA	NA	NA	NA	NA	NA	NA	NA	NA	NA	NA	NA	NA
Caenibaculum	0	0	1	2	0	0	0	1	0	0	0	0	0	4	0	0	6.88245e-07	5.29612e-06	0	0	0	8.73094e-07	0	0	0	0	0	0	0	0	0	0	0	NA	NA	NA	NA	NA	NA	NA	NA	NA	NA	NA	NA	NA	NA	NA	NA
Rhodothalassium	0	0	1	2	0	0	0	0	0	3	0	0	0	6	0	0	6.88245e-07	5.29612e-06	0	0	0	0	0	7.65728e-06	0	0	0	0	0	0	0	0	0	NA	NA	NA	NA	NA	NA	NA	NA	NA	NA	NA	NA	NA	NA	NA	NA
Phaeospirillum	0	0	6	2	0	0	0	0	0	0	0	0	1	8	0	0	4.12947e-06	5.29612e-06	0	0	0	0	0	0	0	0	0	0	0	0	0	0	0	NA	NA	NA	NA	NA	NA	NA	NA	NA	NA	NA	NA	NA	NA	NA	NA
Kineococcus	0	0	0	1	0	0	0	0	0	0	0	0	0	1	0	0	0	2.64806e-06	0	0	0	0	0	0	0	0	0	0	0	0	0	0	0	NA	NA	NA	NA	NA	NA	NA	NA	NA	NA	NA	NA	NA	NA	NA	NA
Soehngenia	0	0	0	1	0	0	0	0	0	0	0	0	0	1	0	0	0	2.64806e-06	0	0	0	0	0	0	0	0	0	0	0	0	0	0	0	NA	NA	NA	NA	NA	NA	NA	NA	NA	NA	NA	NA	NA	NA	NA	NA
Solimonas	0	0	4	3	0	0	0	0	0	3	1	0	1	11	0	0	2.75298e-06	7.94418e-06	0	0	0	0	0	7.65728e-06	1.26355e-06	0	0	0	0	0	0	0	0	NA	NA	NA	NA	NA	NA	NA	NA	NA	NA	NA	NA	NA	NA	NA	NA
Filobacterium	0	0	0	1	0	0	0	0	0	0	0	0	0	1	0	0	0	2.64806e-06	0	0	0	0	0	0	0	0	0	0	0	0	0	0	0	NA	NA	NA	NA	NA	NA	NA	NA	NA	NA	NA	NA	NA	NA	NA	NA
Cysteiniphilum	0	0	0	2	0	0	0	0	0	0	0	0	0	2	0	0	0	5.29612e-06	0	0	0	0	0	0	0	0	0	0	0	0	0	0	0	NA	NA	NA	NA	NA	NA	NA	NA	NA	NA	NA	NA	NA	NA	NA	NA
Oleiagrimonas	0	0	0	1	0	0	0	0	0	1	0	0	0	2	0	0	0	2.64806e-06	0	0	0	0	0	2.55243e-06	0	0	0	0	0	0	0	0	0	NA	NA	NA	NA	NA	NA	NA	NA	NA	NA	NA	NA	NA	NA	NA	NA
Chromohalobacter	0	0	0	1	0	0	0	0	0	0	0	0	0	1	0	0	0	2.64806e-06	0	0	0	0	0	0	0	0	0	0	0	0	0	0	0	NA	NA	NA	NA	NA	NA	NA	NA	NA	NA	NA	NA	NA	NA	NA	NA
Desulfocurvibacter	0	0	0	3	0	0	0	0	0	0	0	0	0	3	0	0	0	7.94418e-06	0	0	0	0	0	0	0	0	0	0	0	0	0	0	0	NA	NA	NA	NA	NA	NA	NA	NA	NA	NA	NA	NA	NA	NA	NA	NA
Gelidibacter	0	0	0	0	0	0	0	1	0	1	0	0	1	2	0	0	0	0	0	0	0	8.73094e-07	0	2.55243e-06	0	0	0	0	0	0	0	0	0	NA	NA	NA	NA	NA	NA	NA	NA	NA	NA	NA	NA	NA	NA	NA	NA
Kerstersia	0	0	2	1	0	0	0	0	1	0	0	0	0	4	0	0	1.37649e-06	2.64806e-06	0	0	0	0	2.07579e-06	0	0	0	0	0	0	0	0	0	0	NA	NA	NA	NA	NA	NA	NA	NA	NA	NA	NA	NA	NA	NA	NA	NA
Dechlorobacter	0	0	1	0	0	0	0	1	0	0	0	0	0	2	0	0	6.88245e-07	0	0	0	0	8.73094e-07	0	0	0	0	0	0	0	0	0	0	0	NA	NA	NA	NA	NA	NA	NA	NA	NA	NA	NA	NA	NA	NA	NA	NA
Flaviaesturariibacter	0	0	1	0	0	0	0	0	0	0	0	0	1	1	0	0	6.88245e-07	0	0	0	0	0	0	0	0	0	0	0	0	0	0	0	0	NA	NA	NA	NA	NA	NA	NA	NA	NA	NA	NA	NA	NA	NA	NA	NA
Idiomarina	0	0	2	1	0	2	0	0	0	1	0	0	0	6	0	0	1.37649e-06	2.64806e-06	0	0.000106039	0	0	0	2.55243e-06	0	0	0	0	0	0	0	0	0	Cluster 5	-0.779454	0.188366	Peripherals	0.0363319	18	NA	NA	NA	NA	NA	NA	NA	NA	NA	NA
Ereboglobus	2	0	0	0	4	0	0	0	0	0	0	0	0	6	8.50087e-05	0	0	0	7.25334e-06	0	0	0	0	0	0	0	0	0	0	0	0	0	0	NA	NA	NA	NA	NA	NA	NA	NA	NA	NA	NA	NA	NA	NA	NA	NA
Sulfurihydrogenibium	0	0	0	0	0	0	0	0	0	1	0	0	0	1	0	0	0	0	0	0	0	0	0	2.55243e-06	0	0	0	0	0	0	0	0	0	NA	NA	NA	NA	NA	NA	NA	NA	NA	NA	NA	NA	NA	NA	NA	NA
Kitasatospora	0	0	0	0	0	0	0	0	0	2	0	0	0	2	0	0	0	0	0	0	0	0	0	5.10485e-06	0	0	0	0	0	0	0	0	0	NA	NA	NA	NA	NA	NA	NA	NA	NA	NA	NA	NA	NA	NA	NA	NA
Uruburuella	0	0	0	0	0	0	0	0	0	8	1	0	0	9	0	0	0	0	0	0	0	0	0	2.04194e-05	1.26355e-06	0	0	0	0	0	0	0	0	NA	NA	NA	NA	NA	NA	NA	NA	NA	NA	NA	NA	NA	NA	NA	NA
Falsirhodobacter	0	0	0	0	0	0	0	0	0	1	0	0	0	1	0	0	0	0	0	0	0	0	0	2.55243e-06	0	0	0	0	0	0	0	0	0	NA	NA	NA	NA	NA	NA	NA	NA	NA	NA	NA	NA	NA	NA	NA	NA
Thermoanaerobacterium	0	0	0	1	0	0	0	1	0	0	0	0	0	2	0	0	0	2.64806e-06	0	0	0	8.73094e-07	0	0	0	0	0	0	0	0	0	0	0	NA	NA	NA	NA	NA	NA	NA	NA	NA	NA	NA	NA	NA	NA	NA	NA
Neorickettsia	0	0	0	2	0	0	0	0	0	2	1	0	0	5	0	0	0	5.29612e-06	0	0	0	0	0	5.10485e-06	1.26355e-06	0	0	0	0	0	0	0	0	NA	NA	NA	NA	NA	NA	NA	NA	NA	NA	NA	NA	NA	NA	NA	NA
Siccationidurans	0	0	0	0	0	0	0	0	0	2	0	0	0	2	0	0	0	0	0	0	0	0	0	5.10485e-06	0	0	0	0	0	0	0	0	0	NA	NA	NA	NA	NA	NA	NA	NA	NA	NA	NA	NA	NA	NA	NA	NA
Alkalispirillum	0	0	0	0	0	0	0	0	0	1	0	0	0	1	0	0	0	0	0	0	0	0	0	2.55243e-06	0	0	0	0	0	0	0	0	0	NA	NA	NA	NA	NA	NA	NA	NA	NA	NA	NA	NA	NA	NA	NA	NA
Labilibacter	0	0	0	0	0	0	0	0	0	2	0	0	0	2	0	0	0	0	0	0	0	0	0	5.10485e-06	0	0	0	0	0	0	0	0	0	NA	NA	NA	NA	NA	NA	NA	NA	NA	NA	NA	NA	NA	NA	NA	NA
Meiothermus	0	0	0	0	1	0	0	0	0	1	0	1	0	3	0	0	0	0	1.81334e-06	0	0	0	0	2.55243e-06	0	2.95192e-06	0	0	0	0	0	0	0	NA	NA	NA	NA	NA	NA	NA	NA	NA	NA	NA	NA	NA	NA	NA	NA
Azovibrio	0	0	3	0	0	0	0	0	0	0	0	0	0	3	0	0	2.06473e-06	0	0	0	0	0	0	0	0	0	0	0	0	0	0	0	0	NA	NA	NA	NA	NA	NA	NA	NA	NA	NA	NA	NA	NA	NA	NA	NA
Acetilactobacillus	0	0	1	0	0	0	0	0	0	0	0	0	0	1	0	0	6.88245e-07	0	0	0	0	0	0	0	0	0	0	0	0	0	0	0	0	NA	NA	NA	NA	NA	NA	NA	NA	NA	NA	NA	NA	NA	NA	NA	NA
Massilimicrobiota	0	0	0	0	1	0	0	0	0	0	0	0	0	1	0	0	0	0	1.81334e-06	0	0	0	0	0	0	0	0	0	0	0	0	0	0	NA	NA	NA	NA	NA	NA	NA	NA	NA	NA	NA	NA	NA	NA	NA	NA
Extensimonas	0	0	0	0	0	0	0	1	0	0	0	0	0	1	0	0	0	0	0	0	0	8.73094e-07	0	0	0	0	0	0	0	0	0	0	0	NA	NA	NA	NA	NA	NA	NA	NA	NA	NA	NA	NA	NA	NA	NA	NA
Dapisostemon	0	0	0	2	0	2	1	0	0	2	0	0	0	7	0	0	0	5.29612e-06	0	0.000106039	1.2752e-05	0	0	5.10485e-06	0	0	0	0	0	0	0	0	0	Cluster 3	1.11013	0.197531	Peripherals	0.095508	58	NA	NA	NA	NA	NA	NA	Cluster 3	-1.50749	0.0831758	Peripherals
Viridibacterium	0	0	1	0	0	0	0	0	0	0	0	0	0	1	0	0	6.88245e-07	0	0	0	0	0	0	0	0	0	0	0	0	0	0	0	0	NA	NA	NA	NA	NA	NA	NA	NA	NA	NA	NA	NA	NA	NA	NA	NA
Cloacibacterium	1	0	0	0	0	0	0	0	0	9	0	0	0	10	4.25044e-05	0	0	0	0	0	0	0	0	2.29718e-05	0	0	0	0	0	0	0	0	0	NA	NA	NA	NA	NA	NA	NA	NA	NA	NA	NA	NA	NA	NA	NA	NA
Alienimonas	0	0	0	0	0	0	0	0	0	1	0	0	0	1	0	0	0	0	0	0	0	0	0	2.55243e-06	0	0	0	0	0	0	0	0	0	NA	NA	NA	NA	NA	NA	NA	NA	NA	NA	NA	NA	NA	NA	NA	NA
Anatilimnocola	0	0	0	0	0	0	1	0	0	3	0	0	0	4	0	0	0	0	0	0	1.2752e-05	0	0	7.65728e-06	0	0	0	0	0	0	0	0	0	NA	NA	NA	NA	NA	NA	NA	NA	NA	NA	NA	NA	NA	NA	NA	NA
Aequorivita	0	0	1	0	0	0	0	1	0	0	0	1	0	3	0	0	6.88245e-07	0	0	0	0	8.73094e-07	0	0	0	2.95192e-06	0	0	0	0	0	0	0	NA	NA	NA	NA	NA	NA	NA	NA	NA	NA	NA	NA	NA	NA	NA	NA
Desertibacter	0	0	0	1	0	0	0	1	0	0	0	0	0	2	0	0	0	2.64806e-06	0	0	0	8.73094e-07	0	0	0	0	0	0	0	0	0	0	0	NA	NA	NA	NA	NA	NA	NA	NA	NA	NA	NA	NA	NA	NA	NA	NA
Aquibacillus	0	0	0	0	0	0	0	1	0	0	0	0	0	1	0	0	0	0	0	0	0	8.73094e-07	0	0	0	0	0	0	0	0	0	0	0	NA	NA	NA	NA	NA	NA	NA	NA	NA	NA	NA	NA	NA	NA	NA	NA
Prosthecochloris	0	0	0	0	0	0	6	0	0	5	0	1	0	12	0	0	0	0	0	0	7.65121e-05	0	0	1.27621e-05	0	2.95192e-06	0	0	0	0	0	0	0	NA	NA	NA	NA	NA	NA	NA	NA	NA	NA	NA	NA	NA	NA	NA	NA
Ornithobacterium	0	0	0	1	0	0	0	0	0	0	0	0	0	1	0	0	0	2.64806e-06	0	0	0	0	0	0	0	0	0	0	0	0	0	0	0	NA	NA	NA	NA	NA	NA	NA	NA	NA	NA	NA	NA	NA	NA	NA	NA
Limnovirga	0	0	0	2	0	0	0	0	0	0	0	0	0	2	0	0	0	5.29612e-06	0	0	0	0	0	0	0	0	0	0	0	0	0	0	0	NA	NA	NA	NA	NA	NA	NA	NA	NA	NA	NA	NA	NA	NA	NA	NA
Aminivibrio	1	0	0	0	0	0	0	0	0	1	0	0	0	2	4.25044e-05	0	0	0	0	0	0	0	0	2.55243e-06	0	0	0	0	0	0	0	0	0	NA	NA	NA	NA	NA	NA	NA	NA	NA	NA	NA	NA	NA	NA	NA	NA
Aureliella	1	0	0	2	0	0	0	0	0	1	0	0	0	4	4.25044e-05	0	0	5.29612e-06	0	0	0	0	0	2.55243e-06	0	0	0	0	0	0	0	0	0	NA	NA	NA	NA	NA	NA	NA	NA	NA	NA	NA	NA	NA	NA	NA	NA
Schaalia	0	0	0	0	0	0	0	0	0	0	0	1	0	1	0	0	0	0	0	0	0	0	0	0	0	2.95192e-06	0	0	0	0	0	0	0	NA	NA	NA	NA	NA	NA	NA	NA	NA	NA	NA	NA	NA	NA	NA	NA
Crocinitomix	0	0	0	1	0	0	2	0	0	10	0	0	0	13	0	0	0	2.64806e-06	0	0	2.5504e-05	0	0	2.55243e-05	0	0	0	0	0	0	0	0	0	NA	NA	NA	NA	NA	NA	NA	NA	NA	NA	NA	NA	NA	NA	NA	NA
Rubellimicrobium	0	0	0	0	0	0	0	0	0	1	0	0	0	1	0	0	0	0	0	0	0	0	0	2.55243e-06	0	0	0	0	0	0	0	0	0	NA	NA	NA	NA	NA	NA	NA	NA	NA	NA	NA	NA	NA	NA	NA	NA
Salsuginimonas	0	0	0	0	0	0	0	0	0	0	0	0	1	0	0	0	0	0	0	0	0	0	0	0	0	0	0	0	0	0	0	0	0	NA	NA	NA	NA	NA	NA	NA	NA	NA	NA	NA	NA	NA	NA	NA	NA
Salinirepens	0	0	0	0	0	0	0	0	0	0	0	0	1	0	0	0	0	0	0	0	0	0	0	0	0	0	0	0	0	0	0	0	0	NA	NA	NA	NA	NA	NA	NA	NA	NA	NA	NA	NA	NA	NA	NA	NA
Rugosimonospora	0	0	0	0	0	0	0	0	0	2	0	0	0	2	0	0	0	0	0	0	0	0	0	5.10485e-06	0	0	0	0	0	0	0	0	0	NA	NA	NA	NA	NA	NA	NA	NA	NA	NA	NA	NA	NA	NA	NA	NA
Sulfurifustis	0	0	0	3	0	0	0	0	0	0	0	0	0	3	0	0	0	7.94418e-06	0	0	0	0	0	0	0	0	0	0	0	0	0	0	0	NA	NA	NA	NA	NA	NA	NA	NA	NA	NA	NA	NA	NA	NA	NA	NA
Actibacterium	0	0	0	3	0	0	0	0	0	0	0	0	1	3	0	0	0	7.94418e-06	0	0	0	0	0	0	0	0	0	0	0	0	0	0	0	NA	NA	NA	NA	NA	NA	NA	NA	NA	NA	NA	NA	NA	NA	NA	NA
Kistimonas	0	0	0	1	0	0	0	0	0	0	0	0	0	1	0	0	0	2.64806e-06	0	0	0	0	0	0	0	0	0	0	0	0	0	0	0	NA	NA	NA	NA	NA	NA	NA	NA	NA	NA	NA	NA	NA	NA	NA	NA
Alteripontixanthobacter	0	0	0	1	0	0	0	0	0	1	0	0	0	2	0	0	0	2.64806e-06	0	0	0	0	0	2.55243e-06	0	0	0	0	0	0	0	0	0	NA	NA	NA	NA	NA	NA	NA	NA	NA	NA	NA	NA	NA	NA	NA	NA
Simonsiella	0	0	0	0	0	0	0	0	0	2	0	0	0	2	0	0	0	0	0	0	0	0	0	5.10485e-06	0	0	0	0	0	0	0	0	0	NA	NA	NA	NA	NA	NA	NA	NA	NA	NA	NA	NA	NA	NA	NA	NA
Actinorectispora	0	0	0	0	0	0	0	0	0	0	0	1	0	1	0	0	0	0	0	0	0	0	0	0	0	2.95192e-06	0	0	0	0	0	0	0	NA	NA	NA	NA	NA	NA	NA	NA	NA	NA	NA	NA	NA	NA	NA	NA
Casaltella	0	0	0	0	0	0	0	1	0	0	0	0	0	1	0	0	0	0	0	0	0	8.73094e-07	0	0	0	0	0	0	0	0	0	0	0	NA	NA	NA	NA	NA	NA	NA	NA	NA	NA	NA	NA	NA	NA	NA	NA
Hydrogenimonas	0	0	0	0	0	0	0	0	0	1	0	0	0	1	0	0	0	0	0	0	0	0	0	2.55243e-06	0	0	0	0	0	0	0	0	0	NA	NA	NA	NA	NA	NA	NA	NA	NA	NA	NA	NA	NA	NA	NA	NA
Oxalophagus	0	0	0	0	0	0	2	0	0	1	0	1	0	4	0	0	0	0	0	0	2.5504e-05	0	0	2.55243e-06	0	2.95192e-06	0	0	0	0	0	0	0	NA	NA	NA	NA	NA	NA	NA	NA	NA	NA	NA	NA	NA	NA	NA	NA
Maricurvus	0	0	0	0	0	0	0	0	0	0	0	0	2	0	0	0	0	0	0	0	0	0	0	0	0	0	0	0	0	0	0	0	0	NA	NA	NA	NA	NA	NA	NA	NA	NA	NA	NA	NA	NA	NA	NA	NA
Hirschia	0	0	0	0	0	0	0	0	0	0	0	0	1	0	0	0	0	0	0	0	0	0	0	0	0	0	0	0	0	0	0	0	0	NA	NA	NA	NA	NA	NA	NA	NA	NA	NA	NA	NA	NA	NA	NA	NA
Lutibacter	0	0	0	0	0	0	0	0	0	0	0	0	1	0	0	0	0	0	0	0	0	0	0	0	0	0	0	0	0	0	0	0	0	NA	NA	NA	NA	NA	NA	NA	NA	NA	NA	NA	NA	NA	NA	NA	NA
Calidifontibacillus	0	0	0	0	0	0	0	0	0	0	0	0	1	0	0	0	0	0	0	0	0	0	0	0	0	0	0	0	0	0	0	0	0	NA	NA	NA	NA	NA	NA	NA	NA	NA	NA	NA	NA	NA	NA	NA	NA
Phaseolibacter	0	0	1	0	0	0	0	0	0	0	0	0	0	1	0	0	6.88245e-07	0	0	0	0	0	0	0	0	0	0	0	0	0	0	0	0	NA	NA	NA	NA	NA	NA	NA	NA	NA	NA	NA	NA	NA	NA	NA	NA
Gemella	0	0	0	0	0	0	0	0	0	0	0	3	0	3	0	0	0	0	0	0	0	0	0	0	0	8.85575e-06	0	0	0	0	0	0	0	NA	NA	NA	NA	NA	NA	NA	NA	NA	NA	NA	NA	NA	NA	NA	NA
Pradoshia	0	0	0	0	0	0	0	0	0	0	0	1	0	1	0	0	0	0	0	0	0	0	0	0	0	2.95192e-06	0	0	0	0	0	0	0	NA	NA	NA	NA	NA	NA	NA	NA	NA	NA	NA	NA	NA	NA	NA	NA
Desulfobaculum	0	0	0	0	0	0	0	0	0	1	0	3	0	4	0	0	0	0	0	0	0	0	0	2.55243e-06	0	8.85575e-06	0	0	0	0	0	0	0	NA	NA	NA	NA	NA	NA	NA	NA	NA	NA	NA	NA	NA	NA	NA	NA
Tatlockia	0	0	0	0	0	0	0	0	0	1	0	0	0	1	0	0	0	0	0	0	0	0	0	2.55243e-06	0	0	0	0	0	0	0	0	0	NA	NA	NA	NA	NA	NA	NA	NA	NA	NA	NA	NA	NA	NA	NA	NA
Texcoconibacillus	0	0	0	1	0	0	0	0	0	0	0	0	0	1	0	0	0	2.64806e-06	0	0	0	0	0	0	0	0	0	0	0	0	0	0	0	NA	NA	NA	NA	NA	NA	NA	NA	NA	NA	NA	NA	NA	NA	NA	NA
Thiofilum	0	0	0	1	0	0	0	0	0	0	0	0	0	1	0	0	0	2.64806e-06	0	0	0	0	0	0	0	0	0	0	0	0	0	0	0	NA	NA	NA	NA	NA	NA	NA	NA	NA	NA	NA	NA	NA	NA	NA	NA
Octadecabacter	0	0	0	0	0	0	0	0	0	1	0	0	0	1	0	0	0	0	0	0	0	0	0	2.55243e-06	0	0	0	0	0	0	0	0	0	NA	NA	NA	NA	NA	NA	NA	NA	NA	NA	NA	NA	NA	NA	NA	NA
Alkanibacter	0	0	0	1	0	0	9	1	0	8	0	0	0	19	0	0	0	2.64806e-06	0	0	0.000114768	8.73094e-07	0	2.04194e-05	0	0	0	0	0	0	0	0	0	Cluster 3	-0.194762	0	Peripherals	0.186158	38	NA	NA	NA	NA	NA	NA	NA	NA	NA	NA
Syntrophorhabdus	0	0	0	0	0	0	0	0	0	2	0	0	0	2	0	0	0	0	0	0	0	0	0	5.10485e-06	0	0	0	0	0	0	0	0	0	NA	NA	NA	NA	NA	NA	NA	NA	NA	NA	NA	NA	NA	NA	NA	NA
Roseisalinus	0	0	0	0	0	0	0	0	0	1	0	0	1	1	0	0	0	0	0	0	0	0	0	2.55243e-06	0	0	0	0	0	0	0	0	0	NA	NA	NA	NA	NA	NA	NA	NA	NA	NA	NA	NA	NA	NA	NA	NA
Pseudahrensia	0	2	0	0	0	0	0	0	0	3	0	0	1	5	0	6.25547e-05	0	0	0	0	0	0	0	7.65728e-06	0	0	0	0	0	0	0	0	0	NA	NA	NA	NA	NA	NA	NA	NA	NA	NA	NA	NA	NA	NA	NA	NA
Nakamurella	0	0	0	0	0	0	1	0	0	7	1	0	0	9	0	0	0	0	0	0	1.2752e-05	0	0	1.7867e-05	1.26355e-06	0	0	0	0	0	0	0	0	NA	NA	NA	NA	NA	NA	NA	NA	NA	NA	NA	NA	NA	NA	NA	NA
Apibacter	0	0	0	0	0	0	1	0	0	1	0	0	0	2	0	0	0	0	0	0	1.2752e-05	0	0	2.55243e-06	0	0	0	0	0	0	0	0	0	NA	NA	NA	NA	NA	NA	NA	NA	NA	NA	NA	NA	NA	NA	NA	NA
Reinekea	0	0	0	3	0	2	0	1	0	0	0	0	1	6	0	0	0	7.94418e-06	0	0.000106039	0	8.73094e-07	0	0	0	0	0	0	0	0	0	0	0	Cluster 2	-1.39357	0	Peripherals	0.00272895	5	NA	NA	NA	NA	NA	NA	NA	NA	NA	NA
Kiritimatiella	0	0	1	2	0	0	0	1	0	0	1	0	2	5	0	0	6.88245e-07	5.29612e-06	0	0	0	8.73094e-07	0	0	1.26355e-06	0	0	0	0	0	0	0	0	NA	NA	NA	NA	NA	NA	NA	NA	NA	NA	NA	NA	NA	NA	NA	NA
Compostibacter	0	0	2	0	0	0	0	0	0	0	0	0	0	2	0	0	1.37649e-06	0	0	0	0	0	0	0	0	0	0	0	0	0	0	0	0	NA	NA	NA	NA	NA	NA	NA	NA	NA	NA	NA	NA	NA	NA	NA	NA
Albitalea	0	0	1	0	0	0	0	0	0	0	0	0	0	1	0	0	6.88245e-07	0	0	0	0	0	0	0	0	0	0	0	0	0	0	0	0	NA	NA	NA	NA	NA	NA	NA	NA	NA	NA	NA	NA	NA	NA	NA	NA
Schleiferilactobacillus	0	0	0	0	0	0	0	0	0	0	0	1	0	1	0	0	0	0	0	0	0	0	0	0	0	2.95192e-06	0	0	0	0	0	0	0	NA	NA	NA	NA	NA	NA	NA	NA	NA	NA	NA	NA	NA	NA	NA	NA
Hippea	0	1	0	6	0	0	0	0	0	0	0	2	1	9	0	3.12774e-05	0	1.58884e-05	0	0	0	0	0	0	0	5.90383e-06	0	0	0	0	0	0	0	NA	NA	NA	NA	NA	NA	NA	NA	NA	NA	NA	NA	NA	NA	NA	NA
Phocaeicola	0	0	0	0	0	0	0	1	0	0	0	0	0	1	0	0	0	0	0	0	0	8.73094e-07	0	0	0	0	0	0	0	0	0	0	0	NA	NA	NA	NA	NA	NA	NA	NA	NA	NA	NA	NA	NA	NA	NA	NA
Culturomica	0	0	1	0	0	0	0	0	0	0	0	0	1	1	0	0	6.88245e-07	0	0	0	0	0	0	0	0	0	0	0	0	0	0	0	0	NA	NA	NA	NA	NA	NA	NA	NA	NA	NA	NA	NA	NA	NA	NA	NA
Amnimonas	0	0	2	1	0	0	0	0	0	0	0	1	0	4	0	0	1.37649e-06	2.64806e-06	0	0	0	0	0	0	0	2.95192e-06	0	0	0	0	0	0	0	NA	NA	NA	NA	NA	NA	NA	NA	NA	NA	NA	NA	NA	NA	NA	NA
Neomicrococcus	0	0	0	0	0	0	0	0	0	1	0	1	0	2	0	0	0	0	0	0	0	0	0	2.55243e-06	0	2.95192e-06	0	0	0	0	0	0	0	NA	NA	NA	NA	NA	NA	NA	NA	NA	NA	NA	NA	NA	NA	NA	NA
Caldanaerobius	0	0	0	0	0	0	1	0	0	0	0	1	0	2	0	0	0	0	0	0	1.2752e-05	0	0	0	0	2.95192e-06	0	0	0	0	0	0	0	NA	NA	NA	NA	NA	NA	NA	NA	NA	NA	NA	NA	NA	NA	NA	NA
Pacificimonas	0	0	0	1	0	0	0	0	0	0	0	0	0	1	0	0	0	2.64806e-06	0	0	0	0	0	0	0	0	0	0	0	0	0	0	0	NA	NA	NA	NA	NA	NA	NA	NA	NA	NA	NA	NA	NA	NA	NA	NA
Rhabdochromatium	0	0	0	2	0	0	0	0	0	0	0	0	0	2	0	0	0	5.29612e-06	0	0	0	0	0	0	0	0	0	0	0	0	0	0	0	NA	NA	NA	NA	NA	NA	NA	NA	NA	NA	NA	NA	NA	NA	NA	NA
Lacisediminihabitans	0	0	0	0	0	0	0	0	0	0	0	2	0	2	0	0	0	0	0	0	0	0	0	0	0	5.90383e-06	0	0	0	0	0	0	0	NA	NA	NA	NA	NA	NA	NA	NA	NA	NA	NA	NA	NA	NA	NA	NA
Siminovitchia	0	0	0	1	0	0	0	0	0	0	0	1	0	2	0	0	0	2.64806e-06	0	0	0	0	0	0	0	2.95192e-06	0	0	0	0	0	0	0	NA	NA	NA	NA	NA	NA	NA	NA	NA	NA	NA	NA	NA	NA	NA	NA
Agaricicola	0	0	0	2	0	1	0	0	0	0	0	0	1	3	0	0	0	5.29612e-06	0	5.30195e-05	0	0	0	0	0	0	0	0	0	0	0	0	0	NA	NA	NA	NA	NA	NA	NA	NA	NA	NA	NA	NA	NA	NA	NA	NA
Tenacibaculum	0	0	0	0	0	0	0	1	0	0	0	0	0	1	0	0	0	0	0	0	0	8.73094e-07	0	0	0	0	0	0	0	0	0	0	0	NA	NA	NA	NA	NA	NA	NA	NA	NA	NA	NA	NA	NA	NA	NA	NA
Flavilitoribacter	0	0	0	1	0	0	1	0	0	1	0	0	0	3	0	0	0	2.64806e-06	0	0	1.2752e-05	0	0	2.55243e-06	0	0	0	0	0	0	0	0	0	NA	NA	NA	NA	NA	NA	NA	NA	NA	NA	NA	NA	NA	NA	NA	NA
Umezawaea	0	0	0	0	0	0	0	0	0	1	0	0	0	1	0	0	0	0	0	0	0	0	0	2.55243e-06	0	0	0	0	0	0	0	0	0	NA	NA	NA	NA	NA	NA	NA	NA	NA	NA	NA	NA	NA	NA	NA	NA
Pleurocapsa	1	0	0	2	0	3	1	0	0	4	0	0	1	11	4.25044e-05	0	0	5.29612e-06	0	0.000159058	1.2752e-05	0	0	1.02097e-05	0	0	0	0	0	0	0	0	0	Cluster 3	1.81873	0.566116	Peripherals	0.110573	73	NA	NA	NA	NA	NA	NA	Cluster 3	0.858917	0.489074	Peripherals
Paraurantiacibacter	0	0	0	1	0	0	0	1	0	0	0	0	0	2	0	0	0	2.64806e-06	0	0	0	8.73094e-07	0	0	0	0	0	0	0	0	0	0	0	NA	NA	NA	NA	NA	NA	NA	NA	NA	NA	NA	NA	NA	NA	NA	NA
Mediterraneibacter	0	0	0	0	0	0	0	0	0	1	1	0	0	2	0	0	0	0	0	0	0	0	0	2.55243e-06	1.26355e-06	0	0	0	0	0	0	0	0	NA	NA	NA	NA	NA	NA	NA	NA	NA	NA	NA	NA	NA	NA	NA	NA
Aestuariisphingobium	0	0	0	0	0	0	0	0	0	1	0	0	0	1	0	0	0	0	0	0	0	0	0	2.55243e-06	0	0	0	0	0	0	0	0	0	NA	NA	NA	NA	NA	NA	NA	NA	NA	NA	NA	NA	NA	NA	NA	NA
Sandaracinus	0	0	0	0	0	0	1	0	0	4	0	0	0	5	0	0	0	0	0	0	1.2752e-05	0	0	1.02097e-05	0	0	0	0	0	0	0	0	0	NA	NA	NA	NA	NA	NA	NA	NA	NA	NA	NA	NA	NA	NA	NA	NA
Methyloterrigena	0	0	0	1	0	0	0	0	0	2	0	0	0	3	0	0	0	2.64806e-06	0	0	0	0	0	5.10485e-06	0	0	0	0	0	0	0	0	0	NA	NA	NA	NA	NA	NA	NA	NA	NA	NA	NA	NA	NA	NA	NA	NA
Methyloferula	0	0	0	1	0	0	0	0	0	2	1	0	1	4	0	0	0	2.64806e-06	0	0	0	0	0	5.10485e-06	1.26355e-06	0	0	0	0	0	0	0	0	NA	NA	NA	NA	NA	NA	NA	NA	NA	NA	NA	NA	NA	NA	NA	NA
Polymorphum	0	0	0	1	0	0	0	1	0	0	0	0	1	2	0	0	0	2.64806e-06	0	0	0	8.73094e-07	0	0	0	0	0	0	0	0	0	0	0	NA	NA	NA	NA	NA	NA	NA	NA	NA	NA	NA	NA	NA	NA	NA	NA
Pluralibacter	0	0	1	0	0	0	0	0	0	0	0	0	0	1	0	0	6.88245e-07	0	0	0	0	0	0	0	0	0	0	0	0	0	0	0	0	NA	NA	NA	NA	NA	NA	NA	NA	NA	NA	NA	NA	NA	NA	NA	NA
Puia	0	0	3	1	1	0	0	1	0	0	2	0	0	8	0	0	2.06473e-06	2.64806e-06	1.81334e-06	0	0	8.73094e-07	0	0	2.52709e-06	0	0	0	0	0	0	0	0	NA	NA	NA	NA	NA	NA	NA	NA	NA	NA	NA	NA	NA	NA	NA	NA
Zavarzinia	0	0	0	0	0	0	0	0	0	2	0	0	0	2	0	0	0	0	0	0	0	0	0	5.10485e-06	0	0	0	0	0	0	0	0	0	NA	NA	NA	NA	NA	NA	NA	NA	NA	NA	NA	NA	NA	NA	NA	NA
Lentisphaera	0	0	0	0	0	0	0	0	0	2	0	0	0	2	0	0	0	0	0	0	0	0	0	5.10485e-06	0	0	0	0	0	0	0	0	0	NA	NA	NA	NA	NA	NA	NA	NA	NA	NA	NA	NA	NA	NA	NA	NA
Lentibacillus	0	0	0	3	0	0	0	0	0	0	0	1	0	4	0	0	0	7.94418e-06	0	0	0	0	0	0	0	2.95192e-06	0	0	0	0	0	0	0	NA	NA	NA	NA	NA	NA	NA	NA	NA	NA	NA	NA	NA	NA	NA	NA
Coralloluteibacterium	0	0	0	2	0	0	0	0	0	0	0	0	0	2	0	0	0	5.29612e-06	0	0	0	0	0	0	0	0	0	0	0	0	0	0	0	NA	NA	NA	NA	NA	NA	NA	NA	NA	NA	NA	NA	NA	NA	NA	NA
Tepidibacter	0	0	0	1	1	0	0	0	0	0	0	0	0	2	0	0	0	2.64806e-06	1.81334e-06	0	0	0	0	0	0	0	0	0	0	0	0	0	0	NA	NA	NA	NA	NA	NA	NA	NA	NA	NA	NA	NA	NA	NA	NA	NA
Shigella	1	0	4	1	0	0	0	1	0	0	0	0	0	7	4.25044e-05	0	2.75298e-06	2.64806e-06	0	0	0	8.73094e-07	0	0	0	0	0	0	0	0	0	0	0	NA	NA	NA	NA	NA	NA	NA	NA	NA	NA	NA	NA	NA	NA	NA	NA
Thermoactinomyces	0	0	0	1	0	0	0	0	0	0	0	0	1	1	0	0	0	2.64806e-06	0	0	0	0	0	0	0	0	0	0	0	0	0	0	0	NA	NA	NA	NA	NA	NA	NA	NA	NA	NA	NA	NA	NA	NA	NA	NA
Methylomagnum	0	0	0	1	0	0	0	0	0	0	1	0	1	2	0	0	0	2.64806e-06	0	0	0	0	0	0	1.26355e-06	0	0	0	0	0	0	0	0	NA	NA	NA	NA	NA	NA	NA	NA	NA	NA	NA	NA	NA	NA	NA	NA
Eionea	0	0	0	0	0	0	0	0	0	1	0	0	0	1	0	0	0	0	0	0	0	0	0	2.55243e-06	0	0	0	0	0	0	0	0	0	NA	NA	NA	NA	NA	NA	NA	NA	NA	NA	NA	NA	NA	NA	NA	NA
Desmonostoc	0	0	0	0	0	0	0	0	0	2	0	0	0	2	0	0	0	0	0	0	0	0	0	5.10485e-06	0	0	0	0	0	0	0	0	0	NA	NA	NA	NA	NA	NA	NA	NA	NA	NA	NA	NA	NA	NA	NA	NA
Panacibacter	0	0	1	1	0	0	0	0	0	0	0	0	0	2	0	0	6.88245e-07	2.64806e-06	0	0	0	0	0	0	0	0	0	0	0	0	0	0	0	NA	NA	NA	NA	NA	NA	NA	NA	NA	NA	NA	NA	NA	NA	NA	NA
Pseudolabrys	0	0	0	2	0	0	0	1	0	0	1	0	0	4	0	0	0	5.29612e-06	0	0	0	8.73094e-07	0	0	1.26355e-06	0	0	0	0	0	0	0	0	NA	NA	NA	NA	NA	NA	NA	NA	NA	NA	NA	NA	NA	NA	NA	NA
Marinospirillum	0	0	4	0	0	0	0	1	0	0	0	0	0	5	0	0	2.75298e-06	0	0	0	0	8.73094e-07	0	0	0	0	0	0	0	0	0	0	0	NA	NA	NA	NA	NA	NA	NA	NA	NA	NA	NA	NA	NA	NA	NA	NA
Rhodobium	0	0	1	2	0	0	0	1	0	0	0	0	0	4	0	0	6.88245e-07	5.29612e-06	0	0	0	8.73094e-07	0	0	0	0	0	0	0	0	0	0	0	NA	NA	NA	NA	NA	NA	NA	NA	NA	NA	NA	NA	NA	NA	NA	NA
Paenochrobactrum	0	0	0	16	0	0	0	0	0	1	1	0	0	18	0	0	0	4.2369e-05	0	0	0	0	0	2.55243e-06	1.26355e-06	0	0	0	0	0	0	0	0	NA	NA	NA	NA	NA	NA	NA	NA	NA	NA	NA	NA	NA	NA	NA	NA
Collinsella	0	0	0	0	0	0	0	0	0	0	1	0	0	1	0	0	0	0	0	0	0	0	0	0	1.26355e-06	0	0	0	0	0	0	0	0	NA	NA	NA	NA	NA	NA	NA	NA	NA	NA	NA	NA	NA	NA	NA	NA
Sporocytophaga	0	0	0	1	0	0	0	0	0	0	0	0	0	1	0	0	0	2.64806e-06	0	0	0	0	0	0	0	0	0	0	0	0	0	0	0	NA	NA	NA	NA	NA	NA	NA	NA	NA	NA	NA	NA	NA	NA	NA	NA
Mongoliicoccus	0	0	0	0	0	0	0	0	0	1	0	0	0	1	0	0	0	0	0	0	0	0	0	2.55243e-06	0	0	0	0	0	0	0	0	0	NA	NA	NA	NA	NA	NA	NA	NA	NA	NA	NA	NA	NA	NA	NA	NA
Parerythrobacter	0	0	0	0	0	0	0	0	0	1	0	0	0	1	0	0	0	0	0	0	0	0	0	2.55243e-06	0	0	0	0	0	0	0	0	0	NA	NA	NA	NA	NA	NA	NA	NA	NA	NA	NA	NA	NA	NA	NA	NA
Luteirhabdus	0	0	0	0	0	0	1	0	0	1	0	0	0	2	0	0	0	0	0	0	1.2752e-05	0	0	2.55243e-06	0	0	0	0	0	0	0	0	0	NA	NA	NA	NA	NA	NA	NA	NA	NA	NA	NA	NA	NA	NA	NA	NA
Silanimonas	0	0	1	0	0	0	0	0	0	1	0	1	0	3	0	0	6.88245e-07	0	0	0	0	0	0	2.55243e-06	0	2.95192e-06	0	0	0	0	0	0	0	NA	NA	NA	NA	NA	NA	NA	NA	NA	NA	NA	NA	NA	NA	NA	NA
Anaerobacillus	0	0	0	0	0	0	0	0	0	0	1	0	0	1	0	0	0	0	0	0	0	0	0	0	1.26355e-06	0	0	0	0	0	0	0	0	NA	NA	NA	NA	NA	NA	NA	NA	NA	NA	NA	NA	NA	NA	NA	NA
Arcticibacter	0	0	1	1	0	0	0	2	0	0	0	0	0	4	0	0	6.88245e-07	2.64806e-06	0	0	0	1.74619e-06	0	0	0	0	0	0	0	0	0	0	0	NA	NA	NA	NA	NA	NA	NA	NA	NA	NA	NA	NA	NA	NA	NA	NA
Protaetiibacter	0	0	1	0	0	0	0	0	0	0	0	0	0	1	0	0	6.88245e-07	0	0	0	0	0	0	0	0	0	0	0	0	0	0	0	0	NA	NA	NA	NA	NA	NA	NA	NA	NA	NA	NA	NA	NA	NA	NA	NA
Chlorogloeopsis	0	0	0	1	0	1	1	0	0	1	0	1	0	5	0	0	0	2.64806e-06	0	5.30195e-05	1.2752e-05	0	0	2.55243e-06	0	2.95192e-06	0	0	0	0	0	0	0	NA	NA	NA	NA	NA	NA	NA	NA	NA	NA	NA	NA	NA	NA	NA	NA
Parviterribacter	0	0	0	1	0	0	0	0	0	0	0	0	0	1	0	0	0	2.64806e-06	0	0	0	0	0	0	0	0	0	0	0	0	0	0	0	NA	NA	NA	NA	NA	NA	NA	NA	NA	NA	NA	NA	NA	NA	NA	NA
Thermoanaerobaculum	0	0	2	1	0	0	0	0	0	0	0	0	0	3	0	0	1.37649e-06	2.64806e-06	0	0	0	0	0	0	0	0	0	0	0	0	0	0	0	NA	NA	NA	NA	NA	NA	NA	NA	NA	NA	NA	NA	NA	NA	NA	NA
Caldicellulosiruptor	0	2	1	0	0	0	1	0	0	3	0	3	0	10	0	6.25547e-05	6.88245e-07	0	0	0	1.2752e-05	0	0	7.65728e-06	0	8.85575e-06	0	0	0	0	0	0	0	NA	NA	NA	NA	NA	NA	NA	NA	NA	NA	NA	NA	NA	NA	NA	NA
Paracraurococcus	0	0	0	0	0	0	0	0	0	2	0	0	0	2	0	0	0	0	0	0	0	0	0	5.10485e-06	0	0	0	0	0	0	0	0	0	NA	NA	NA	NA	NA	NA	NA	NA	NA	NA	NA	NA	NA	NA	NA	NA
Meniscus	0	0	0	0	0	0	0	0	0	1	0	0	0	1	0	0	0	0	0	0	0	0	0	2.55243e-06	0	0	0	0	0	0	0	0	0	NA	NA	NA	NA	NA	NA	NA	NA	NA	NA	NA	NA	NA	NA	NA	NA
Treponema	1	0	1	0	0	0	0	1	0	1	1	0	0	5	4.25044e-05	0	6.88245e-07	0	0	0	0	8.73094e-07	0	2.55243e-06	1.26355e-06	0	0	0	0	0	0	0	0	NA	NA	NA	NA	NA	NA	NA	NA	NA	NA	NA	NA	NA	NA	NA	NA
Pacificispira	0	1	0	0	0	0	0	0	0	1	0	0	1	2	0	3.12774e-05	0	0	0	0	0	0	0	2.55243e-06	0	0	0	0	0	0	0	0	0	NA	NA	NA	NA	NA	NA	NA	NA	NA	NA	NA	NA	NA	NA	NA	NA
Polymorphospora	0	0	0	0	0	0	0	0	0	1	0	0	0	1	0	0	0	0	0	0	0	0	0	2.55243e-06	0	0	0	0	0	0	0	0	0	NA	NA	NA	NA	NA	NA	NA	NA	NA	NA	NA	NA	NA	NA	NA	NA
Thermovirga	0	0	0	0	0	0	0	0	0	1	0	0	0	1	0	0	0	0	0	0	0	0	0	2.55243e-06	0	0	0	0	0	0	0	0	0	NA	NA	NA	NA	NA	NA	NA	NA	NA	NA	NA	NA	NA	NA	NA	NA
Anaeromassilibacillus	0	0	0	2	0	0	0	0	0	0	1	0	0	3	0	0	0	5.29612e-06	0	0	0	0	0	0	1.26355e-06	0	0	0	0	0	0	0	0	NA	NA	NA	NA	NA	NA	NA	NA	NA	NA	NA	NA	NA	NA	NA	NA
Mariniphaga	0	0	1	0	0	0	0	0	0	0	0	0	0	1	0	0	6.88245e-07	0	0	0	0	0	0	0	0	0	0	0	0	0	0	0	0	NA	NA	NA	NA	NA	NA	NA	NA	NA	NA	NA	NA	NA	NA	NA	NA
Polycyclovorans	0	0	0	0	0	0	1	0	0	0	0	0	1	1	0	0	0	0	0	0	1.2752e-05	0	0	0	0	0	0	0	0	0	0	0	0	NA	NA	NA	NA	NA	NA	NA	NA	NA	NA	NA	NA	NA	NA	NA	NA
Acidothermus	0	0	0	0	0	0	1	0	0	1	0	1	0	3	0	0	0	0	0	0	1.2752e-05	0	0	2.55243e-06	0	2.95192e-06	0	0	0	0	0	0	0	NA	NA	NA	NA	NA	NA	NA	NA	NA	NA	NA	NA	NA	NA	NA	NA
Thiovirga	0	0	1	1	0	0	0	0	0	0	0	0	0	2	0	0	6.88245e-07	2.64806e-06	0	0	0	0	0	0	0	0	0	0	0	0	0	0	0	NA	NA	NA	NA	NA	NA	NA	NA	NA	NA	NA	NA	NA	NA	NA	NA
Salinicoccus	1	0	1	1	0	0	0	1	0	0	0	0	0	4	4.25044e-05	0	6.88245e-07	2.64806e-06	0	0	0	8.73094e-07	0	0	0	0	0	0	0	0	0	0	0	NA	NA	NA	NA	NA	NA	NA	NA	NA	NA	NA	NA	NA	NA	NA	NA
Tessaracoccus	0	0	0	0	0	0	0	0	0	1	0	2	0	3	0	0	0	0	0	0	0	0	0	2.55243e-06	0	5.90383e-06	0	0	0	0	0	0	0	NA	NA	NA	NA	NA	NA	NA	NA	NA	NA	NA	NA	NA	NA	NA	NA
Pseudoduganella	0	0	0	1	0	0	0	0	0	1	0	0	0	2	0	0	0	2.64806e-06	0	0	0	0	0	2.55243e-06	0	0	0	0	0	0	0	0	0	NA	NA	NA	NA	NA	NA	NA	NA	NA	NA	NA	NA	NA	NA	NA	NA
Aestuariicoccus	0	0	0	1	0	0	0	0	0	2	0	0	0	3	0	0	0	2.64806e-06	0	0	0	0	0	5.10485e-06	0	0	0	0	0	0	0	0	0	NA	NA	NA	NA	NA	NA	NA	NA	NA	NA	NA	NA	NA	NA	NA	NA
Thermosulfidibacter	0	0	0	0	0	0	0	1	0	0	0	0	0	1	0	0	0	0	0	0	0	8.73094e-07	0	0	0	0	0	0	0	0	0	0	0	NA	NA	NA	NA	NA	NA	NA	NA	NA	NA	NA	NA	NA	NA	NA	NA
Succinispira	0	0	0	0	0	0	0	0	0	1	5	0	0	6	0	0	0	0	0	0	0	0	0	2.55243e-06	6.31773e-06	0	0	0	0	0	0	0	0	NA	NA	NA	NA	NA	NA	NA	NA	NA	NA	NA	NA	NA	NA	NA	NA
Suttonella	0	0	0	1	0	0	0	0	0	0	0	0	0	1	0	0	0	2.64806e-06	0	0	0	0	0	0	0	0	0	0	0	0	0	0	0	NA	NA	NA	NA	NA	NA	NA	NA	NA	NA	NA	NA	NA	NA	NA	NA
Aggregatilinea	0	0	2	1	0	0	0	0	0	0	0	3	0	6	0	0	1.37649e-06	2.64806e-06	0	0	0	0	0	0	0	8.85575e-06	0	0	0	0	0	0	0	NA	NA	NA	NA	NA	NA	NA	NA	NA	NA	NA	NA	NA	NA	NA	NA
Trichococcus	0	1	1	1	0	0	0	0	0	0	0	0	0	3	0	3.12774e-05	6.88245e-07	2.64806e-06	0	0	0	0	0	0	0	0	0	0	0	0	0	0	0	NA	NA	NA	NA	NA	NA	NA	NA	NA	NA	NA	NA	NA	NA	NA	NA
Algorimarina	0	0	1	1	0	0	0	0	0	0	0	0	1	2	0	0	6.88245e-07	2.64806e-06	0	0	0	0	0	0	0	0	0	0	0	0	0	0	0	NA	NA	NA	NA	NA	NA	NA	NA	NA	NA	NA	NA	NA	NA	NA	NA
Thermobaculum	0	0	0	0	0	0	0	0	0	2	0	0	0	2	0	0	0	0	0	0	0	0	0	5.10485e-06	0	0	0	0	0	0	0	0	0	NA	NA	NA	NA	NA	NA	NA	NA	NA	NA	NA	NA	NA	NA	NA	NA
Halobacteroides	0	0	0	1	0	0	0	0	0	1	0	0	0	2	0	0	0	2.64806e-06	0	0	0	0	0	2.55243e-06	0	0	0	0	0	0	0	0	0	NA	NA	NA	NA	NA	NA	NA	NA	NA	NA	NA	NA	NA	NA	NA	NA
Halochromatium	0	0	0	4	0	0	1	0	0	3	0	0	1	8	0	0	0	1.05922e-05	0	0	1.2752e-05	0	0	7.65728e-06	0	0	0	0	0	0	0	0	0	NA	NA	NA	NA	NA	NA	NA	NA	NA	NA	NA	NA	NA	NA	NA	NA
Rothia	0	0	0	0	0	0	0	0	0	0	0	4	0	4	0	0	0	0	0	0	0	0	0	0	0	1.18077e-05	0	0	0	0	0	0	0	NA	NA	NA	NA	NA	NA	NA	NA	NA	NA	NA	NA	NA	NA	NA	NA
Leuconostoc	2	0	0	0	2	0	1	0	0	0	1	1	1	7	8.50087e-05	0	0	0	3.62667e-06	0	1.2752e-05	0	0	0	1.26355e-06	2.95192e-06	0	0	0	0	0	0	0	Cluster 1	NA	NA	NA	NA	NA	NA	NA	NA	NA	NA	NA	NA	NA	NA	NA
Parafilimonas	0	0	1	0	1	0	0	0	0	0	0	0	0	2	0	0	6.88245e-07	0	1.81334e-06	0	0	0	0	0	0	0	0	0	0	0	0	0	0	NA	NA	NA	NA	NA	NA	NA	NA	NA	NA	NA	NA	NA	NA	NA	NA
Croceibacter	0	0	0	1	0	0	0	0	0	0	0	0	0	1	0	0	0	2.64806e-06	0	0	0	0	0	0	0	0	0	0	0	0	0	0	0	NA	NA	NA	NA	NA	NA	NA	NA	NA	NA	NA	NA	NA	NA	NA	NA
Desulfuribacillus	0	0	0	4	0	0	0	0	0	0	0	0	1	4	0	0	0	1.05922e-05	0	0	0	0	0	0	0	0	0	0	0	0	0	0	0	NA	NA	NA	NA	NA	NA	NA	NA	NA	NA	NA	NA	NA	NA	NA	NA
Eggerthella	0	0	3	0	0	0	0	0	0	0	0	0	1	3	0	0	2.06473e-06	0	0	0	0	0	0	0	0	0	0	0	0	0	0	0	0	NA	NA	NA	NA	NA	NA	NA	NA	NA	NA	NA	NA	NA	NA	NA	NA
Arenimicrobium	0	0	0	0	0	0	0	0	0	1	0	0	0	1	0	0	0	0	0	0	0	0	0	2.55243e-06	0	0	0	0	0	0	0	0	0	NA	NA	NA	NA	NA	NA	NA	NA	NA	NA	NA	NA	NA	NA	NA	NA
Leeia	0	0	1	0	0	0	0	0	0	1	0	0	0	2	0	0	6.88245e-07	0	0	0	0	0	0	2.55243e-06	0	0	0	0	0	0	0	0	0	NA	NA	NA	NA	NA	NA	NA	NA	NA	NA	NA	NA	NA	NA	NA	NA
Maribrevibacterium	0	0	0	2	0	0	0	0	0	0	0	0	0	2	0	0	0	5.29612e-06	0	0	0	0	0	0	0	0	0	0	0	0	0	0	0	NA	NA	NA	NA	NA	NA	NA	NA	NA	NA	NA	NA	NA	NA	NA	NA
Tepidiphilus	0	0	0	5	0	0	0	0	0	1	0	0	1	6	0	0	0	1.32403e-05	0	0	0	0	0	2.55243e-06	0	0	0	0	0	0	0	0	0	NA	NA	NA	NA	NA	NA	NA	NA	NA	NA	NA	NA	NA	NA	NA	NA
Corallibacterium	0	0	1	0	0	0	0	0	0	0	0	0	0	1	0	0	6.88245e-07	0	0	0	0	0	0	0	0	0	0	0	0	0	0	0	0	NA	NA	NA	NA	NA	NA	NA	NA	NA	NA	NA	NA	NA	NA	NA	NA
Humitalea	0	0	0	0	0	0	0	0	0	1	0	0	1	1	0	0	0	0	0	0	0	0	0	2.55243e-06	0	0	0	0	0	0	0	0	0	NA	NA	NA	NA	NA	NA	NA	NA	NA	NA	NA	NA	NA	NA	NA	NA
Thermophagus	0	0	0	0	0	0	0	0	0	1	0	0	0	1	0	0	0	0	0	0	0	0	0	2.55243e-06	0	0	0	0	0	0	0	0	0	NA	NA	NA	NA	NA	NA	NA	NA	NA	NA	NA	NA	NA	NA	NA	NA
Altericroceibacterium	0	0	0	3	0	0	0	0	0	0	0	0	1	3	0	0	0	7.94418e-06	0	0	0	0	0	0	0	0	0	0	0	0	0	0	0	NA	NA	NA	NA	NA	NA	NA	NA	NA	NA	NA	NA	NA	NA	NA	NA
Lentilactobacillus	0	1	0	0	0	0	0	0	0	0	2	0	1	3	0	3.12774e-05	0	0	0	0	0	0	0	0	2.52709e-06	0	0	0	0	0	0	0	0	NA	NA	NA	NA	NA	NA	NA	NA	NA	NA	NA	NA	NA	NA	NA	NA
Pseudorhodobacter	0	0	0	0	0	0	0	1	0	1	1	0	0	3	0	0	0	0	0	0	0	8.73094e-07	0	2.55243e-06	1.26355e-06	0	0	0	0	0	0	0	0	NA	NA	NA	NA	NA	NA	NA	NA	NA	NA	NA	NA	NA	NA	NA	NA
Budvicia	0	0	0	0	0	0	0	1	0	0	0	1	0	2	0	0	0	0	0	0	0	8.73094e-07	0	0	0	2.95192e-06	0	0	0	0	0	0	0	NA	NA	NA	NA	NA	NA	NA	NA	NA	NA	NA	NA	NA	NA	NA	NA
Rivicola	0	0	0	0	0	0	0	0	0	2	0	0	0	2	0	0	0	0	0	0	0	0	0	5.10485e-06	0	0	0	0	0	0	0	0	0	NA	NA	NA	NA	NA	NA	NA	NA	NA	NA	NA	NA	NA	NA	NA	NA
Tistlia	0	0	0	0	0	0	0	0	0	1	0	0	0	1	0	0	0	0	0	0	0	0	0	2.55243e-06	0	0	0	0	0	0	0	0	0	NA	NA	NA	NA	NA	NA	NA	NA	NA	NA	NA	NA	NA	NA	NA	NA
Taeseokella	0	0	0	0	0	0	0	0	0	1	0	0	0	1	0	0	0	0	0	0	0	0	0	2.55243e-06	0	0	0	0	0	0	0	0	0	NA	NA	NA	NA	NA	NA	NA	NA	NA	NA	NA	NA	NA	NA	NA	NA
Bombilactobacillus	0	0	0	0	0	0	0	0	0	0	2	0	0	2	0	0	0	0	0	0	0	0	0	0	2.52709e-06	0	0	0	0	0	0	0	0	NA	NA	NA	NA	NA	NA	NA	NA	NA	NA	NA	NA	NA	NA	NA	NA
Brevibacterium	0	0	0	0	0	0	1	0	0	0	0	0	0	1	0	0	0	0	0	0	1.2752e-05	0	0	0	0	0	0	0	0	0	0	0	0	NA	NA	NA	NA	NA	NA	NA	NA	NA	NA	NA	NA	NA	NA	NA	NA
Thiofaba	0	0	1	3	0	0	0	0	0	0	0	0	0	4	0	0	6.88245e-07	7.94418e-06	0	0	0	0	0	0	0	0	0	0	0	0	0	0	0	NA	NA	NA	NA	NA	NA	NA	NA	NA	NA	NA	NA	NA	NA	NA	NA
Marinimicrobium	0	0	0	2	0	0	0	0	0	1	0	0	0	3	0	0	0	5.29612e-06	0	0	0	0	0	2.55243e-06	0	0	0	0	0	0	0	0	0	NA	NA	NA	NA	NA	NA	NA	NA	NA	NA	NA	NA	NA	NA	NA	NA
Natranaerovirga	0	0	0	0	0	0	0	0	0	0	1	0	0	1	0	0	0	0	0	0	0	0	0	0	1.26355e-06	0	0	0	0	0	0	0	0	NA	NA	NA	NA	NA	NA	NA	NA	NA	NA	NA	NA	NA	NA	NA	NA
Halolactibacillus	0	0	0	0	0	0	0	0	0	0	0	0	1	0	0	0	0	0	0	0	0	0	0	0	0	0	0	0	0	0	0	0	0	NA	NA	NA	NA	NA	NA	NA	NA	NA	NA	NA	NA	NA	NA	NA	NA
Paludicola	0	0	5	0	0	0	0	0	0	0	1	0	1	6	0	0	3.44122e-06	0	0	0	0	0	0	0	1.26355e-06	0	0	0	0	0	0	0	0	NA	NA	NA	NA	NA	NA	NA	NA	NA	NA	NA	NA	NA	NA	NA	NA
Thalassobacillus	0	0	0	0	0	0	1	0	0	0	0	0	0	1	0	0	0	0	0	0	1.2752e-05	0	0	0	0	0	0	0	0	0	0	0	0	NA	NA	NA	NA	NA	NA	NA	NA	NA	NA	NA	NA	NA	NA	NA	NA
Aliarcobacter	0	0	0	1	0	0	0	0	0	1	0	0	0	2	0	0	0	2.64806e-06	0	0	0	0	0	2.55243e-06	0	0	0	0	0	0	0	0	0	NA	NA	NA	NA	NA	NA	NA	NA	NA	NA	NA	NA	NA	NA	NA	NA
Bryocella	0	0	0	4	0	0	0	0	0	0	0	0	2	4	0	0	0	1.05922e-05	0	0	0	0	0	0	0	0	0	0	0	0	0	0	0	NA	NA	NA	NA	NA	NA	NA	NA	NA	NA	NA	NA	NA	NA	NA	NA
Thermosediminibacter	0	0	0	1	0	0	1	0	0	1	0	1	0	4	0	0	0	2.64806e-06	0	0	1.2752e-05	0	0	2.55243e-06	0	2.95192e-06	0	0	0	0	0	0	0	NA	NA	NA	NA	NA	NA	NA	NA	NA	NA	NA	NA	NA	NA	NA	NA
Ewingella	0	0	1	0	0	0	0	0	0	0	0	0	0	1	0	0	6.88245e-07	0	0	0	0	0	0	0	0	0	0	0	0	0	0	0	0	NA	NA	NA	NA	NA	NA	NA	NA	NA	NA	NA	NA	NA	NA	NA	NA
Sulfurimicrobium	0	0	1	2	0	0	0	0	0	0	0	0	0	3	0	0	6.88245e-07	5.29612e-06	0	0	0	0	0	0	0	0	0	0	0	0	0	0	0	NA	NA	NA	NA	NA	NA	NA	NA	NA	NA	NA	NA	NA	NA	NA	NA
Gelria	0	0	0	3	0	0	0	0	0	0	1	1	0	5	0	0	0	7.94418e-06	0	0	0	0	0	0	1.26355e-06	2.95192e-06	0	0	0	0	0	0	0	NA	NA	NA	NA	NA	NA	NA	NA	NA	NA	NA	NA	NA	NA	NA	NA
Lottiidibacillus	0	0	0	0	0	0	0	0	0	0	0	1	0	1	0	0	0	0	0	0	0	0	0	0	0	2.95192e-06	0	0	0	0	0	0	0	NA	NA	NA	NA	NA	NA	NA	NA	NA	NA	NA	NA	NA	NA	NA	NA
Euzebya	0	0	0	0	0	0	0	0	0	0	0	5	0	5	0	0	0	0	0	0	0	0	0	0	0	1.47596e-05	0	0	0	0	0	0	0	NA	NA	NA	NA	NA	NA	NA	NA	NA	NA	NA	NA	NA	NA	NA	NA
Allocatelliglobosispora	0	0	0	0	0	0	0	0	0	0	0	1	0	1	0	0	0	0	0	0	0	0	0	0	0	2.95192e-06	0	0	0	0	0	0	0	NA	NA	NA	NA	NA	NA	NA	NA	NA	NA	NA	NA	NA	NA	NA	NA
Brassicibacter	0	0	0	0	0	0	0	0	0	1	0	0	0	1	0	0	0	0	0	0	0	0	0	2.55243e-06	0	0	0	0	0	0	0	0	0	NA	NA	NA	NA	NA	NA	NA	NA	NA	NA	NA	NA	NA	NA	NA	NA
Seonamhaeicola	0	0	0	0	0	0	0	1	0	0	0	0	0	1	0	0	0	0	0	0	0	8.73094e-07	0	0	0	0	0	0	0	0	0	0	0	NA	NA	NA	NA	NA	NA	NA	NA	NA	NA	NA	NA	NA	NA	NA	NA
Pseudarcicella	0	0	0	0	0	0	0	0	0	1	0	0	0	1	0	0	0	0	0	0	0	0	0	2.55243e-06	0	0	0	0	0	0	0	0	0	NA	NA	NA	NA	NA	NA	NA	NA	NA	NA	NA	NA	NA	NA	NA	NA
Bombella	0	0	0	0	0	0	0	0	0	1	0	0	0	1	0	0	0	0	0	0	0	0	0	2.55243e-06	0	0	0	0	0	0	0	0	0	NA	NA	NA	NA	NA	NA	NA	NA	NA	NA	NA	NA	NA	NA	NA	NA
Latilactobacillus	0	0	3	1	0	0	0	0	0	0	0	0	0	4	0	0	2.06473e-06	2.64806e-06	0	0	0	0	0	0	0	0	0	0	0	0	0	0	0	NA	NA	NA	NA	NA	NA	NA	NA	NA	NA	NA	NA	NA	NA	NA	NA
Haloactinomyces	0	0	1	0	0	0	0	0	0	0	0	0	0	1	0	0	6.88245e-07	0	0	0	0	0	0	0	0	0	0	0	0	0	0	0	0	NA	NA	NA	NA	NA	NA	NA	NA	NA	NA	NA	NA	NA	NA	NA	NA
Eubacterium	0	0	1	2	0	0	0	0	0	1	1	2	1	7	0	0	6.88245e-07	5.29612e-06	0	0	0	0	0	2.55243e-06	1.26355e-06	5.90383e-06	0	0	0	0	0	0	0	NA	NA	NA	NA	NA	NA	NA	NA	NA	NA	NA	NA	NA	NA	NA	NA
Turneriella	0	0	1	0	0	0	0	0	0	0	0	0	0	1	0	0	6.88245e-07	0	0	0	0	0	0	0	0	0	0	0	0	0	0	0	0	NA	NA	NA	NA	NA	NA	NA	NA	NA	NA	NA	NA	NA	NA	NA	NA
Heliorestis	0	0	0	2	0	0	0	3	0	0	0	1	0	6	0	0	0	5.29612e-06	0	0	0	2.61928e-06	0	0	0	2.95192e-06	0	0	0	0	0	0	0	NA	NA	NA	NA	NA	NA	NA	NA	NA	NA	NA	NA	NA	NA	NA	NA
Mongoliitalea	0	0	0	0	0	0	0	0	0	3	0	0	0	3	0	0	0	0	0	0	0	0	0	7.65728e-06	0	0	0	0	0	0	0	0	0	NA	NA	NA	NA	NA	NA	NA	NA	NA	NA	NA	NA	NA	NA	NA	NA
Euryhalocaulis	0	0	0	1	0	0	0	0	0	0	0	0	0	1	0	0	0	2.64806e-06	0	0	0	0	0	0	0	0	0	0	0	0	0	0	0	NA	NA	NA	NA	NA	NA	NA	NA	NA	NA	NA	NA	NA	NA	NA	NA
Thiobacter	0	0	1	0	0	0	0	0	0	0	0	0	0	1	0	0	6.88245e-07	0	0	0	0	0	0	0	0	0	0	0	0	0	0	0	0	NA	NA	NA	NA	NA	NA	NA	NA	NA	NA	NA	NA	NA	NA	NA	NA
Oxobacter	0	0	1	0	0	0	0	0	0	0	0	1	0	2	0	0	6.88245e-07	0	0	0	0	0	0	0	0	2.95192e-06	0	0	0	0	0	0	0	NA	NA	NA	NA	NA	NA	NA	NA	NA	NA	NA	NA	NA	NA	NA	NA
Fictibacillus	0	0	0	0	0	0	0	0	0	0	0	1	0	1	0	0	0	0	0	0	0	0	0	0	0	2.95192e-06	0	0	0	0	0	0	0	NA	NA	NA	NA	NA	NA	NA	NA	NA	NA	NA	NA	NA	NA	NA	NA
Desulfatitalea	0	1	0	0	0	0	0	0	0	0	1	0	0	2	0	3.12774e-05	0	0	0	0	0	0	0	0	1.26355e-06	0	0	0	0	0	0	0	0	NA	NA	NA	NA	NA	NA	NA	NA	NA	NA	NA	NA	NA	NA	NA	NA
Malaciobacter	0	1	0	0	0	0	0	0	0	0	0	0	0	1	0	3.12774e-05	0	0	0	0	0	0	0	0	0	0	0	0	0	0	0	0	0	NA	NA	NA	NA	NA	NA	NA	NA	NA	NA	NA	NA	NA	NA	NA	NA
Panacagrimonas	0	0	0	0	0	0	0	0	0	1	0	0	1	1	0	0	0	0	0	0	0	0	0	2.55243e-06	0	0	0	0	0	0	0	0	0	NA	NA	NA	NA	NA	NA	NA	NA	NA	NA	NA	NA	NA	NA	NA	NA
Desulfosalsimonas	0	0	0	1	0	0	0	0	0	1	0	0	0	2	0	0	0	2.64806e-06	0	0	0	0	0	2.55243e-06	0	0	0	0	0	0	0	0	0	NA	NA	NA	NA	NA	NA	NA	NA	NA	NA	NA	NA	NA	NA	NA	NA
Kibdelosporangium	0	0	0	0	0	0	0	0	0	1	0	0	0	1	0	0	0	0	0	0	0	0	0	2.55243e-06	0	0	0	0	0	0	0	0	0	NA	NA	NA	NA	NA	NA	NA	NA	NA	NA	NA	NA	NA	NA	NA	NA
Aciditerrimonas	0	0	0	0	0	0	1	0	0	0	0	0	0	1	0	0	0	0	0	0	1.2752e-05	0	0	0	0	0	0	0	0	0	0	0	0	NA	NA	NA	NA	NA	NA	NA	NA	NA	NA	NA	NA	NA	NA	NA	NA
Empedobacter	0	0	0	1	0	0	0	0	0	0	0	0	0	1	0	0	0	2.64806e-06	0	0	0	0	0	0	0	0	0	0	0	0	0	0	0	NA	NA	NA	NA	NA	NA	NA	NA	NA	NA	NA	NA	NA	NA	NA	NA
Chiayiivirga	0	0	0	5	0	0	0	0	0	0	0	0	0	5	0	0	0	1.32403e-05	0	0	0	0	0	0	0	0	0	0	0	0	0	0	0	NA	NA	NA	NA	NA	NA	NA	NA	NA	NA	NA	NA	NA	NA	NA	NA
Marortus	0	0	0	1	0	0	0	0	0	0	0	0	0	1	0	0	0	2.64806e-06	0	0	0	0	0	0	0	0	0	0	0	0	0	0	0	NA	NA	NA	NA	NA	NA	NA	NA	NA	NA	NA	NA	NA	NA	NA	NA
Oceanidesulfovibrio	0	0	0	1	0	0	0	0	0	0	3	0	0	4	0	0	0	2.64806e-06	0	0	0	0	0	0	3.79064e-06	0	0	0	0	0	0	0	0	NA	NA	NA	NA	NA	NA	NA	NA	NA	NA	NA	NA	NA	NA	NA	NA
Glycomyces	0	0	0	0	0	0	0	0	0	0	2	0	0	2	0	0	0	0	0	0	0	0	0	0	2.52709e-06	0	0	0	0	0	0	0	0	NA	NA	NA	NA	NA	NA	NA	NA	NA	NA	NA	NA	NA	NA	NA	NA
Tumebacillus	0	0	1	1	0	0	0	4	0	0	0	0	0	6	0	0	6.88245e-07	2.64806e-06	0	0	0	3.49238e-06	0	0	0	0	0	0	0	0	0	0	0	NA	NA	NA	NA	NA	NA	NA	NA	NA	NA	NA	NA	NA	NA	NA	NA
Desulfobotulus	0	0	0	1	0	0	1	0	0	1	0	3	1	6	0	0	0	2.64806e-06	0	0	1.2752e-05	0	0	2.55243e-06	0	8.85575e-06	0	0	0	0	0	0	0	NA	NA	NA	NA	NA	NA	NA	NA	NA	NA	NA	NA	NA	NA	NA	NA
Persicirhabdus	0	0	0	0	0	0	0	0	0	0	1	0	0	1	0	0	0	0	0	0	0	0	0	0	1.26355e-06	0	0	0	0	0	0	0	0	NA	NA	NA	NA	NA	NA	NA	NA	NA	NA	NA	NA	NA	NA	NA	NA
Allostreptomyces	0	0	0	0	0	0	0	0	0	0	0	1	0	1	0	0	0	0	0	0	0	0	0	0	0	2.95192e-06	0	0	0	0	0	0	0	NA	NA	NA	NA	NA	NA	NA	NA	NA	NA	NA	NA	NA	NA	NA	NA
Desulfocucumis	0	0	0	0	0	0	0	0	0	0	1	1	0	2	0	0	0	0	0	0	0	0	0	0	1.26355e-06	2.95192e-06	0	0	0	0	0	0	0	NA	NA	NA	NA	NA	NA	NA	NA	NA	NA	NA	NA	NA	NA	NA	NA
Halospirulina	0	0	0	1	0	2	1	0	0	2	0	0	1	6	0	0	0	2.64806e-06	0	0.000106039	1.2752e-05	0	0	5.10485e-06	0	0	0	0	0	0	0	0	0	Cluster 3	1.48805	0.487901	Peripherals	0.0981032	66	NA	NA	NA	NA	NA	NA	Cluster 3	-1.03421	0.352653	Peripherals
Stieleria	0	0	0	0	0	0	0	0	0	1	0	0	0	1	0	0	0	0	0	0	0	0	0	2.55243e-06	0	0	0	0	0	0	0	0	0	NA	NA	NA	NA	NA	NA	NA	NA	NA	NA	NA	NA	NA	NA	NA	NA
Pectinatus	0	0	0	0	0	2	0	0	0	0	1	0	0	3	0	0	0	0	0	0.000106039	0	0	0	0	1.26355e-06	0	0	0	0	0	0	0	0	Cluster 3	-1.44081	0.21875	Peripherals	2.57121e-05	4	NA	NA	NA	NA	NA	NA	NA	NA	NA	NA
Intestinibacillus	0	0	0	1	0	0	0	0	0	0	1	0	0	2	0	0	0	2.64806e-06	0	0	0	0	0	0	1.26355e-06	0	0	0	0	0	0	0	0	NA	NA	NA	NA	NA	NA	NA	NA	NA	NA	NA	NA	NA	NA	NA	NA
Sporohalobacter	0	0	1	0	0	0	0	0	0	0	0	0	0	1	0	0	6.88245e-07	0	0	0	0	0	0	0	0	0	0	0	0	0	0	0	0	NA	NA	NA	NA	NA	NA	NA	NA	NA	NA	NA	NA	NA	NA	NA	NA
Negativibacillus	0	0	1	0	0	0	0	0	0	0	0	0	0	1	0	0	6.88245e-07	0	0	0	0	0	0	0	0	0	0	0	0	0	0	0	0	NA	NA	NA	NA	NA	NA	NA	NA	NA	NA	NA	NA	NA	NA	NA	NA
Gottfriedia	0	0	0	0	0	0	0	1	0	0	0	0	0	1	0	0	0	0	0	0	0	8.73094e-07	0	0	0	0	0	0	0	0	0	0	0	NA	NA	NA	NA	NA	NA	NA	NA	NA	NA	NA	NA	NA	NA	NA	NA
Oscillochloris	0	0	0	0	0	0	0	0	0	3	0	0	2	3	0	0	0	0	0	0	0	0	0	7.65728e-06	0	0	0	0	0	0	0	0	0	NA	NA	NA	NA	NA	NA	NA	NA	NA	NA	NA	NA	NA	NA	NA	NA
Longicatena	0	0	0	0	0	0	1	0	0	0	0	0	1	1	0	0	0	0	0	0	1.2752e-05	0	0	0	0	0	0	0	0	0	0	0	0	NA	NA	NA	NA	NA	NA	NA	NA	NA	NA	NA	NA	NA	NA	NA	NA
Corynebacterium	0	0	1	0	1	0	0	0	0	0	0	2	0	4	0	0	6.88245e-07	0	1.81334e-06	0	0	0	0	0	0	5.90383e-06	0	0	0	0	0	0	0	NA	NA	NA	NA	NA	NA	NA	NA	NA	NA	NA	NA	NA	NA	NA	NA
Xylophilus	0	0	2	0	0	0	0	0	0	0	0	0	0	2	0	0	1.37649e-06	0	0	0	0	0	0	0	0	0	0	0	0	0	0	0	0	NA	NA	NA	NA	NA	NA	NA	NA	NA	NA	NA	NA	NA	NA	NA	NA
Ornithinibacter	0	0	0	0	0	0	0	0	0	0	1	0	0	1	0	0	0	0	0	0	0	0	0	0	1.26355e-06	0	0	0	0	0	0	0	0	NA	NA	NA	NA	NA	NA	NA	NA	NA	NA	NA	NA	NA	NA	NA	NA
Beduini	0	0	0	3	0	0	0	0	0	0	1	0	0	4	0	0	0	7.94418e-06	0	0	0	0	0	0	1.26355e-06	0	0	0	0	0	0	0	0	NA	NA	NA	NA	NA	NA	NA	NA	NA	NA	NA	NA	NA	NA	NA	NA
Barnesiella	0	0	0	1	0	0	0	0	0	0	0	0	0	1	0	0	0	2.64806e-06	0	0	0	0	0	0	0	0	0	0	0	0	0	0	0	NA	NA	NA	NA	NA	NA	NA	NA	NA	NA	NA	NA	NA	NA	NA	NA
Oleiharenicola	0	0	0	2	0	0	0	0	0	0	0	0	0	2	0	0	0	5.29612e-06	0	0	0	0	0	0	0	0	0	0	0	0	0	0	0	NA	NA	NA	NA	NA	NA	NA	NA	NA	NA	NA	NA	NA	NA	NA	NA
Anaerosporobacter	0	0	0	1	0	0	0	0	0	0	0	0	0	1	0	0	0	2.64806e-06	0	0	0	0	0	0	0	0	0	0	0	0	0	0	0	NA	NA	NA	NA	NA	NA	NA	NA	NA	NA	NA	NA	NA	NA	NA	NA
Planosporangium	0	0	0	1	0	0	0	0	0	0	0	0	0	1	0	0	0	2.64806e-06	0	0	0	0	0	0	0	0	0	0	0	0	0	0	0	NA	NA	NA	NA	NA	NA	NA	NA	NA	NA	NA	NA	NA	NA	NA	NA
Mariprofundus	0	0	0	0	0	0	0	1	0	1	0	0	0	2	0	0	0	0	0	0	0	8.73094e-07	0	2.55243e-06	0	0	0	0	0	0	0	0	0	NA	NA	NA	NA	NA	NA	NA	NA	NA	NA	NA	NA	NA	NA	NA	NA
Colwellia	0	0	0	0	0	0	0	1	0	0	0	0	0	1	0	0	0	0	0	0	0	8.73094e-07	0	0	0	0	0	0	0	0	0	0	0	NA	NA	NA	NA	NA	NA	NA	NA	NA	NA	NA	NA	NA	NA	NA	NA
Hydrogenovibrio	0	0	0	0	0	9	0	2	0	1	0	0	0	12	0	0	0	0	0	0.000477175	0	1.74619e-06	0	2.55243e-06	0	0	0	0	0	0	0	0	0	Cluster 3	-1.20461	0.110727	Peripherals	0.00293816	9	NA	NA	NA	NA	NA	NA	NA	NA	NA	NA
Bauldia	0	0	0	3	0	0	0	0	0	1	0	0	0	4	0	0	0	7.94418e-06	0	0	0	0	0	2.55243e-06	0	0	0	0	0	0	0	0	0	NA	NA	NA	NA	NA	NA	NA	NA	NA	NA	NA	NA	NA	NA	NA	NA
Chujaibacter	0	0	0	2	0	0	0	0	0	0	0	0	0	2	0	0	0	5.29612e-06	0	0	0	0	0	0	0	0	0	0	0	0	0	0	0	NA	NA	NA	NA	NA	NA	NA	NA	NA	NA	NA	NA	NA	NA	NA	NA
Thiohalomonas	0	0	0	3	0	0	0	0	0	0	0	0	0	3	0	0	0	7.94418e-06	0	0	0	0	0	0	0	0	0	0	0	0	0	0	0	NA	NA	NA	NA	NA	NA	NA	NA	NA	NA	NA	NA	NA	NA	NA	NA
Peptoanaerobacter	0	0	0	1	0	0	0	0	0	0	0	0	0	1	0	0	0	2.64806e-06	0	0	0	0	0	0	0	0	0	0	0	0	0	0	0	NA	NA	NA	NA	NA	NA	NA	NA	NA	NA	NA	NA	NA	NA	NA	NA
Deferrisoma	0	0	2	0	0	0	0	0	0	1	0	0	0	3	0	0	1.37649e-06	0	0	0	0	0	0	2.55243e-06	0	0	0	0	0	0	0	0	0	NA	NA	NA	NA	NA	NA	NA	NA	NA	NA	NA	NA	NA	NA	NA	NA
Zobellella	0	0	0	0	0	0	0	3	0	0	0	0	0	3	0	0	0	0	0	0	0	2.61928e-06	0	0	0	0	0	0	0	0	0	0	0	NA	NA	NA	NA	NA	NA	NA	NA	NA	NA	NA	NA	NA	NA	NA	NA
Thermohydrogenium	0	0	1	0	0	0	0	0	0	0	0	0	0	1	0	0	6.88245e-07	0	0	0	0	0	0	0	0	0	0	0	0	0	0	0	0	NA	NA	NA	NA	NA	NA	NA	NA	NA	NA	NA	NA	NA	NA	NA	NA
Desulforapulum	0	0	1	1	0	0	0	0	0	0	0	0	0	2	0	0	6.88245e-07	2.64806e-06	0	0	0	0	0	0	0	0	0	0	0	0	0	0	0	NA	NA	NA	NA	NA	NA	NA	NA	NA	NA	NA	NA	NA	NA	NA	NA
Guggenheimella	0	1	0	0	0	0	0	0	0	0	0	0	0	1	0	3.12774e-05	0	0	0	0	0	0	0	0	0	0	0	0	0	0	0	0	0	NA	NA	NA	NA	NA	NA	NA	NA	NA	NA	NA	NA	NA	NA	NA	NA
Parasphingopyxis	0	2	0	2	0	0	0	0	0	0	0	0	0	4	0	6.25547e-05	0	5.29612e-06	0	0	0	0	0	0	0	0	0	0	0	0	0	0	0	NA	NA	NA	NA	NA	NA	NA	NA	NA	NA	NA	NA	NA	NA	NA	NA
Lihuaxuella	0	1	0	0	0	0	0	0	0	0	0	0	0	1	0	3.12774e-05	0	0	0	0	0	0	0	0	0	0	0	0	0	0	0	0	0	NA	NA	NA	NA	NA	NA	NA	NA	NA	NA	NA	NA	NA	NA	NA	NA
Nocardiopsis	0	1	1	0	0	0	0	0	0	0	0	0	0	2	0	3.12774e-05	6.88245e-07	0	0	0	0	0	0	0	0	0	0	0	0	0	0	0	0	NA	NA	NA	NA	NA	NA	NA	NA	NA	NA	NA	NA	NA	NA	NA	NA
Rhodosalinus	0	1	0	0	0	0	0	0	0	0	0	0	0	1	0	3.12774e-05	0	0	0	0	0	0	0	0	0	0	0	0	0	0	0	0	0	NA	NA	NA	NA	NA	NA	NA	NA	NA	NA	NA	NA	NA	NA	NA	NA
Pseudohaliea	0	0	0	0	0	0	0	0	0	0	0	1	0	1	0	0	0	0	0	0	0	0	0	0	0	2.95192e-06	0	0	0	0	0	0	0	NA	NA	NA	NA	NA	NA	NA	NA	NA	NA	NA	NA	NA	NA	NA	NA
Risungbinella	0	0	0	1	0	0	0	0	0	0	2	0	0	3	0	0	0	2.64806e-06	0	0	0	0	0	0	2.52709e-06	0	0	0	0	0	0	0	0	NA	NA	NA	NA	NA	NA	NA	NA	NA	NA	NA	NA	NA	NA	NA	NA
Phocea	0	0	1	1	0	0	0	0	0	0	0	0	0	2	0	0	6.88245e-07	2.64806e-06	0	0	0	0	0	0	0	0	0	0	0	0	0	0	0	NA	NA	NA	NA	NA	NA	NA	NA	NA	NA	NA	NA	NA	NA	NA	NA
Thorsellia	0	0	0	0	0	0	0	1	0	0	0	1	1	2	0	0	0	0	0	0	0	8.73094e-07	0	0	0	2.95192e-06	0	0	0	0	0	0	0	NA	NA	NA	NA	NA	NA	NA	NA	NA	NA	NA	NA	NA	NA	NA	NA
Cytobacillus	0	0	1	0	0	0	0	0	0	0	1	0	0	2	0	0	6.88245e-07	0	0	0	0	0	0	0	1.26355e-06	0	0	0	0	0	0	0	0	NA	NA	NA	NA	NA	NA	NA	NA	NA	NA	NA	NA	NA	NA	NA	NA
Natronocella	0	0	0	4	0	0	0	0	0	1	0	0	0	5	0	0	0	1.05922e-05	0	0	0	0	0	2.55243e-06	0	0	0	0	0	0	0	0	0	NA	NA	NA	NA	NA	NA	NA	NA	NA	NA	NA	NA	NA	NA	NA	NA
Mangrovitalea	0	0	0	3	0	1	0	0	0	0	0	0	0	4	0	0	0	7.94418e-06	0	5.30195e-05	0	0	0	0	0	0	0	0	0	0	0	0	0	NA	NA	NA	NA	NA	NA	NA	NA	NA	NA	NA	NA	NA	NA	NA	NA
Galenea	0	0	0	0	0	0	0	0	0	0	1	0	0	1	0	0	0	0	0	0	0	0	0	0	1.26355e-06	0	0	0	0	0	0	0	0	NA	NA	NA	NA	NA	NA	NA	NA	NA	NA	NA	NA	NA	NA	NA	NA
Arenicella	0	0	0	1	0	1	0	0	0	0	0	0	0	2	0	0	0	2.64806e-06	0	5.30195e-05	0	0	0	0	0	0	0	0	0	0	0	0	0	NA	NA	NA	NA	NA	NA	NA	NA	NA	NA	NA	NA	NA	NA	NA	NA
Haematospirillum	0	0	0	3	0	0	0	0	0	2	0	0	0	5	0	0	0	7.94418e-06	0	0	0	0	0	5.10485e-06	0	0	0	0	0	0	0	0	0	NA	NA	NA	NA	NA	NA	NA	NA	NA	NA	NA	NA	NA	NA	NA	NA
Mobilitalea	0	0	0	0	0	0	0	0	0	0	0	0	1	0	0	0	0	0	0	0	0	0	0	0	0	0	0	0	0	0	0	0	0	NA	NA	NA	NA	NA	NA	NA	NA	NA	NA	NA	NA	NA	NA	NA	NA
Pilibacter	0	0	0	0	0	0	0	0	0	0	0	0	1	0	0	0	0	0	0	0	0	0	0	0	0	0	0	0	0	0	0	0	0	NA	NA	NA	NA	NA	NA	NA	NA	NA	NA	NA	NA	NA	NA	NA	NA
Saccharophagus	0	0	0	0	0	0	0	0	0	0	0	0	1	0	0	0	0	0	0	0	0	0	0	0	0	0	0	0	0	0	0	0	0	NA	NA	NA	NA	NA	NA	NA	NA	NA	NA	NA	NA	NA	NA	NA	NA
Roseimarinus	0	0	0	0	0	0	0	0	0	0	0	0	1	0	0	0	0	0	0	0	0	0	0	0	0	0	0	0	0	0	0	0	0	NA	NA	NA	NA	NA	NA	NA	NA	NA	NA	NA	NA	NA	NA	NA	NA
Altibacter	0	0	0	0	0	0	0	0	1	0	0	0	0	1	0	0	0	0	0	0	0	0	2.07579e-06	0	0	0	0	0	0	0	0	0	0	NA	NA	NA	NA	NA	NA	NA	NA	NA	NA	NA	NA	NA	NA	NA	NA
Temperatibacter	0	0	0	1	0	0	0	0	0	2	0	0	0	3	0	0	0	2.64806e-06	0	0	0	0	0	5.10485e-06	0	0	0	0	0	0	0	0	0	NA	NA	NA	NA	NA	NA	NA	NA	NA	NA	NA	NA	NA	NA	NA	NA
Planktothricoides	0	0	0	1	0	0	1	0	0	0	0	0	0	2	0	0	0	2.64806e-06	0	0	1.2752e-05	0	0	0	0	0	0	0	0	0	0	0	0	NA	NA	NA	NA	NA	NA	NA	NA	NA	NA	NA	NA	NA	NA	NA	NA
Facklamia	0	0	0	1	0	0	0	0	0	0	0	0	0	1	0	0	0	2.64806e-06	0	0	0	0	0	0	0	0	0	0	0	0	0	0	0	NA	NA	NA	NA	NA	NA	NA	NA	NA	NA	NA	NA	NA	NA	NA	NA
Desulfobacter	0	0	0	1	0	0	0	0	0	0	0	0	0	1	0	0	0	2.64806e-06	0	0	0	0	0	0	0	0	0	0	0	0	0	0	0	NA	NA	NA	NA	NA	NA	NA	NA	NA	NA	NA	NA	NA	NA	NA	NA
Wenyingzhuangia	0	0	0	1	0	0	0	0	0	0	0	0	0	1	0	0	0	2.64806e-06	0	0	0	0	0	0	0	0	0	0	0	0	0	0	0	NA	NA	NA	NA	NA	NA	NA	NA	NA	NA	NA	NA	NA	NA	NA	NA
Candidatus Flaviluna	0	0	0	3	0	0	0	0	0	0	0	0	0	3	0	0	0	7.94418e-06	0	0	0	0	0	0	0	0	0	0	0	0	0	0	0	NA	NA	NA	NA	NA	NA	NA	NA	NA	NA	NA	NA	NA	NA	NA	NA
Loigolactobacillus	0	0	0	4	0	0	0	0	0	0	0	0	0	4	0	0	0	1.05922e-05	0	0	0	0	0	0	0	0	0	0	0	0	0	0	0	NA	NA	NA	NA	NA	NA	NA	NA	NA	NA	NA	NA	NA	NA	NA	NA
Terracidiphilus	0	0	0	1	0	0	0	0	0	1	0	0	0	2	0	0	0	2.64806e-06	0	0	0	0	0	2.55243e-06	0	0	0	0	0	0	0	0	0	NA	NA	NA	NA	NA	NA	NA	NA	NA	NA	NA	NA	NA	NA	NA	NA
Diaminobutyricibacter	0	0	0	0	0	0	0	0	0	0	0	2	0	2	0	0	0	0	0	0	0	0	0	0	0	5.90383e-06	0	0	0	0	0	0	0	NA	NA	NA	NA	NA	NA	NA	NA	NA	NA	NA	NA	NA	NA	NA	NA
Dictyobacter	0	0	0	0	0	0	0	0	0	3	0	0	1	3	0	0	0	0	0	0	0	0	0	7.65728e-06	0	0	0	0	0	0	0	0	0	NA	NA	NA	NA	NA	NA	NA	NA	NA	NA	NA	NA	NA	NA	NA	NA
Salimicrobium	0	0	0	0	0	0	0	0	0	0	0	1	0	1	0	0	0	0	0	0	0	0	0	0	0	2.95192e-06	0	0	0	0	0	0	0	NA	NA	NA	NA	NA	NA	NA	NA	NA	NA	NA	NA	NA	NA	NA	NA
Natronospira	0	0	1	0	0	0	0	0	0	1	0	1	0	3	0	0	6.88245e-07	0	0	0	0	0	0	2.55243e-06	0	2.95192e-06	0	0	0	0	0	0	0	NA	NA	NA	NA	NA	NA	NA	NA	NA	NA	NA	NA	NA	NA	NA	NA
Povalibacter	0	0	2	2	0	0	0	0	0	0	1	0	0	5	0	0	1.37649e-06	5.29612e-06	0	0	0	0	0	0	1.26355e-06	0	0	0	0	0	0	0	0	NA	NA	NA	NA	NA	NA	NA	NA	NA	NA	NA	NA	NA	NA	NA	NA
Hugenholtzia	0	0	1	0	0	0	0	0	0	1	0	0	0	2	0	0	6.88245e-07	0	0	0	0	0	0	2.55243e-06	0	0	0	0	0	0	0	0	0	NA	NA	NA	NA	NA	NA	NA	NA	NA	NA	NA	NA	NA	NA	NA	NA
Ferrithrix	0	0	0	0	0	0	0	0	0	0	0	1	0	1	0	0	0	0	0	0	0	0	0	0	0	2.95192e-06	0	0	0	0	0	0	0	NA	NA	NA	NA	NA	NA	NA	NA	NA	NA	NA	NA	NA	NA	NA	NA
Litoricola	0	0	0	2	0	0	0	0	0	0	0	0	0	2	0	0	0	5.29612e-06	0	0	0	0	0	0	0	0	0	0	0	0	0	0	0	NA	NA	NA	NA	NA	NA	NA	NA	NA	NA	NA	NA	NA	NA	NA	NA
Lonepinella	0	0	0	1	0	0	0	0	0	0	0	0	0	1	0	0	0	2.64806e-06	0	0	0	0	0	0	0	0	0	0	0	0	0	0	0	NA	NA	NA	NA	NA	NA	NA	NA	NA	NA	NA	NA	NA	NA	NA	NA
Thiococcus	0	0	0	1	0	0	0	0	0	0	0	0	0	1	0	0	0	2.64806e-06	0	0	0	0	0	0	0	0	0	0	0	0	0	0	0	NA	NA	NA	NA	NA	NA	NA	NA	NA	NA	NA	NA	NA	NA	NA	NA
Swionibacillus	0	0	0	1	0	0	0	0	0	0	0	0	0	1	0	0	0	2.64806e-06	0	0	0	0	0	0	0	0	0	0	0	0	0	0	0	NA	NA	NA	NA	NA	NA	NA	NA	NA	NA	NA	NA	NA	NA	NA	NA
Macrococcus	0	0	0	0	2	0	0	0	0	0	1	0	0	3	0	0	0	0	3.62667e-06	0	0	0	0	0	1.26355e-06	0	0	0	0	0	0	0	0	NA	NA	NA	NA	NA	NA	NA	NA	NA	NA	NA	NA	NA	NA	NA	NA
Youngiibacter	0	0	0	1	0	0	0	0	0	0	1	0	0	2	0	0	0	2.64806e-06	0	0	0	0	0	0	1.26355e-06	0	0	0	0	0	0	0	0	NA	NA	NA	NA	NA	NA	NA	NA	NA	NA	NA	NA	NA	NA	NA	NA
Sulfuricella	0	0	0	1	0	0	0	0	0	0	0	0	0	1	0	0	0	2.64806e-06	0	0	0	0	0	0	0	0	0	0	0	0	0	0	0	NA	NA	NA	NA	NA	NA	NA	NA	NA	NA	NA	NA	NA	NA	NA	NA
Endobacter	1	0	0	3	0	1	0	0	0	1	0	0	0	6	4.25044e-05	0	0	7.94418e-06	0	5.30195e-05	0	0	0	2.55243e-06	0	0	0	0	0	0	0	0	0	Cluster 3	-0.738939	0.277778	Peripherals	0.0461114	25	NA	NA	NA	NA	NA	NA	NA	NA	NA	NA
Litoribacillus	0	0	0	0	0	0	0	0	0	0	0	0	1	0	0	0	0	0	0	0	0	0	0	0	0	0	0	0	0	0	0	0	0	NA	NA	NA	NA	NA	NA	NA	NA	NA	NA	NA	NA	NA	NA	NA	NA
Immundisolibacter	0	0	0	1	0	0	0	1	0	0	0	0	1	2	0	0	0	2.64806e-06	0	0	0	8.73094e-07	0	0	0	0	0	0	0	0	0	0	0	NA	NA	NA	NA	NA	NA	NA	NA	NA	NA	NA	NA	NA	NA	NA	NA
Colibacter	0	0	0	0	0	0	0	0	0	0	0	0	1	0	0	0	0	0	0	0	0	0	0	0	0	0	0	0	0	0	0	0	0	NA	NA	NA	NA	NA	NA	NA	NA	NA	NA	NA	NA	NA	NA	NA	NA
Bhargavaea	0	0	0	1	1	0	0	0	0	0	2	0	0	4	0	0	0	2.64806e-06	1.81334e-06	0	0	0	0	0	2.52709e-06	0	0	0	0	0	0	0	0	NA	NA	NA	NA	NA	NA	NA	NA	NA	NA	NA	NA	NA	NA	NA	NA
Fulvimarina	0	0	0	0	0	0	0	0	0	0	0	0	1	0	0	0	0	0	0	0	0	0	0	0	0	0	0	0	0	0	0	0	0	NA	NA	NA	NA	NA	NA	NA	NA	NA	NA	NA	NA	NA	NA	NA	NA
Pyruvatibacter	0	0	1	0	0	0	0	0	0	1	0	0	0	2	0	0	6.88245e-07	0	0	0	0	0	0	2.55243e-06	0	0	0	0	0	0	0	0	0	NA	NA	NA	NA	NA	NA	NA	NA	NA	NA	NA	NA	NA	NA	NA	NA
Desertifilum	0	0	0	0	0	0	0	0	0	0	1	0	0	1	0	0	0	0	0	0	0	0	0	0	1.26355e-06	0	0	0	0	0	0	0	0	NA	NA	NA	NA	NA	NA	NA	NA	NA	NA	NA	NA	NA	NA	NA	NA
Halanaerobacter	1	0	0	0	0	0	0	0	0	0	0	0	0	1	4.25044e-05	0	0	0	0	0	0	0	0	0	0	0	0	0	0	0	0	0	0	NA	NA	NA	NA	NA	NA	NA	NA	NA	NA	NA	NA	NA	NA	NA	NA
Butyratibacter	0	0	0	0	0	0	1	0	0	2	0	0	1	3	0	0	0	0	0	0	1.2752e-05	0	0	5.10485e-06	0	0	0	0	0	0	0	0	0	NA	NA	NA	NA	NA	NA	NA	NA	NA	NA	NA	NA	NA	NA	NA	NA
Arsenicitalea	0	0	0	0	0	0	1	0	0	1	0	0	0	2	0	0	0	0	0	0	1.2752e-05	0	0	2.55243e-06	0	0	0	0	0	0	0	0	0	NA	NA	NA	NA	NA	NA	NA	NA	NA	NA	NA	NA	NA	NA	NA	NA
Mesoplasma	0	0	0	0	0	0	0	1	0	2	0	0	0	3	0	0	0	0	0	0	0	8.73094e-07	0	5.10485e-06	0	0	0	0	0	0	0	0	0	NA	NA	NA	NA	NA	NA	NA	NA	NA	NA	NA	NA	NA	NA	NA	NA
Neomegalonema	0	0	0	0	0	0	0	0	0	1	0	0	0	1	0	0	0	0	0	0	0	0	0	2.55243e-06	0	0	0	0	0	0	0	0	0	NA	NA	NA	NA	NA	NA	NA	NA	NA	NA	NA	NA	NA	NA	NA	NA
Algibacter	0	0	0	0	0	0	0	1	0	1	0	0	1	2	0	0	0	0	0	0	0	8.73094e-07	0	2.55243e-06	0	0	0	0	0	0	0	0	0	NA	NA	NA	NA	NA	NA	NA	NA	NA	NA	NA	NA	NA	NA	NA	NA
Algimonas	0	0	0	2	0	0	0	0	0	0	0	0	0	2	0	0	0	5.29612e-06	0	0	0	0	0	0	0	0	0	0	0	0	0	0	0	NA	NA	NA	NA	NA	NA	NA	NA	NA	NA	NA	NA	NA	NA	NA	NA
Piscirickettsia	0	0	0	1	0	1	0	0	0	0	0	0	0	2	0	0	0	2.64806e-06	0	5.30195e-05	0	0	0	0	0	0	0	0	0	0	0	0	0	NA	NA	NA	NA	NA	NA	NA	NA	NA	NA	NA	NA	NA	NA	NA	NA
Lichenibacterium	0	0	0	1	0	0	0	0	0	0	0	0	0	1	0	0	0	2.64806e-06	0	0	0	0	0	0	0	0	0	0	0	0	0	0	0	NA	NA	NA	NA	NA	NA	NA	NA	NA	NA	NA	NA	NA	NA	NA	NA
Alsobacter	0	0	0	3	0	0	2	0	0	1	1	0	0	7	0	0	0	7.94418e-06	0	0	2.5504e-05	0	0	2.55243e-06	1.26355e-06	0	0	0	0	0	0	0	0	NA	NA	NA	NA	NA	NA	NA	NA	NA	NA	NA	NA	NA	NA	NA	NA
Thermoflavifilum	0	0	0	2	0	0	0	0	0	0	0	0	0	2	0	0	0	5.29612e-06	0	0	0	0	0	0	0	0	0	0	0	0	0	0	0	NA	NA	NA	NA	NA	NA	NA	NA	NA	NA	NA	NA	NA	NA	NA	NA
Caproiciproducens	0	0	0	0	0	0	0	0	0	0	1	0	0	1	0	0	0	0	0	0	0	0	0	0	1.26355e-06	0	0	0	0	0	0	0	0	NA	NA	NA	NA	NA	NA	NA	NA	NA	NA	NA	NA	NA	NA	NA	NA
Actinocorallia	0	0	0	0	0	0	0	0	0	0	0	0	1	0	0	0	0	0	0	0	0	0	0	0	0	0	0	0	0	0	0	0	0	NA	NA	NA	NA	NA	NA	NA	NA	NA	NA	NA	NA	NA	NA	NA	NA
Microvirgula	0	0	1	0	0	0	0	0	0	1	0	0	1	2	0	0	6.88245e-07	0	0	0	0	0	0	2.55243e-06	0	0	0	0	0	0	0	0	0	NA	NA	NA	NA	NA	NA	NA	NA	NA	NA	NA	NA	NA	NA	NA	NA
Nissabacter	0	0	0	0	0	0	0	0	0	0	0	0	1	0	0	0	0	0	0	0	0	0	0	0	0	0	0	0	0	0	0	0	0	NA	NA	NA	NA	NA	NA	NA	NA	NA	NA	NA	NA	NA	NA	NA	NA
Thermodesulfovibrio	0	0	0	0	0	0	0	0	0	0	1	0	0	1	0	0	0	0	0	0	0	0	0	0	1.26355e-06	0	0	0	0	0	0	0	0	NA	NA	NA	NA	NA	NA	NA	NA	NA	NA	NA	NA	NA	NA	NA	NA
Desnuesiella	0	0	0	0	0	0	0	2	0	0	1	0	1	3	0	0	0	0	0	0	0	1.74619e-06	0	0	1.26355e-06	0	0	0	0	0	0	0	0	NA	NA	NA	NA	NA	NA	NA	NA	NA	NA	NA	NA	NA	NA	NA	NA
Thioflavicoccus	0	0	0	2	0	0	0	0	0	1	1	0	0	4	0	0	0	5.29612e-06	0	0	0	0	0	2.55243e-06	1.26355e-06	0	0	0	0	0	0	0	0	NA	NA	NA	NA	NA	NA	NA	NA	NA	NA	NA	NA	NA	NA	NA	NA
Thermonema	0	0	0	0	0	0	0	0	0	1	0	0	0	1	0	0	0	0	0	0	0	0	0	2.55243e-06	0	0	0	0	0	0	0	0	0	NA	NA	NA	NA	NA	NA	NA	NA	NA	NA	NA	NA	NA	NA	NA	NA
Desulfatiferula	0	0	0	1	0	0	0	0	0	0	0	0	0	1	0	0	0	2.64806e-06	0	0	0	0	0	0	0	0	0	0	0	0	0	0	0	NA	NA	NA	NA	NA	NA	NA	NA	NA	NA	NA	NA	NA	NA	NA	NA
Calderihabitans	0	0	0	1	0	0	0	0	0	0	0	0	0	1	0	0	0	2.64806e-06	0	0	0	0	0	0	0	0	0	0	0	0	0	0	0	NA	NA	NA	NA	NA	NA	NA	NA	NA	NA	NA	NA	NA	NA	NA	NA
Dissulfurirhabdus	0	0	0	5	0	0	0	0	0	1	0	0	1	6	0	0	0	1.32403e-05	0	0	0	0	0	2.55243e-06	0	0	0	0	0	0	0	0	0	NA	NA	NA	NA	NA	NA	NA	NA	NA	NA	NA	NA	NA	NA	NA	NA
Butyrivibrio	0	0	0	4	0	0	0	0	0	0	0	0	0	4	0	0	0	1.05922e-05	0	0	0	0	0	0	0	0	0	0	0	0	0	0	0	NA	NA	NA	NA	NA	NA	NA	NA	NA	NA	NA	NA	NA	NA	NA	NA
Psychrosphaera	0	0	1	0	0	0	0	2	0	0	0	0	0	3	0	0	6.88245e-07	0	0	0	0	1.74619e-06	0	0	0	0	0	0	0	0	0	0	0	NA	NA	NA	NA	NA	NA	NA	NA	NA	NA	NA	NA	NA	NA	NA	NA
Brackiella	0	0	3	0	0	0	0	0	0	0	0	0	0	3	0	0	2.06473e-06	0	0	0	0	0	0	0	0	0	0	0	0	0	0	0	0	NA	NA	NA	NA	NA	NA	NA	NA	NA	NA	NA	NA	NA	NA	NA	NA
Muriiphilus	0	0	0	0	0	0	0	0	0	0	1	0	0	1	0	0	0	0	0	0	0	0	0	0	1.26355e-06	0	0	0	0	0	0	0	0	NA	NA	NA	NA	NA	NA	NA	NA	NA	NA	NA	NA	NA	NA	NA	NA
Marinisubtilis	0	0	0	1	0	0	0	0	0	0	0	0	0	1	0	0	0	2.64806e-06	0	0	0	0	0	0	0	0	0	0	0	0	0	0	0	NA	NA	NA	NA	NA	NA	NA	NA	NA	NA	NA	NA	NA	NA	NA	NA
Schwartzia	0	0	0	0	0	0	0	2	0	0	0	1	0	3	0	0	0	0	0	0	0	1.74619e-06	0	0	0	2.95192e-06	0	0	0	0	0	0	0	NA	NA	NA	NA	NA	NA	NA	NA	NA	NA	NA	NA	NA	NA	NA	NA
Imhoffiella	0	0	0	0	0	0	0	1	0	0	0	1	0	2	0	0	0	0	0	0	0	8.73094e-07	0	0	0	2.95192e-06	0	0	0	0	0	0	0	NA	NA	NA	NA	NA	NA	NA	NA	NA	NA	NA	NA	NA	NA	NA	NA
Gynuella	0	0	0	0	0	5	0	0	0	0	0	0	0	5	0	0	0	0	0	0.000265097	0	0	0	0	0	0	0	0	0	0	0	0	0	Cluster 3	-1.29909	0.124444	Peripherals	0.000392565	7	NA	NA	NA	NA	NA	NA	NA	NA	NA	NA
Halioglobus	0	0	1	0	0	2	0	0	0	0	0	0	0	3	0	0	6.88245e-07	0	0	0.000106039	0	0	0	0	0	0	0	0	0	0	0	0	0	Cluster 3	-1.34633	0	Peripherals	0.00119905	6	NA	NA	NA	NA	NA	NA	NA	NA	NA	NA
Terasakiella	0	0	0	1	0	0	0	0	0	1	0	0	1	2	0	0	0	2.64806e-06	0	0	0	0	0	2.55243e-06	0	0	0	0	0	0	0	0	0	NA	NA	NA	NA	NA	NA	NA	NA	NA	NA	NA	NA	NA	NA	NA	NA
Litorilituus	0	0	0	0	1	0	0	0	0	0	0	0	0	1	0	0	0	0	1.81334e-06	0	0	0	0	0	0	0	0	0	0	0	0	0	0	NA	NA	NA	NA	NA	NA	NA	NA	NA	NA	NA	NA	NA	NA	NA	NA
Methylosinus	0	0	0	0	0	0	0	0	0	2	0	0	0	2	0	0	0	0	0	0	0	0	0	5.10485e-06	0	0	0	0	0	0	0	0	0	NA	NA	NA	NA	NA	NA	NA	NA	NA	NA	NA	NA	NA	NA	NA	NA
Mangrovibacterium	0	0	0	0	0	0	0	1	0	0	0	0	0	1	0	0	0	0	0	0	0	8.73094e-07	0	0	0	0	0	0	0	0	0	0	0	NA	NA	NA	NA	NA	NA	NA	NA	NA	NA	NA	NA	NA	NA	NA	NA
Crossiella	0	0	0	0	0	0	1	0	0	0	0	0	0	1	0	0	0	0	0	0	1.2752e-05	0	0	0	0	0	0	0	0	0	0	0	0	NA	NA	NA	NA	NA	NA	NA	NA	NA	NA	NA	NA	NA	NA	NA	NA
Mycoavidus	0	0	0	0	1	0	0	1	0	0	0	0	0	2	0	0	0	0	1.81334e-06	0	0	8.73094e-07	0	0	0	0	0	0	0	0	0	0	0	NA	NA	NA	NA	NA	NA	NA	NA	NA	NA	NA	NA	NA	NA	NA	NA
Methylothermus	0	0	1	1	0	0	0	0	0	0	0	0	1	2	0	0	6.88245e-07	2.64806e-06	0	0	0	0	0	0	0	0	0	0	0	0	0	0	0	NA	NA	NA	NA	NA	NA	NA	NA	NA	NA	NA	NA	NA	NA	NA	NA
Aureibacillus	0	0	0	0	0	0	0	0	0	0	0	1	1	1	0	0	0	0	0	0	0	0	0	0	0	2.95192e-06	0	0	0	0	0	0	0	NA	NA	NA	NA	NA	NA	NA	NA	NA	NA	NA	NA	NA	NA	NA	NA
Kallipyga	0	0	0	0	0	0	0	0	0	0	0	1	1	1	0	0	0	0	0	0	0	0	0	0	0	2.95192e-06	0	0	0	0	0	0	0	NA	NA	NA	NA	NA	NA	NA	NA	NA	NA	NA	NA	NA	NA	NA	NA
Belnapia	0	0	0	0	0	0	0	1	1	7	1	0	2	10	0	0	0	0	0	0	0	8.73094e-07	2.07579e-06	1.7867e-05	1.26355e-06	0	0	0	0	0	0	0	0	NA	NA	NA	NA	NA	NA	NA	NA	NA	NA	NA	NA	NA	NA	NA	NA
Amphiplicatus	0	0	0	0	0	0	0	0	0	1	1	0	0	2	0	0	0	0	0	0	0	0	0	2.55243e-06	1.26355e-06	0	0	0	0	0	0	0	0	NA	NA	NA	NA	NA	NA	NA	NA	NA	NA	NA	NA	NA	NA	NA	NA
Raineya	0	0	1	0	0	0	1	0	0	1	0	0	0	3	0	0	6.88245e-07	0	0	0	1.2752e-05	0	0	2.55243e-06	0	0	0	0	0	0	0	0	0	NA	NA	NA	NA	NA	NA	NA	NA	NA	NA	NA	NA	NA	NA	NA	NA
Desulfurispora	0	0	0	0	0	0	0	1	0	0	0	0	0	1	0	0	0	0	0	0	0	8.73094e-07	0	0	0	0	0	0	0	0	0	0	0	NA	NA	NA	NA	NA	NA	NA	NA	NA	NA	NA	NA	NA	NA	NA	NA
Imperialibacter	0	0	0	0	0	0	0	0	0	1	0	0	0	1	0	0	0	0	0	0	0	0	0	2.55243e-06	0	0	0	0	0	0	0	0	0	NA	NA	NA	NA	NA	NA	NA	NA	NA	NA	NA	NA	NA	NA	NA	NA
Halothermothrix	0	0	0	0	0	0	1	0	0	1	2	2	0	6	0	0	0	0	0	0	1.2752e-05	0	0	2.55243e-06	2.52709e-06	5.90383e-06	0	0	0	0	0	0	0	NA	NA	NA	NA	NA	NA	NA	NA	NA	NA	NA	NA	NA	NA	NA	NA
Haoranjiania	0	0	0	0	0	0	0	0	0	0	1	0	0	1	0	0	0	0	0	0	0	0	0	0	1.26355e-06	0	0	0	0	0	0	0	0	NA	NA	NA	NA	NA	NA	NA	NA	NA	NA	NA	NA	NA	NA	NA	NA
Defluviicoccus	0	0	0	0	0	0	0	0	0	1	0	0	0	1	0	0	0	0	0	0	0	0	0	2.55243e-06	0	0	0	0	0	0	0	0	0	NA	NA	NA	NA	NA	NA	NA	NA	NA	NA	NA	NA	NA	NA	NA	NA
Desulfothermobacter	0	0	0	1	0	0	0	0	0	0	0	0	0	1	0	0	0	2.64806e-06	0	0	0	0	0	0	0	0	0	0	0	0	0	0	0	NA	NA	NA	NA	NA	NA	NA	NA	NA	NA	NA	NA	NA	NA	NA	NA
Methylomarinovum	0	0	0	1	0	0	0	0	0	0	0	0	1	1	0	0	0	2.64806e-06	0	0	0	0	0	0	0	0	0	0	0	0	0	0	0	NA	NA	NA	NA	NA	NA	NA	NA	NA	NA	NA	NA	NA	NA	NA	NA
Dissulfuribacter	0	0	0	0	0	0	0	0	0	1	0	0	0	1	0	0	0	0	0	0	0	0	0	2.55243e-06	0	0	0	0	0	0	0	0	0	NA	NA	NA	NA	NA	NA	NA	NA	NA	NA	NA	NA	NA	NA	NA	NA
Turicimonas	0	0	2	0	0	0	0	0	0	0	0	0	0	2	0	0	1.37649e-06	0	0	0	0	0	0	0	0	0	0	0	0	0	0	0	0	NA	NA	NA	NA	NA	NA	NA	NA	NA	NA	NA	NA	NA	NA	NA	NA
Methylorhabdus	0	0	0	0	0	0	0	0	0	1	0	0	0	1	0	0	0	0	0	0	0	0	0	2.55243e-06	0	0	0	0	0	0	0	0	0	NA	NA	NA	NA	NA	NA	NA	NA	NA	NA	NA	NA	NA	NA	NA	NA
Kastovskya	0	0	0	0	0	0	1	0	0	1	0	0	0	2	0	0	0	0	0	0	1.2752e-05	0	0	2.55243e-06	0	0	0	0	0	0	0	0	0	NA	NA	NA	NA	NA	NA	NA	NA	NA	NA	NA	NA	NA	NA	NA	NA
Allofrancisella	0	0	0	1	0	0	1	0	0	1	0	0	0	3	0	0	0	2.64806e-06	0	0	1.2752e-05	0	0	2.55243e-06	0	0	0	0	0	0	0	0	0	NA	NA	NA	NA	NA	NA	NA	NA	NA	NA	NA	NA	NA	NA	NA	NA
Fastidiosipila	0	0	0	0	0	0	0	0	0	2	0	0	0	2	0	0	0	0	0	0	0	0	0	5.10485e-06	0	0	0	0	0	0	0	0	0	NA	NA	NA	NA	NA	NA	NA	NA	NA	NA	NA	NA	NA	NA	NA	NA
Catenibacterium	0	0	0	0	0	0	0	0	0	0	1	0	0	1	0	0	0	0	0	0	0	0	0	0	1.26355e-06	0	0	0	0	0	0	0	0	NA	NA	NA	NA	NA	NA	NA	NA	NA	NA	NA	NA	NA	NA	NA	NA
Rubrivirga	0	0	0	1	0	0	0	0	0	0	0	0	0	1	0	0	0	2.64806e-06	0	0	0	0	0	0	0	0	0	0	0	0	0	0	0	NA	NA	NA	NA	NA	NA	NA	NA	NA	NA	NA	NA	NA	NA	NA	NA
Thiohalorhabdus	0	0	0	0	0	0	0	0	0	0	0	1	0	1	0	0	0	0	0	0	0	0	0	0	0	2.95192e-06	0	0	0	0	0	0	0	NA	NA	NA	NA	NA	NA	NA	NA	NA	NA	NA	NA	NA	NA	NA	NA
Thermolongibacillus	0	0	0	1	0	0	0	0	0	0	0	0	0	1	0	0	0	2.64806e-06	0	0	0	0	0	0	0	0	0	0	0	0	0	0	0	NA	NA	NA	NA	NA	NA	NA	NA	NA	NA	NA	NA	NA	NA	NA	NA
Cryptanaerobacter	1	0	0	0	0	0	0	0	0	0	0	2	0	3	4.25044e-05	0	0	0	0	0	0	0	0	0	0	5.90383e-06	0	0	0	0	0	0	0	NA	NA	NA	NA	NA	NA	NA	NA	NA	NA	NA	NA	NA	NA	NA	NA
Zhizhongheella	0	0	1	0	0	0	0	0	0	0	0	0	0	1	0	0	6.88245e-07	0	0	0	0	0	0	0	0	0	0	0	0	0	0	0	0	NA	NA	NA	NA	NA	NA	NA	NA	NA	NA	NA	NA	NA	NA	NA	NA
Mixta	0	0	0	0	0	0	0	1	0	0	0	0	0	1	0	0	0	0	0	0	0	8.73094e-07	0	0	0	0	0	0	0	0	0	0	0	NA	NA	NA	NA	NA	NA	NA	NA	NA	NA	NA	NA	NA	NA	NA	NA
Marinifilum	0	0	0	0	0	0	0	1	0	1	1	0	0	3	0	0	0	0	0	0	0	8.73094e-07	0	2.55243e-06	1.26355e-06	0	0	0	0	0	0	0	0	NA	NA	NA	NA	NA	NA	NA	NA	NA	NA	NA	NA	NA	NA	NA	NA
Aquisalimonas	0	0	0	3	0	0	0	0	0	0	0	0	0	3	0	0	0	7.94418e-06	0	0	0	0	0	0	0	0	0	0	0	0	0	0	0	NA	NA	NA	NA	NA	NA	NA	NA	NA	NA	NA	NA	NA	NA	NA	NA
Desulfitispora	0	0	0	1	0	0	0	0	0	0	0	0	0	1	0	0	0	2.64806e-06	0	0	0	0	0	0	0	0	0	0	0	0	0	0	0	NA	NA	NA	NA	NA	NA	NA	NA	NA	NA	NA	NA	NA	NA	NA	NA
Thermanaerovibrio	1	1	0	2	0	0	0	0	0	0	0	0	0	4	4.25044e-05	3.12774e-05	0	5.29612e-06	0	0	0	0	0	0	0	0	0	0	0	0	0	0	0	NA	NA	NA	NA	NA	NA	NA	NA	NA	NA	NA	NA	NA	NA	NA	NA
Emergencia	0	0	0	0	0	0	0	3	0	0	1	0	0	4	0	0	0	0	0	0	0	2.61928e-06	0	0	1.26355e-06	0	0	0	0	0	0	0	0	NA	NA	NA	NA	NA	NA	NA	NA	NA	NA	NA	NA	NA	NA	NA	NA
Caldanaerovirga	0	0	0	1	0	0	0	0	0	0	0	1	0	2	0	0	0	2.64806e-06	0	0	0	0	0	0	0	2.95192e-06	0	0	0	0	0	0	0	NA	NA	NA	NA	NA	NA	NA	NA	NA	NA	NA	NA	NA	NA	NA	NA
Sulfuricaulis	0	0	2	4	0	0	0	0	0	2	0	0	0	8	0	0	1.37649e-06	1.05922e-05	0	0	0	0	0	5.10485e-06	0	0	0	0	0	0	0	0	0	NA	NA	NA	NA	NA	NA	NA	NA	NA	NA	NA	NA	NA	NA	NA	NA
Litoreibacter	0	0	0	0	0	0	0	0	0	1	0	0	0	1	0	0	0	0	0	0	0	0	0	2.55243e-06	0	0	0	0	0	0	0	0	0	NA	NA	NA	NA	NA	NA	NA	NA	NA	NA	NA	NA	NA	NA	NA	NA
Cerasicoccus	0	0	0	0	3	0	0	0	0	3	0	0	0	6	0	0	0	0	5.44001e-06	0	0	0	0	7.65728e-06	0	0	0	0	0	0	0	0	0	NA	NA	NA	NA	NA	NA	NA	NA	NA	NA	NA	NA	NA	NA	NA	NA
Denitrovibrio	0	0	0	2	0	0	0	0	0	1	0	0	2	3	0	0	0	5.29612e-06	0	0	0	0	0	2.55243e-06	0	0	0	0	0	0	0	0	0	NA	NA	NA	NA	NA	NA	NA	NA	NA	NA	NA	NA	NA	NA	NA	NA
Calditerrivibrio	0	0	0	0	0	0	0	0	0	0	2	0	0	2	0	0	0	0	0	0	0	0	0	0	2.52709e-06	0	0	0	0	0	0	0	0	NA	NA	NA	NA	NA	NA	NA	NA	NA	NA	NA	NA	NA	NA	NA	NA
Peptostreptococcus	0	0	1	0	0	0	0	0	0	0	0	0	0	1	0	0	6.88245e-07	0	0	0	0	0	0	0	0	0	0	0	0	0	0	0	0	NA	NA	NA	NA	NA	NA	NA	NA	NA	NA	NA	NA	NA	NA	NA	NA
Lishizhenia	0	0	0	0	0	0	0	0	0	2	0	0	0	2	0	0	0	0	0	0	0	0	0	5.10485e-06	0	0	0	0	0	0	0	0	0	NA	NA	NA	NA	NA	NA	NA	NA	NA	NA	NA	NA	NA	NA	NA	NA
Fervidicola	0	0	0	0	0	1	0	0	0	0	0	0	0	1	0	0	0	0	0	5.30195e-05	0	0	0	0	0	0	0	0	0	0	0	0	0	NA	NA	NA	NA	NA	NA	NA	NA	NA	NA	NA	NA	NA	NA	NA	NA
Pseudogemmobacter	0	0	0	1	0	0	0	2	0	0	0	0	0	3	0	0	0	2.64806e-06	0	0	0	1.74619e-06	0	0	0	0	0	0	0	0	0	0	0	NA	NA	NA	NA	NA	NA	NA	NA	NA	NA	NA	NA	NA	NA	NA	NA
Thioalkalispira	0	0	0	2	0	0	0	0	0	0	0	1	0	3	0	0	0	5.29612e-06	0	0	0	0	0	0	0	2.95192e-06	0	0	0	0	0	0	0	NA	NA	NA	NA	NA	NA	NA	NA	NA	NA	NA	NA	NA	NA	NA	NA
Lutibaculum	0	0	0	0	0	0	1	0	0	0	0	0	0	1	0	0	0	0	0	0	1.2752e-05	0	0	0	0	0	0	0	0	0	0	0	0	NA	NA	NA	NA	NA	NA	NA	NA	NA	NA	NA	NA	NA	NA	NA	NA
Fontibacter	0	0	0	0	0	0	1	0	0	1	0	0	0	2	0	0	0	0	0	0	1.2752e-05	0	0	2.55243e-06	0	0	0	0	0	0	0	0	0	NA	NA	NA	NA	NA	NA	NA	NA	NA	NA	NA	NA	NA	NA	NA	NA
Alkalilactibacillus	0	0	0	0	0	0	1	0	0	0	0	0	0	1	0	0	0	0	0	0	1.2752e-05	0	0	0	0	0	0	0	0	0	0	0	0	NA	NA	NA	NA	NA	NA	NA	NA	NA	NA	NA	NA	NA	NA	NA	NA
Lutispora	0	1	0	0	0	0	0	0	0	2	0	0	0	3	0	3.12774e-05	0	0	0	0	0	0	0	5.10485e-06	0	0	0	0	0	0	0	0	0	NA	NA	NA	NA	NA	NA	NA	NA	NA	NA	NA	NA	NA	NA	NA	NA
Adhaeretor	0	0	0	0	0	0	0	0	0	1	0	0	0	1	0	0	0	0	0	0	0	0	0	2.55243e-06	0	0	0	0	0	0	0	0	0	NA	NA	NA	NA	NA	NA	NA	NA	NA	NA	NA	NA	NA	NA	NA	NA
Aquimarina	0	1	0	0	0	0	0	2	0	0	0	0	0	3	0	3.12774e-05	0	0	0	0	0	1.74619e-06	0	0	0	0	0	0	0	0	0	0	0	NA	NA	NA	NA	NA	NA	NA	NA	NA	NA	NA	NA	NA	NA	NA	NA
Oryzicola	0	0	0	0	0	0	0	0	0	1	0	0	0	1	0	0	0	0	0	0	0	0	0	2.55243e-06	0	0	0	0	0	0	0	0	0	NA	NA	NA	NA	NA	NA	NA	NA	NA	NA	NA	NA	NA	NA	NA	NA
Luminiphilus	0	0	0	1	0	0	0	0	0	1	0	0	0	2	0	0	0	2.64806e-06	0	0	0	0	0	2.55243e-06	0	0	0	0	0	0	0	0	0	NA	NA	NA	NA	NA	NA	NA	NA	NA	NA	NA	NA	NA	NA	NA	NA
Saccharibacillus	0	0	0	1	0	0	0	0	0	0	0	0	0	1	0	0	0	2.64806e-06	0	0	0	0	0	0	0	0	0	0	0	0	0	0	0	NA	NA	NA	NA	NA	NA	NA	NA	NA	NA	NA	NA	NA	NA	NA	NA
Fructobacillus	0	0	0	0	0	0	0	0	0	0	1	0	0	1	0	0	0	0	0	0	0	0	0	0	1.26355e-06	0	0	0	0	0	0	0	0	NA	NA	NA	NA	NA	NA	NA	NA	NA	NA	NA	NA	NA	NA	NA	NA
Furfurilactobacillus	0	0	0	0	0	0	0	0	0	0	1	0	0	1	0	0	0	0	0	0	0	0	0	0	1.26355e-06	0	0	0	0	0	0	0	0	NA	NA	NA	NA	NA	NA	NA	NA	NA	NA	NA	NA	NA	NA	NA	NA
Aeribacillus	0	0	0	0	0	0	0	0	0	0	0	1	0	1	0	0	0	0	0	0	0	0	0	0	0	2.95192e-06	0	0	0	0	0	0	0	NA	NA	NA	NA	NA	NA	NA	NA	NA	NA	NA	NA	NA	NA	NA	NA
Heyndrickxia	0	0	0	0	0	0	0	1	0	0	0	0	0	1	0	0	0	0	0	0	0	8.73094e-07	0	0	0	0	0	0	0	0	0	0	0	NA	NA	NA	NA	NA	NA	NA	NA	NA	NA	NA	NA	NA	NA	NA	NA
Kosmotoga	1	0	0	1	0	0	0	0	0	0	0	0	0	2	4.25044e-05	0	0	2.64806e-06	0	0	0	0	0	0	0	0	0	0	0	0	0	0	0	NA	NA	NA	NA	NA	NA	NA	NA	NA	NA	NA	NA	NA	NA	NA	NA
Geminisphaera	0	0	0	0	0	0	0	0	0	1	0	0	1	1	0	0	0	0	0	0	0	0	0	2.55243e-06	0	0	0	0	0	0	0	0	0	NA	NA	NA	NA	NA	NA	NA	NA	NA	NA	NA	NA	NA	NA	NA	NA
Thioalkalibacter	0	0	0	0	1	0	0	0	0	0	0	0	0	1	0	0	0	0	1.81334e-06	0	0	0	0	0	0	0	0	0	0	0	0	0	0	NA	NA	NA	NA	NA	NA	NA	NA	NA	NA	NA	NA	NA	NA	NA	NA
Mariniblastus	0	0	0	0	0	0	0	0	0	1	0	0	0	1	0	0	0	0	0	0	0	0	0	2.55243e-06	0	0	0	0	0	0	0	0	0	NA	NA	NA	NA	NA	NA	NA	NA	NA	NA	NA	NA	NA	NA	NA	NA
Gallionella	0	0	0	0	0	0	0	0	0	2	0	0	0	2	0	0	0	0	0	0	0	0	0	5.10485e-06	0	0	0	0	0	0	0	0	0	NA	NA	NA	NA	NA	NA	NA	NA	NA	NA	NA	NA	NA	NA	NA	NA
Dielma	0	0	0	1	0	0	0	0	0	0	0	0	0	1	0	0	0	2.64806e-06	0	0	0	0	0	0	0	0	0	0	0	0	0	0	0	NA	NA	NA	NA	NA	NA	NA	NA	NA	NA	NA	NA	NA	NA	NA	NA
Peribacillus	0	0	0	1	0	0	0	0	0	0	0	1	0	2	0	0	0	2.64806e-06	0	0	0	0	0	0	0	2.95192e-06	0	0	0	0	0	0	0	NA	NA	NA	NA	NA	NA	NA	NA	NA	NA	NA	NA	NA	NA	NA	NA
Spongiispira	0	0	0	1	0	0	0	0	0	0	0	0	0	1	0	0	0	2.64806e-06	0	0	0	0	0	0	0	0	0	0	0	0	0	0	0	NA	NA	NA	NA	NA	NA	NA	NA	NA	NA	NA	NA	NA	NA	NA	NA
Desulfocicer	0	0	0	2	0	0	0	0	0	0	0	0	0	2	0	0	0	5.29612e-06	0	0	0	0	0	0	0	0	0	0	0	0	0	0	0	NA	NA	NA	NA	NA	NA	NA	NA	NA	NA	NA	NA	NA	NA	NA	NA
Flagellatimonas	0	0	0	2	0	0	0	0	0	0	0	0	0	2	0	0	0	5.29612e-06	0	0	0	0	0	0	0	0	0	0	0	0	0	0	0	NA	NA	NA	NA	NA	NA	NA	NA	NA	NA	NA	NA	NA	NA	NA	NA
Mongoliibacter	0	0	0	0	0	0	0	0	0	1	0	0	0	1	0	0	0	0	0	0	0	0	0	2.55243e-06	0	0	0	0	0	0	0	0	0	NA	NA	NA	NA	NA	NA	NA	NA	NA	NA	NA	NA	NA	NA	NA	NA
Chitinolyticbacter	0	0	0	2	0	0	0	0	0	2	0	0	0	4	0	0	0	5.29612e-06	0	0	0	0	0	5.10485e-06	0	0	0	0	0	0	0	0	0	NA	NA	NA	NA	NA	NA	NA	NA	NA	NA	NA	NA	NA	NA	NA	NA
Phnomibacter	0	0	0	0	0	0	0	1	0	0	0	0	0	1	0	0	0	0	0	0	0	8.73094e-07	0	0	0	0	0	0	0	0	0	0	0	NA	NA	NA	NA	NA	NA	NA	NA	NA	NA	NA	NA	NA	NA	NA	NA
Corticibacterium	0	0	0	1	1	0	0	0	0	0	0	0	0	2	0	0	0	2.64806e-06	1.81334e-06	0	0	0	0	0	0	0	0	0	0	0	0	0	0	NA	NA	NA	NA	NA	NA	NA	NA	NA	NA	NA	NA	NA	NA	NA	NA
Granulicatella	0	0	0	1	0	0	0	0	0	0	0	1	0	2	0	0	0	2.64806e-06	0	0	0	0	0	0	0	2.95192e-06	0	0	0	0	0	0	0	NA	NA	NA	NA	NA	NA	NA	NA	NA	NA	NA	NA	NA	NA	NA	NA
Tibeticola	0	0	2	0	0	0	0	0	0	0	0	0	1	2	0	0	1.37649e-06	0	0	0	0	0	0	0	0	0	0	0	0	0	0	0	0	NA	NA	NA	NA	NA	NA	NA	NA	NA	NA	NA	NA	NA	NA	NA	NA
Fastidiosibacter	0	0	0	0	0	1	0	0	0	0	0	0	0	1	0	0	0	0	0	5.30195e-05	0	0	0	0	0	0	0	0	0	0	0	0	0	NA	NA	NA	NA	NA	NA	NA	NA	NA	NA	NA	NA	NA	NA	NA	NA
Atopomonas	0	0	0	0	0	1	0	0	0	0	0	0	0	1	0	0	0	0	0	5.30195e-05	0	0	0	0	0	0	0	0	0	0	0	0	0	NA	NA	NA	NA	NA	NA	NA	NA	NA	NA	NA	NA	NA	NA	NA	NA
Hyphococcus	0	1	0	0	0	0	0	0	0	0	0	1	0	2	0	3.12774e-05	0	0	0	0	0	0	0	0	0	2.95192e-06	0	0	0	0	0	0	0	NA	NA	NA	NA	NA	NA	NA	NA	NA	NA	NA	NA	NA	NA	NA	NA
Fibrobacter	0	0	0	0	0	0	0	1	0	3	0	0	0	4	0	0	0	0	0	0	0	8.73094e-07	0	7.65728e-06	0	0	0	0	0	0	0	0	0	NA	NA	NA	NA	NA	NA	NA	NA	NA	NA	NA	NA	NA	NA	NA	NA
Alicycliphilus	0	0	0	0	0	0	0	1	0	0	0	0	0	1	0	0	0	0	0	0	0	8.73094e-07	0	0	0	0	0	0	0	0	0	0	0	NA	NA	NA	NA	NA	NA	NA	NA	NA	NA	NA	NA	NA	NA	NA	NA
Pseudobacteroides	0	0	1	0	0	0	0	0	0	0	0	0	0	1	0	0	6.88245e-07	0	0	0	0	0	0	0	0	0	0	0	0	0	0	0	0	NA	NA	NA	NA	NA	NA	NA	NA	NA	NA	NA	NA	NA	NA	NA	NA
Tianweitania	0	0	0	1	0	0	0	0	0	0	1	0	0	2	0	0	0	2.64806e-06	0	0	0	0	0	0	1.26355e-06	0	0	0	0	0	0	0	0	NA	NA	NA	NA	NA	NA	NA	NA	NA	NA	NA	NA	NA	NA	NA	NA
Bariatricus	0	0	0	1	0	0	0	0	0	0	0	0	0	1	0	0	0	2.64806e-06	0	0	0	0	0	0	0	0	0	0	0	0	0	0	0	NA	NA	NA	NA	NA	NA	NA	NA	NA	NA	NA	NA	NA	NA	NA	NA
Thioalbus	0	0	0	1	0	0	0	1	0	1	0	0	1	3	0	0	0	2.64806e-06	0	0	0	8.73094e-07	0	2.55243e-06	0	0	0	0	0	0	0	0	0	NA	NA	NA	NA	NA	NA	NA	NA	NA	NA	NA	NA	NA	NA	NA	NA
Thermovenabulum	0	0	0	2	0	0	0	0	0	0	0	0	0	2	0	0	0	5.29612e-06	0	0	0	0	0	0	0	0	0	0	0	0	0	0	0	NA	NA	NA	NA	NA	NA	NA	NA	NA	NA	NA	NA	NA	NA	NA	NA
Marispirillum	0	0	1	0	0	0	0	0	0	1	0	1	0	3	0	0	6.88245e-07	0	0	0	0	0	0	2.55243e-06	0	2.95192e-06	0	0	0	0	0	0	0	NA	NA	NA	NA	NA	NA	NA	NA	NA	NA	NA	NA	NA	NA	NA	NA
Litchfieldia	0	0	0	0	0	0	0	0	0	0	0	1	0	1	0	0	0	0	0	0	0	0	0	0	0	2.95192e-06	0	0	0	0	0	0	0	NA	NA	NA	NA	NA	NA	NA	NA	NA	NA	NA	NA	NA	NA	NA	NA
Magnetococcus	0	0	0	0	0	0	0	0	0	0	0	1	0	1	0	0	0	0	0	0	0	0	0	0	0	2.95192e-06	0	0	0	0	0	0	0	NA	NA	NA	NA	NA	NA	NA	NA	NA	NA	NA	NA	NA	NA	NA	NA
Litorilinea	0	0	0	0	0	0	0	0	0	0	0	1	0	1	0	0	0	0	0	0	0	0	0	0	0	2.95192e-06	0	0	0	0	0	0	0	NA	NA	NA	NA	NA	NA	NA	NA	NA	NA	NA	NA	NA	NA	NA	NA
Rhodocyclus	0	0	0	0	0	0	0	0	0	0	1	0	0	1	0	0	0	0	0	0	0	0	0	0	1.26355e-06	0	0	0	0	0	0	0	0	NA	NA	NA	NA	NA	NA	NA	NA	NA	NA	NA	NA	NA	NA	NA	NA
Vallitalea	0	0	0	0	0	1	0	0	0	0	0	0	0	1	0	0	0	0	0	5.30195e-05	0	0	0	0	0	0	0	0	0	0	0	0	0	NA	NA	NA	NA	NA	NA	NA	NA	NA	NA	NA	NA	NA	NA	NA	NA
Magnetovibrio	0	0	0	0	0	1	0	0	0	1	0	0	0	2	0	0	0	0	0	5.30195e-05	0	0	0	2.55243e-06	0	0	0	0	0	0	0	0	0	NA	NA	NA	NA	NA	NA	NA	NA	NA	NA	NA	NA	NA	NA	NA	NA
Caenimonas	0	0	2	0	0	0	0	1	0	0	0	0	0	3	0	0	1.37649e-06	0	0	0	0	8.73094e-07	0	0	0	0	0	0	0	0	0	0	0	NA	NA	NA	NA	NA	NA	NA	NA	NA	NA	NA	NA	NA	NA	NA	NA
Methyloglobulus	0	0	1	0	0	0	0	0	0	1	0	0	0	2	0	0	6.88245e-07	0	0	0	0	0	0	2.55243e-06	0	0	0	0	0	0	0	0	0	NA	NA	NA	NA	NA	NA	NA	NA	NA	NA	NA	NA	NA	NA	NA	NA
Laribacter	0	0	1	0	0	0	0	0	0	0	0	0	0	1	0	0	6.88245e-07	0	0	0	0	0	0	0	0	0	0	0	0	0	0	0	0	NA	NA	NA	NA	NA	NA	NA	NA	NA	NA	NA	NA	NA	NA	NA	NA
Nitratifractor	0	0	0	1	0	0	0	0	0	0	0	0	0	1	0	0	0	2.64806e-06	0	0	0	0	0	0	0	0	0	0	0	0	0	0	0	NA	NA	NA	NA	NA	NA	NA	NA	NA	NA	NA	NA	NA	NA	NA	NA
Thermosulfuriphilus	0	0	0	0	0	0	1	0	0	0	0	0	0	1	0	0	0	0	0	0	1.2752e-05	0	0	0	0	0	0	0	0	0	0	0	0	NA	NA	NA	NA	NA	NA	NA	NA	NA	NA	NA	NA	NA	NA	NA	NA
Constrictibacter	1	0	0	0	0	0	0	0	0	0	0	0	0	1	4.25044e-05	0	0	0	0	0	0	0	0	0	0	0	0	0	0	0	0	0	0	NA	NA	NA	NA	NA	NA	NA	NA	NA	NA	NA	NA	NA	NA	NA	NA
Vulcanithermus	0	0	0	0	0	0	0	0	0	0	0	0	1	0	0	0	0	0	0	0	0	0	0	0	0	0	0	0	0	0	0	0	0	NA	NA	NA	NA	NA	NA	NA	NA	NA	NA	NA	NA	NA	NA	NA	NA
Caryophanon	0	0	1	0	0	0	0	0	0	0	0	0	0	1	0	0	6.88245e-07	0	0	0	0	0	0	0	0	0	0	0	0	0	0	0	0	NA	NA	NA	NA	NA	NA	NA	NA	NA	NA	NA	NA	NA	NA	NA	NA
Formivibrio	0	0	2	0	0	0	0	0	0	0	0	0	0	2	0	0	1.37649e-06	0	0	0	0	0	0	0	0	0	0	0	0	0	0	0	0	NA	NA	NA	NA	NA	NA	NA	NA	NA	NA	NA	NA	NA	NA	NA	NA
Cellulophaga	0	0	0	0	0	0	0	1	0	2	0	0	0	3	0	0	0	0	0	0	0	8.73094e-07	0	5.10485e-06	0	0	0	0	0	0	0	0	0	NA	NA	NA	NA	NA	NA	NA	NA	NA	NA	NA	NA	NA	NA	NA	NA
Eisenibacter	0	0	0	0	0	0	0	0	0	3	0	0	0	3	0	0	0	0	0	0	0	0	0	7.65728e-06	0	0	0	0	0	0	0	0	0	NA	NA	NA	NA	NA	NA	NA	NA	NA	NA	NA	NA	NA	NA	NA	NA
Lactovum	0	0	0	0	0	0	0	0	0	0	2	0	0	2	0	0	0	0	0	0	0	0	0	0	2.52709e-06	0	0	0	0	0	0	0	0	NA	NA	NA	NA	NA	NA	NA	NA	NA	NA	NA	NA	NA	NA	NA	NA
Vulcaniibacterium	0	0	1	1	0	0	0	0	0	0	0	0	0	2	0	0	6.88245e-07	2.64806e-06	0	0	0	0	0	0	0	0	0	0	0	0	0	0	0	NA	NA	NA	NA	NA	NA	NA	NA	NA	NA	NA	NA	NA	NA	NA	NA
Venatorbacter	0	0	0	2	0	0	0	0	0	0	0	0	0	2	0	0	0	5.29612e-06	0	0	0	0	0	0	0	0	0	0	0	0	0	0	0	NA	NA	NA	NA	NA	NA	NA	NA	NA	NA	NA	NA	NA	NA	NA	NA
Aureispira	0	0	1	1	0	0	0	0	0	0	0	0	1	2	0	0	6.88245e-07	2.64806e-06	0	0	0	0	0	0	0	0	0	0	0	0	0	0	0	NA	NA	NA	NA	NA	NA	NA	NA	NA	NA	NA	NA	NA	NA	NA	NA
Chthonobacter	0	0	0	0	0	0	0	0	0	2	0	0	0	2	0	0	0	0	0	0	0	0	0	5.10485e-06	0	0	0	0	0	0	0	0	0	NA	NA	NA	NA	NA	NA	NA	NA	NA	NA	NA	NA	NA	NA	NA	NA
Persicobacter	0	0	0	0	0	0	0	0	0	5	0	0	0	5	0	0	0	0	0	0	0	0	0	1.27621e-05	0	0	0	0	0	0	0	0	0	NA	NA	NA	NA	NA	NA	NA	NA	NA	NA	NA	NA	NA	NA	NA	NA
Sideroxydans	0	0	3	0	0	0	0	0	0	0	0	0	0	3	0	0	2.06473e-06	0	0	0	0	0	0	0	0	0	0	0	0	0	0	0	0	NA	NA	NA	NA	NA	NA	NA	NA	NA	NA	NA	NA	NA	NA	NA	NA
Limimonas	0	0	0	1	0	0	0	0	0	0	0	0	0	1	0	0	0	2.64806e-06	0	0	0	0	0	0	0	0	0	0	0	0	0	0	0	NA	NA	NA	NA	NA	NA	NA	NA	NA	NA	NA	NA	NA	NA	NA	NA
Arsukibacterium	0	0	0	0	0	0	0	1	0	0	0	0	0	1	0	0	0	0	0	0	0	8.73094e-07	0	0	0	0	0	0	0	0	0	0	0	NA	NA	NA	NA	NA	NA	NA	NA	NA	NA	NA	NA	NA	NA	NA	NA
Cronbergia	0	0	0	1	0	0	0	1	0	3	0	0	0	5	0	0	0	2.64806e-06	0	0	0	8.73094e-07	0	7.65728e-06	0	0	0	0	0	0	0	0	0	NA	NA	NA	NA	NA	NA	NA	NA	NA	NA	NA	NA	NA	NA	NA	NA
Saccharococcus	0	0	0	0	0	0	0	0	0	0	0	1	0	1	0	0	0	0	0	0	0	0	0	0	0	2.95192e-06	0	0	0	0	0	0	0	NA	NA	NA	NA	NA	NA	NA	NA	NA	NA	NA	NA	NA	NA	NA	NA
Thalassomonas	0	0	0	0	0	0	0	2	0	0	0	0	0	2	0	0	0	0	0	0	0	1.74619e-06	0	0	0	0	0	0	0	0	0	0	0	NA	NA	NA	NA	NA	NA	NA	NA	NA	NA	NA	NA	NA	NA	NA	NA
Marinisporobacter	0	0	0	0	0	0	0	0	0	0	0	1	0	1	0	0	0	0	0	0	0	0	0	0	0	2.95192e-06	0	0	0	0	0	0	0	NA	NA	NA	NA	NA	NA	NA	NA	NA	NA	NA	NA	NA	NA	NA	NA
Sulfuritalea	0	0	1	0	0	0	0	0	0	0	0	0	0	1	0	0	6.88245e-07	0	0	0	0	0	0	0	0	0	0	0	0	0	0	0	0	NA	NA	NA	NA	NA	NA	NA	NA	NA	NA	NA	NA	NA	NA	NA	NA
Mongoliimonas	0	0	0	1	0	0	0	0	0	0	0	0	0	1	0	0	0	2.64806e-06	0	0	0	0	0	0	0	0	0	0	0	0	0	0	0	NA	NA	NA	NA	NA	NA	NA	NA	NA	NA	NA	NA	NA	NA	NA	NA
Agaribacterium	0	0	1	0	0	0	0	0	0	0	0	0	0	1	0	0	6.88245e-07	0	0	0	0	0	0	0	0	0	0	0	0	0	0	0	0	NA	NA	NA	NA	NA	NA	NA	NA	NA	NA	NA	NA	NA	NA	NA	NA
Halofilum	0	0	0	1	0	0	0	0	0	1	0	0	1	2	0	0	0	2.64806e-06	0	0	0	0	0	2.55243e-06	0	0	0	0	0	0	0	0	0	NA	NA	NA	NA	NA	NA	NA	NA	NA	NA	NA	NA	NA	NA	NA	NA
Acetohalobium	0	0	0	0	0	0	0	0	0	0	1	0	0	1	0	0	0	0	0	0	0	0	0	0	1.26355e-06	0	0	0	0	0	0	0	0	NA	NA	NA	NA	NA	NA	NA	NA	NA	NA	NA	NA	NA	NA	NA	NA
Qipengyuania	0	0	0	0	0	0	0	0	0	1	0	0	2	1	0	0	0	0	0	0	0	0	0	2.55243e-06	0	0	0	0	0	0	0	0	0	NA	NA	NA	NA	NA	NA	NA	NA	NA	NA	NA	NA	NA	NA	NA	NA
Neptuniibacter	0	0	0	0	0	0	0	1	0	1	0	0	1	2	0	0	0	0	0	0	0	8.73094e-07	0	2.55243e-06	0	0	0	0	0	0	0	0	0	NA	NA	NA	NA	NA	NA	NA	NA	NA	NA	NA	NA	NA	NA	NA	NA
Cellulosilyticum	0	0	0	2	0	0	0	0	0	1	0	0	0	3	0	0	0	5.29612e-06	0	0	0	0	0	2.55243e-06	0	0	0	0	0	0	0	0	0	NA	NA	NA	NA	NA	NA	NA	NA	NA	NA	NA	NA	NA	NA	NA	NA
Segniliparus	0	0	0	1	0	0	0	0	0	0	0	0	0	1	0	0	0	2.64806e-06	0	0	0	0	0	0	0	0	0	0	0	0	0	0	0	NA	NA	NA	NA	NA	NA	NA	NA	NA	NA	NA	NA	NA	NA	NA	NA
Symbiobacterium	0	0	0	2	0	0	0	0	0	0	0	1	0	3	0	0	0	5.29612e-06	0	0	0	0	0	0	0	2.95192e-06	0	0	0	0	0	0	0	NA	NA	NA	NA	NA	NA	NA	NA	NA	NA	NA	NA	NA	NA	NA	NA
Peredibacter	0	0	0	1	0	0	0	0	0	0	0	0	0	1	0	0	0	2.64806e-06	0	0	0	0	0	0	0	0	0	0	0	0	0	0	0	NA	NA	NA	NA	NA	NA	NA	NA	NA	NA	NA	NA	NA	NA	NA	NA
Aeoliella	0	0	0	0	0	0	1	0	0	0	0	0	0	1	0	0	0	0	0	0	1.2752e-05	0	0	0	0	0	0	0	0	0	0	0	0	NA	NA	NA	NA	NA	NA	NA	NA	NA	NA	NA	NA	NA	NA	NA	NA
Actinomarinicola	0	0	1	0	0	0	0	0	0	0	0	0	0	1	0	0	6.88245e-07	0	0	0	0	0	0	0	0	0	0	0	0	0	0	0	0	NA	NA	NA	NA	NA	NA	NA	NA	NA	NA	NA	NA	NA	NA	NA	NA
Fusibacter	0	0	0	3	0	0	0	0	0	0	0	0	0	3	0	0	0	7.94418e-06	0	0	0	0	0	0	0	0	0	0	0	0	0	0	0	NA	NA	NA	NA	NA	NA	NA	NA	NA	NA	NA	NA	NA	NA	NA	NA
Turicibacter	0	0	0	3	0	0	0	0	0	0	0	0	0	3	0	0	0	7.94418e-06	0	0	0	0	0	0	0	0	0	0	0	0	0	0	0	NA	NA	NA	NA	NA	NA	NA	NA	NA	NA	NA	NA	NA	NA	NA	NA
Thalassocola	0	0	0	2	0	0	0	0	0	0	0	0	0	2	0	0	0	5.29612e-06	0	0	0	0	0	0	0	0	0	0	0	0	0	0	0	NA	NA	NA	NA	NA	NA	NA	NA	NA	NA	NA	NA	NA	NA	NA	NA
Filibacter	0	0	0	1	0	0	0	0	0	0	0	0	0	1	0	0	0	2.64806e-06	0	0	0	0	0	0	0	0	0	0	0	0	0	0	0	NA	NA	NA	NA	NA	NA	NA	NA	NA	NA	NA	NA	NA	NA	NA	NA
Eilatimonas	0	0	0	0	0	0	1	0	0	2	0	0	0	3	0	0	0	0	0	0	1.2752e-05	0	0	5.10485e-06	0	0	0	0	0	0	0	0	0	NA	NA	NA	NA	NA	NA	NA	NA	NA	NA	NA	NA	NA	NA	NA	NA
Proteiniborus	0	0	1	0	0	0	0	0	0	0	0	0	0	1	0	0	6.88245e-07	0	0	0	0	0	0	0	0	0	0	0	0	0	0	0	0	NA	NA	NA	NA	NA	NA	NA	NA	NA	NA	NA	NA	NA	NA	NA	NA
Sulfitobacter	0	0	1	0	0	0	0	0	0	0	0	0	0	1	0	0	6.88245e-07	0	0	0	0	0	0	0	0	0	0	0	0	0	0	0	0	NA	NA	NA	NA	NA	NA	NA	NA	NA	NA	NA	NA	NA	NA	NA	NA
Rouxiella	0	0	0	2	0	0	0	0	0	0	0	0	0	2	0	0	0	5.29612e-06	0	0	0	0	0	0	0	0	0	0	0	0	0	0	0	NA	NA	NA	NA	NA	NA	NA	NA	NA	NA	NA	NA	NA	NA	NA	NA
Caloranaerobacter	0	0	0	3	0	0	0	0	0	0	0	0	0	3	0	0	0	7.94418e-06	0	0	0	0	0	0	0	0	0	0	0	0	0	0	0	NA	NA	NA	NA	NA	NA	NA	NA	NA	NA	NA	NA	NA	NA	NA	NA
Oligosphaera	0	0	0	0	0	0	0	0	0	1	0	0	0	1	0	0	0	0	0	0	0	0	0	2.55243e-06	0	0	0	0	0	0	0	0	0	NA	NA	NA	NA	NA	NA	NA	NA	NA	NA	NA	NA	NA	NA	NA	NA
Variimorphobacter	0	0	0	0	0	0	0	1	0	0	0	0	0	1	0	0	0	0	0	0	0	8.73094e-07	0	0	0	0	0	0	0	0	0	0	0	NA	NA	NA	NA	NA	NA	NA	NA	NA	NA	NA	NA	NA	NA	NA	NA
Oryzomicrobium	0	0	1	0	0	0	0	1	0	1	0	0	0	3	0	0	6.88245e-07	0	0	0	0	8.73094e-07	0	2.55243e-06	0	0	0	0	0	0	0	0	0	NA	NA	NA	NA	NA	NA	NA	NA	NA	NA	NA	NA	NA	NA	NA	NA
Kineobactrum	0	0	0	0	0	0	0	0	0	0	0	0	1	0	0	0	0	0	0	0	0	0	0	0	0	0	0	0	0	0	0	0	0	NA	NA	NA	NA	NA	NA	NA	NA	NA	NA	NA	NA	NA	NA	NA	NA
Gillisia	0	0	0	0	0	0	0	0	0	0	0	1	0	1	0	0	0	0	0	0	0	0	0	0	0	2.95192e-06	0	0	0	0	0	0	0	NA	NA	NA	NA	NA	NA	NA	NA	NA	NA	NA	NA	NA	NA	NA	NA
Johnsonella	0	0	0	0	0	0	0	0	0	1	0	0	0	1	0	0	0	0	0	0	0	0	0	2.55243e-06	0	0	0	0	0	0	0	0	0	NA	NA	NA	NA	NA	NA	NA	NA	NA	NA	NA	NA	NA	NA	NA	NA
Anaerotaenia	0	0	0	0	0	0	0	1	0	0	0	0	0	1	0	0	0	0	0	0	0	8.73094e-07	0	0	0	0	0	0	0	0	0	0	0	NA	NA	NA	NA	NA	NA	NA	NA	NA	NA	NA	NA	NA	NA	NA	NA
Pseudacidovorax	0	1	0	1	0	0	0	1	0	0	0	0	1	3	0	3.12774e-05	0	2.64806e-06	0	0	0	8.73094e-07	0	0	0	0	0	0	0	0	0	0	0	NA	NA	NA	NA	NA	NA	NA	NA	NA	NA	NA	NA	NA	NA	NA	NA
Swingsia	0	0	0	0	0	1	0	0	0	1	0	0	0	2	0	0	0	0	0	5.30195e-05	0	0	0	2.55243e-06	0	0	0	0	0	0	0	0	0	NA	NA	NA	NA	NA	NA	NA	NA	NA	NA	NA	NA	NA	NA	NA	NA
Desulfohalovibrio	0	0	1	1	0	0	0	0	0	0	0	0	0	2	0	0	6.88245e-07	2.64806e-06	0	0	0	0	0	0	0	0	0	0	0	0	0	0	0	NA	NA	NA	NA	NA	NA	NA	NA	NA	NA	NA	NA	NA	NA	NA	NA
Pseudenhygromyxa	0	0	0	1	0	0	0	0	0	0	0	0	0	1	0	0	0	2.64806e-06	0	0	0	0	0	0	0	0	0	0	0	0	0	0	0	NA	NA	NA	NA	NA	NA	NA	NA	NA	NA	NA	NA	NA	NA	NA	NA
Stenotrophobium	0	0	0	1	0	0	0	0	0	0	0	0	0	1	0	0	0	2.64806e-06	0	0	0	0	0	0	0	0	0	0	0	0	0	0	0	NA	NA	NA	NA	NA	NA	NA	NA	NA	NA	NA	NA	NA	NA	NA	NA
Albibacterium	0	0	1	0	0	0	0	1	0	0	0	0	0	2	0	0	6.88245e-07	0	0	0	0	8.73094e-07	0	0	0	0	0	0	0	0	0	0	0	NA	NA	NA	NA	NA	NA	NA	NA	NA	NA	NA	NA	NA	NA	NA	NA
Arachidicoccus	0	0	0	0	1	0	0	1	0	0	0	0	0	2	0	0	0	0	1.81334e-06	0	0	8.73094e-07	0	0	0	0	0	0	0	0	0	0	0	NA	NA	NA	NA	NA	NA	NA	NA	NA	NA	NA	NA	NA	NA	NA	NA
Allosphingosinicella	0	0	0	1	0	0	0	0	0	1	0	0	0	2	0	0	0	2.64806e-06	0	0	0	0	0	2.55243e-06	0	0	0	0	0	0	0	0	0	NA	NA	NA	NA	NA	NA	NA	NA	NA	NA	NA	NA	NA	NA	NA	NA
Actinokineospora	0	0	0	0	0	0	0	0	0	1	0	0	0	1	0	0	0	0	0	0	0	0	0	2.55243e-06	0	0	0	0	0	0	0	0	0	NA	NA	NA	NA	NA	NA	NA	NA	NA	NA	NA	NA	NA	NA	NA	NA
Leptotrichia	0	0	0	1	0	0	0	0	0	1	0	0	0	2	0	0	0	2.64806e-06	0	0	0	0	0	2.55243e-06	0	0	0	0	0	0	0	0	0	NA	NA	NA	NA	NA	NA	NA	NA	NA	NA	NA	NA	NA	NA	NA	NA
Sediminitomix	0	0	0	0	0	0	0	0	0	1	0	0	0	1	0	0	0	0	0	0	0	0	0	2.55243e-06	0	0	0	0	0	0	0	0	0	NA	NA	NA	NA	NA	NA	NA	NA	NA	NA	NA	NA	NA	NA	NA	NA
Moheibacter	0	0	0	0	0	0	0	0	0	1	0	0	0	1	0	0	0	0	0	0	0	0	0	2.55243e-06	0	0	0	0	0	0	0	0	0	NA	NA	NA	NA	NA	NA	NA	NA	NA	NA	NA	NA	NA	NA	NA	NA
Arvibacter	0	0	1	0	1	0	0	0	0	1	0	0	0	3	0	0	6.88245e-07	0	1.81334e-06	0	0	0	0	2.55243e-06	0	0	0	0	0	0	0	0	0	NA	NA	NA	NA	NA	NA	NA	NA	NA	NA	NA	NA	NA	NA	NA	NA
Abyssisolibacter	0	0	0	0	0	0	0	0	0	1	0	1	0	2	0	0	0	0	0	0	0	0	0	2.55243e-06	0	2.95192e-06	0	0	0	0	0	0	0	NA	NA	NA	NA	NA	NA	NA	NA	NA	NA	NA	NA	NA	NA	NA	NA
Shimia	0	0	0	0	0	0	0	0	0	0	0	1	0	1	0	0	0	0	0	0	0	0	0	0	0	2.95192e-06	0	0	0	0	0	0	0	NA	NA	NA	NA	NA	NA	NA	NA	NA	NA	NA	NA	NA	NA	NA	NA
Pontibacillus	0	0	0	0	0	1	0	0	0	0	0	0	0	1	0	0	0	0	0	5.30195e-05	0	0	0	0	0	0	0	0	0	0	0	0	0	NA	NA	NA	NA	NA	NA	NA	NA	NA	NA	NA	NA	NA	NA	NA	NA
Egibacter	0	0	0	1	0	0	0	0	0	1	0	3	0	5	0	0	0	2.64806e-06	0	0	0	0	0	2.55243e-06	0	8.85575e-06	0	0	0	0	0	0	0	NA	NA	NA	NA	NA	NA	NA	NA	NA	NA	NA	NA	NA	NA	NA	NA
Desulfosporomusa	0	0	1	1	0	0	0	0	0	0	0	0	0	2	0	0	6.88245e-07	2.64806e-06	0	0	0	0	0	0	0	0	0	0	0	0	0	0	0	NA	NA	NA	NA	NA	NA	NA	NA	NA	NA	NA	NA	NA	NA	NA	NA
Natronincola	0	0	0	1	0	0	0	0	0	0	0	0	0	1	0	0	0	2.64806e-06	0	0	0	0	0	0	0	0	0	0	0	0	0	0	0	NA	NA	NA	NA	NA	NA	NA	NA	NA	NA	NA	NA	NA	NA	NA	NA
Roseivivax	0	0	1	0	0	0	0	0	0	0	0	0	0	1	0	0	6.88245e-07	0	0	0	0	0	0	0	0	0	0	0	0	0	0	0	0	NA	NA	NA	NA	NA	NA	NA	NA	NA	NA	NA	NA	NA	NA	NA	NA
Parvimonas	0	0	0	0	0	0	0	0	0	0	0	0	1	0	0	0	0	0	0	0	0	0	0	0	0	0	0	0	0	0	0	0	0	NA	NA	NA	NA	NA	NA	NA	NA	NA	NA	NA	NA	NA	NA	NA	NA
Thiolinea	0	0	0	0	0	0	0	0	0	0	0	0	1	0	0	0	0	0	0	0	0	0	0	0	0	0	0	0	0	0	0	0	0	NA	NA	NA	NA	NA	NA	NA	NA	NA	NA	NA	NA	NA	NA	NA	NA
Rhodopirellula	0	0	1	1	0	0	0	0	0	2	0	0	0	4	0	0	6.88245e-07	2.64806e-06	0	0	0	0	0	5.10485e-06	0	0	0	0	0	0	0	0	0	NA	NA	NA	NA	NA	NA	NA	NA	NA	NA	NA	NA	NA	NA	NA	NA
Oxynema	0	0	0	0	0	0	0	0	0	1	0	0	0	1	0	0	0	0	0	0	0	0	0	2.55243e-06	0	0	0	0	0	0	0	0	0	NA	NA	NA	NA	NA	NA	NA	NA	NA	NA	NA	NA	NA	NA	NA	NA
Frigoriflavimonas	0	0	0	0	0	0	0	0	0	1	0	0	0	1	0	0	0	0	0	0	0	0	0	2.55243e-06	0	0	0	0	0	0	0	0	0	NA	NA	NA	NA	NA	NA	NA	NA	NA	NA	NA	NA	NA	NA	NA	NA
Salipiger	0	0	0	0	0	0	0	0	0	1	0	0	0	1	0	0	0	0	0	0	0	0	0	2.55243e-06	0	0	0	0	0	0	0	0	0	NA	NA	NA	NA	NA	NA	NA	NA	NA	NA	NA	NA	NA	NA	NA	NA
Nitrococcus	0	0	0	0	0	0	0	1	0	0	0	0	0	1	0	0	0	0	0	0	0	8.73094e-07	0	0	0	0	0	0	0	0	0	0	0	NA	NA	NA	NA	NA	NA	NA	NA	NA	NA	NA	NA	NA	NA	NA	NA
Parageobacillus	0	0	0	1	0	0	0	0	0	0	0	0	0	1	0	0	0	2.64806e-06	0	0	0	0	0	0	0	0	0	0	0	0	0	0	0	NA	NA	NA	NA	NA	NA	NA	NA	NA	NA	NA	NA	NA	NA	NA	NA
Mobiluncus	0	0	0	1	0	0	0	0	0	0	0	0	0	1	0	0	0	2.64806e-06	0	0	0	0	0	0	0	0	0	0	0	0	0	0	0	NA	NA	NA	NA	NA	NA	NA	NA	NA	NA	NA	NA	NA	NA	NA	NA
Penaeicola	0	0	2	0	0	0	0	0	0	0	0	0	0	2	0	0	1.37649e-06	0	0	0	0	0	0	0	0	0	0	0	0	0	0	0	0	NA	NA	NA	NA	NA	NA	NA	NA	NA	NA	NA	NA	NA	NA	NA	NA
Daejeonia	0	0	0	1	0	0	0	0	0	0	0	0	0	1	0	0	0	2.64806e-06	0	0	0	0	0	0	0	0	0	0	0	0	0	0	0	NA	NA	NA	NA	NA	NA	NA	NA	NA	NA	NA	NA	NA	NA	NA	NA
Spongiimonas	0	0	0	1	0	0	0	0	0	0	0	0	0	1	0	0	0	2.64806e-06	0	0	0	0	0	0	0	0	0	0	0	0	0	0	0	NA	NA	NA	NA	NA	NA	NA	NA	NA	NA	NA	NA	NA	NA	NA	NA
Telluria	0	0	1	0	0	0	0	0	0	1	0	0	0	2	0	0	6.88245e-07	0	0	0	0	0	0	2.55243e-06	0	0	0	0	0	0	0	0	0	NA	NA	NA	NA	NA	NA	NA	NA	NA	NA	NA	NA	NA	NA	NA	NA
Parasaccharibacter	0	0	0	0	0	0	0	1	0	0	0	0	0	1	0	0	0	0	0	0	0	8.73094e-07	0	0	0	0	0	0	0	0	0	0	0	NA	NA	NA	NA	NA	NA	NA	NA	NA	NA	NA	NA	NA	NA	NA	NA
Secundilactobacillus	0	1	1	1	0	0	0	0	0	0	0	2	0	5	0	3.12774e-05	6.88245e-07	2.64806e-06	0	0	0	0	0	0	0	5.90383e-06	0	0	0	0	0	0	0	NA	NA	NA	NA	NA	NA	NA	NA	NA	NA	NA	NA	NA	NA	NA	NA
Tepidibacillus	0	0	0	0	0	0	0	0	0	1	0	0	0	1	0	0	0	0	0	0	0	0	0	2.55243e-06	0	0	0	0	0	0	0	0	0	NA	NA	NA	NA	NA	NA	NA	NA	NA	NA	NA	NA	NA	NA	NA	NA
Entomoplasma	0	0	0	1	0	0	0	0	0	0	0	0	0	1	0	0	0	2.64806e-06	0	0	0	0	0	0	0	0	0	0	0	0	0	0	0	NA	NA	NA	NA	NA	NA	NA	NA	NA	NA	NA	NA	NA	NA	NA	NA
Methylibium	0	0	2	0	0	0	0	0	0	1	0	0	1	3	0	0	1.37649e-06	0	0	0	0	0	0	2.55243e-06	0	0	0	0	0	0	0	0	0	NA	NA	NA	NA	NA	NA	NA	NA	NA	NA	NA	NA	NA	NA	NA	NA
Pelagerythrobacter	0	0	0	1	0	0	0	0	0	0	0	0	1	1	0	0	0	2.64806e-06	0	0	0	0	0	0	0	0	0	0	0	0	0	0	0	NA	NA	NA	NA	NA	NA	NA	NA	NA	NA	NA	NA	NA	NA	NA	NA
Acidibrevibacterium	0	0	0	0	0	0	0	0	0	1	0	0	0	1	0	0	0	0	0	0	0	0	0	2.55243e-06	0	0	0	0	0	0	0	0	0	NA	NA	NA	NA	NA	NA	NA	NA	NA	NA	NA	NA	NA	NA	NA	NA
Tetragenococcus	0	0	0	0	0	0	0	0	0	0	1	0	0	1	0	0	0	0	0	0	0	0	0	0	1.26355e-06	0	0	0	0	0	0	0	0	NA	NA	NA	NA	NA	NA	NA	NA	NA	NA	NA	NA	NA	NA	NA	NA
Telmatobacter	0	0	0	0	0	0	0	0	0	1	0	0	0	1	0	0	0	0	0	0	0	0	0	2.55243e-06	0	0	0	0	0	0	0	0	0	NA	NA	NA	NA	NA	NA	NA	NA	NA	NA	NA	NA	NA	NA	NA	NA
Desulfonispora	0	0	0	0	0	0	0	0	0	2	0	1	0	3	0	0	0	0	0	0	0	0	0	5.10485e-06	0	2.95192e-06	0	0	0	0	0	0	0	NA	NA	NA	NA	NA	NA	NA	NA	NA	NA	NA	NA	NA	NA	NA	NA
Finegoldia	0	0	0	0	0	0	0	0	0	4	0	0	0	4	0	0	0	0	0	0	0	0	0	1.02097e-05	0	0	0	0	0	0	0	0	0	NA	NA	NA	NA	NA	NA	NA	NA	NA	NA	NA	NA	NA	NA	NA	NA
Craurococcus	0	0	0	0	0	0	0	0	0	1	0	0	0	1	0	0	0	0	0	0	0	0	0	2.55243e-06	0	0	0	0	0	0	0	0	0	NA	NA	NA	NA	NA	NA	NA	NA	NA	NA	NA	NA	NA	NA	NA	NA
Cesiribacter	1	0	0	0	0	0	0	0	0	2	0	0	0	3	4.25044e-05	0	0	0	0	0	0	0	0	5.10485e-06	0	0	0	0	0	0	0	0	0	NA	NA	NA	NA	NA	NA	NA	NA	NA	NA	NA	NA	NA	NA	NA	NA
Phycicoccus	0	0	0	0	0	0	0	0	0	0	0	1	0	1	0	0	0	0	0	0	0	0	0	0	0	2.95192e-06	0	0	0	0	0	0	0	NA	NA	NA	NA	NA	NA	NA	NA	NA	NA	NA	NA	NA	NA	NA	NA
Dactylosporangium	0	0	0	1	0	0	0	0	0	0	0	1	0	2	0	0	0	2.64806e-06	0	0	0	0	0	0	0	2.95192e-06	0	0	0	0	0	0	0	NA	NA	NA	NA	NA	NA	NA	NA	NA	NA	NA	NA	NA	NA	NA	NA
Schinkia	0	0	0	0	0	0	0	0	0	0	0	1	0	1	0	0	0	0	0	0	0	0	0	0	0	2.95192e-06	0	0	0	0	0	0	0	NA	NA	NA	NA	NA	NA	NA	NA	NA	NA	NA	NA	NA	NA	NA	NA
Micrococcus	0	0	0	0	0	0	0	0	0	0	0	1	0	1	0	0	0	0	0	0	0	0	0	0	0	2.95192e-06	0	0	0	0	0	0	0	NA	NA	NA	NA	NA	NA	NA	NA	NA	NA	NA	NA	NA	NA	NA	NA
Pararcticibacter	0	0	0	0	0	0	0	0	0	1	0	0	1	1	0	0	0	0	0	0	0	0	0	2.55243e-06	0	0	0	0	0	0	0	0	0	NA	NA	NA	NA	NA	NA	NA	NA	NA	NA	NA	NA	NA	NA	NA	NA
Tepidamorphus	0	0	0	0	1	0	0	0	0	1	0	0	0	2	0	0	0	0	1.81334e-06	0	0	0	0	2.55243e-06	0	0	0	0	0	0	0	0	0	NA	NA	NA	NA	NA	NA	NA	NA	NA	NA	NA	NA	NA	NA	NA	NA
Permianibacter	0	0	0	1	0	0	1	0	0	0	0	0	0	2	0	0	0	2.64806e-06	0	0	1.2752e-05	0	0	0	0	0	0	0	0	0	0	0	0	NA	NA	NA	NA	NA	NA	NA	NA	NA	NA	NA	NA	NA	NA	NA	NA
Waddlia	0	0	1	0	0	0	0	0	0	0	0	0	0	1	0	0	6.88245e-07	0	0	0	0	0	0	0	0	0	0	0	0	0	0	0	0	NA	NA	NA	NA	NA	NA	NA	NA	NA	NA	NA	NA	NA	NA	NA	NA
Sorangium	0	0	1	1	0	0	0	0	0	0	0	0	0	2	0	0	6.88245e-07	2.64806e-06	0	0	0	0	0	0	0	0	0	0	0	0	0	0	0	NA	NA	NA	NA	NA	NA	NA	NA	NA	NA	NA	NA	NA	NA	NA	NA
Stackebrandtia	0	0	1	0	0	0	0	0	0	0	0	0	0	1	0	0	6.88245e-07	0	0	0	0	0	0	0	0	0	0	0	0	0	0	0	0	NA	NA	NA	NA	NA	NA	NA	NA	NA	NA	NA	NA	NA	NA	NA	NA
Trabulsiella	0	0	1	0	0	0	0	1	0	0	0	0	1	2	0	0	6.88245e-07	0	0	0	0	8.73094e-07	0	0	0	0	0	0	0	0	0	0	0	NA	NA	NA	NA	NA	NA	NA	NA	NA	NA	NA	NA	NA	NA	NA	NA
Parashewanella	0	0	0	0	0	0	0	1	0	0	0	0	0	1	0	0	0	0	0	0	0	8.73094e-07	0	0	0	0	0	0	0	0	0	0	0	NA	NA	NA	NA	NA	NA	NA	NA	NA	NA	NA	NA	NA	NA	NA	NA
Aquimonas	0	0	0	0	0	0	0	0	0	0	1	0	0	1	0	0	0	0	0	0	0	0	0	0	1.26355e-06	0	0	0	0	0	0	0	0	NA	NA	NA	NA	NA	NA	NA	NA	NA	NA	NA	NA	NA	NA	NA	NA
Fibrisoma	0	0	2	0	0	0	0	0	0	0	0	0	1	2	0	0	1.37649e-06	0	0	0	0	0	0	0	0	0	0	0	0	0	0	0	0	NA	NA	NA	NA	NA	NA	NA	NA	NA	NA	NA	NA	NA	NA	NA	NA
Actinotalea	0	0	0	0	0	0	0	0	0	0	0	0	1	0	0	0	0	0	0	0	0	0	0	0	0	0	0	0	0	0	0	0	0	NA	NA	NA	NA	NA	NA	NA	NA	NA	NA	NA	NA	NA	NA	NA	NA
Stakelama	0	0	0	1	0	0	0	0	0	0	0	0	0	1	0	0	0	2.64806e-06	0	0	0	0	0	0	0	0	0	0	0	0	0	0	0	NA	NA	NA	NA	NA	NA	NA	NA	NA	NA	NA	NA	NA	NA	NA	NA
Hazenella	0	1	0	0	0	0	0	0	0	0	0	0	0	1	0	3.12774e-05	0	0	0	0	0	0	0	0	0	0	0	0	0	0	0	0	0	NA	NA	NA	NA	NA	NA	NA	NA	NA	NA	NA	NA	NA	NA	NA	NA
Tindallia	0	0	0	0	0	0	0	0	0	2	0	1	0	3	0	0	0	0	0	0	0	0	0	5.10485e-06	0	2.95192e-06	0	0	0	0	0	0	0	NA	NA	NA	NA	NA	NA	NA	NA	NA	NA	NA	NA	NA	NA	NA	NA
Alkalibacter	0	0	0	0	0	0	1	0	0	0	0	0	0	1	0	0	0	0	0	0	1.2752e-05	0	0	0	0	0	0	0	0	0	0	0	0	NA	NA	NA	NA	NA	NA	NA	NA	NA	NA	NA	NA	NA	NA	NA	NA
Bythopirellula	0	0	0	0	0	0	1	0	0	0	0	0	0	1	0	0	0	0	0	0	1.2752e-05	0	0	0	0	0	0	0	0	0	0	0	0	NA	NA	NA	NA	NA	NA	NA	NA	NA	NA	NA	NA	NA	NA	NA	NA
Segetibacter	0	0	0	0	1	0	0	0	0	0	0	0	0	1	0	0	0	0	1.81334e-06	0	0	0	0	0	0	0	0	0	0	0	0	0	0	NA	NA	NA	NA	NA	NA	NA	NA	NA	NA	NA	NA	NA	NA	NA	NA
Mangrovivirga	0	0	1	0	0	0	0	0	0	0	0	0	0	1	0	0	6.88245e-07	0	0	0	0	0	0	0	0	0	0	0	0	0	0	0	0	NA	NA	NA	NA	NA	NA	NA	NA	NA	NA	NA	NA	NA	NA	NA	NA
Pseudofulvimonas	0	0	0	0	0	0	0	1	0	0	0	0	0	1	0	0	0	0	0	0	0	8.73094e-07	0	0	0	0	0	0	0	0	0	0	0	NA	NA	NA	NA	NA	NA	NA	NA	NA	NA	NA	NA	NA	NA	NA	NA
Brachymonas	0	0	0	0	0	0	0	1	0	1	0	0	0	2	0	0	0	0	0	0	0	8.73094e-07	0	2.55243e-06	0	0	0	0	0	0	0	0	0	NA	NA	NA	NA	NA	NA	NA	NA	NA	NA	NA	NA	NA	NA	NA	NA
Longimicrobium	0	0	0	1	0	0	0	0	0	1	0	0	0	2	0	0	0	2.64806e-06	0	0	0	0	0	2.55243e-06	0	0	0	0	0	0	0	0	0	NA	NA	NA	NA	NA	NA	NA	NA	NA	NA	NA	NA	NA	NA	NA	NA
Obesumbacterium	0	0	0	1	0	0	0	0	0	0	0	0	0	1	0	0	0	2.64806e-06	0	0	0	0	0	0	0	0	0	0	0	0	0	0	0	NA	NA	NA	NA	NA	NA	NA	NA	NA	NA	NA	NA	NA	NA	NA	NA
Nibrella	1	0	0	0	0	0	0	0	0	0	0	0	0	1	4.25044e-05	0	0	0	0	0	0	0	0	0	0	0	0	0	0	0	0	0	0	NA	NA	NA	NA	NA	NA	NA	NA	NA	NA	NA	NA	NA	NA	NA	NA
Paramaledivibacter	0	0	0	0	0	0	0	0	0	1	0	0	0	1	0	0	0	0	0	0	0	0	0	2.55243e-06	0	0	0	0	0	0	0	0	0	NA	NA	NA	NA	NA	NA	NA	NA	NA	NA	NA	NA	NA	NA	NA	NA
Pinocchia	0	0	0	0	0	0	0	0	0	1	0	0	0	1	0	0	0	0	0	0	0	0	0	2.55243e-06	0	0	0	0	0	0	0	0	0	NA	NA	NA	NA	NA	NA	NA	NA	NA	NA	NA	NA	NA	NA	NA	NA
Rubripirellula	0	0	0	0	0	0	1	0	0	1	0	0	0	2	0	0	0	0	0	0	1.2752e-05	0	0	2.55243e-06	0	0	0	0	0	0	0	0	0	NA	NA	NA	NA	NA	NA	NA	NA	NA	NA	NA	NA	NA	NA	NA	NA
Thioclava	0	0	0	1	0	0	0	0	0	0	0	1	0	2	0	0	0	2.64806e-06	0	0	0	0	0	0	0	2.95192e-06	0	0	0	0	0	0	0	NA	NA	NA	NA	NA	NA	NA	NA	NA	NA	NA	NA	NA	NA	NA	NA
Hamadaea	0	0	0	1	0	0	0	0	0	0	0	0	0	1	0	0	0	2.64806e-06	0	0	0	0	0	0	0	0	0	0	0	0	0	0	0	NA	NA	NA	NA	NA	NA	NA	NA	NA	NA	NA	NA	NA	NA	NA	NA
Malacoplasma	0	0	0	3	0	0	0	0	0	0	0	0	0	3	0	0	0	7.94418e-06	0	0	0	0	0	0	0	0	0	0	0	0	0	0	0	NA	NA	NA	NA	NA	NA	NA	NA	NA	NA	NA	NA	NA	NA	NA	NA
Pontivivens	0	0	0	0	0	0	0	0	0	1	0	0	0	1	0	0	0	0	0	0	0	0	0	2.55243e-06	0	0	0	0	0	0	0	0	0	NA	NA	NA	NA	NA	NA	NA	NA	NA	NA	NA	NA	NA	NA	NA	NA
Homoserinibacter	0	0	1	0	0	0	1	0	0	0	0	0	0	2	0	0	6.88245e-07	0	0	0	1.2752e-05	0	0	0	0	0	0	0	0	0	0	0	0	NA	NA	NA	NA	NA	NA	NA	NA	NA	NA	NA	NA	NA	NA	NA	NA
Monoglobus	0	0	0	0	0	0	1	0	0	0	0	0	0	1	0	0	0	0	0	0	1.2752e-05	0	0	0	0	0	0	0	0	0	0	0	0	NA	NA	NA	NA	NA	NA	NA	NA	NA	NA	NA	NA	NA	NA	NA	NA
Oleiphilus	0	0	0	1	0	0	0	0	0	0	0	0	0	1	0	0	0	2.64806e-06	0	0	0	0	0	0	0	0	0	0	0	0	0	0	0	NA	NA	NA	NA	NA	NA	NA	NA	NA	NA	NA	NA	NA	NA	NA	NA
Thermodesulfatator	0	0	1	0	0	0	0	0	0	0	0	0	0	1	0	0	6.88245e-07	0	0	0	0	0	0	0	0	0	0	0	0	0	0	0	0	NA	NA	NA	NA	NA	NA	NA	NA	NA	NA	NA	NA	NA	NA	NA	NA
Salicibibacter	0	0	1	0	0	0	0	0	0	0	0	0	0	1	0	0	6.88245e-07	0	0	0	0	0	0	0	0	0	0	0	0	0	0	0	0	NA	NA	NA	NA	NA	NA	NA	NA	NA	NA	NA	NA	NA	NA	NA	NA
Fannyhessea	0	0	0	0	0	0	0	0	0	1	0	0	0	1	0	0	0	0	0	0	0	0	0	2.55243e-06	0	0	0	0	0	0	0	0	0	NA	NA	NA	NA	NA	NA	NA	NA	NA	NA	NA	NA	NA	NA	NA	NA
Desulfonauticus	1	0	0	0	0	0	0	0	0	0	0	0	0	1	4.25044e-05	0	0	0	0	0	0	0	0	0	0	0	0	0	0	0	0	0	0	NA	NA	NA	NA	NA	NA	NA	NA	NA	NA	NA	NA	NA	NA	NA	NA
Siphonobacter	1	0	0	0	0	0	0	0	0	0	0	0	0	1	4.25044e-05	0	0	0	0	0	0	0	0	0	0	0	0	0	0	0	0	0	0	NA	NA	NA	NA	NA	NA	NA	NA	NA	NA	NA	NA	NA	NA	NA	NA
Niveibacterium	0	0	2	0	0	0	0	0	0	0	0	0	0	2	0	0	1.37649e-06	0	0	0	0	0	0	0	0	0	0	0	0	0	0	0	0	NA	NA	NA	NA	NA	NA	NA	NA	NA	NA	NA	NA	NA	NA	NA	NA
Maritimibacter	0	0	1	0	0	0	0	0	0	0	0	0	0	1	0	0	6.88245e-07	0	0	0	0	0	0	0	0	0	0	0	0	0	0	0	0	NA	NA	NA	NA	NA	NA	NA	NA	NA	NA	NA	NA	NA	NA	NA	NA
Roseisolibacter	0	0	0	2	0	0	0	0	0	1	0	0	1	3	0	0	0	5.29612e-06	0	0	0	0	0	2.55243e-06	0	0	0	0	0	0	0	0	0	NA	NA	NA	NA	NA	NA	NA	NA	NA	NA	NA	NA	NA	NA	NA	NA
Rhabdothermincola	0	0	0	0	0	0	0	0	0	0	0	1	0	1	0	0	0	0	0	0	0	0	0	0	0	2.95192e-06	0	0	0	0	0	0	0	NA	NA	NA	NA	NA	NA	NA	NA	NA	NA	NA	NA	NA	NA	NA	NA
Pseudomethylobacillus	0	0	0	1	0	0	0	0	0	0	0	0	0	1	0	0	0	2.64806e-06	0	0	0	0	0	0	0	0	0	0	0	0	0	0	0	NA	NA	NA	NA	NA	NA	NA	NA	NA	NA	NA	NA	NA	NA	NA	NA
Zobellia	0	0	0	0	0	0	0	0	0	0	0	1	0	1	0	0	0	0	0	0	0	0	0	0	0	2.95192e-06	0	0	0	0	0	0	0	NA	NA	NA	NA	NA	NA	NA	NA	NA	NA	NA	NA	NA	NA	NA	NA
Peptococcus	0	0	0	0	0	0	0	0	0	0	0	1	0	1	0	0	0	0	0	0	0	0	0	0	0	2.95192e-06	0	0	0	0	0	0	0	NA	NA	NA	NA	NA	NA	NA	NA	NA	NA	NA	NA	NA	NA	NA	NA
Proteiniphilum	0	0	0	0	0	0	0	0	0	0	1	0	0	1	0	0	0	0	0	0	0	0	0	0	1.26355e-06	0	0	0	0	0	0	0	0	NA	NA	NA	NA	NA	NA	NA	NA	NA	NA	NA	NA	NA	NA	NA	NA
Methylohalomonas	0	0	0	1	0	0	0	0	0	0	0	0	0	1	0	0	0	2.64806e-06	0	0	0	0	0	0	0	0	0	0	0	0	0	0	0	NA	NA	NA	NA	NA	NA	NA	NA	NA	NA	NA	NA	NA	NA	NA	NA
Ampullimonas	0	0	1	0	0	0	0	0	0	0	0	0	0	1	0	0	6.88245e-07	0	0	0	0	0	0	0	0	0	0	0	0	0	0	0	0	NA	NA	NA	NA	NA	NA	NA	NA	NA	NA	NA	NA	NA	NA	NA	NA
Breznakibacter	0	0	0	0	0	0	0	0	0	1	0	0	0	1	0	0	0	0	0	0	0	0	0	2.55243e-06	0	0	0	0	0	0	0	0	0	NA	NA	NA	NA	NA	NA	NA	NA	NA	NA	NA	NA	NA	NA	NA	NA
Polystyrenella	0	0	0	0	0	0	0	0	0	1	0	0	0	1	0	0	0	0	0	0	0	0	0	2.55243e-06	0	0	0	0	0	0	0	0	0	NA	NA	NA	NA	NA	NA	NA	NA	NA	NA	NA	NA	NA	NA	NA	NA
Cyclobacterium	0	0	0	1	0	0	0	0	0	0	0	0	0	1	0	0	0	2.64806e-06	0	0	0	0	0	0	0	0	0	0	0	0	0	0	0	NA	NA	NA	NA	NA	NA	NA	NA	NA	NA	NA	NA	NA	NA	NA	NA
Rhodoluna	0	0	0	0	0	0	0	1	0	0	0	0	0	1	0	0	0	0	0	0	0	8.73094e-07	0	0	0	0	0	0	0	0	0	0	0	NA	NA	NA	NA	NA	NA	NA	NA	NA	NA	NA	NA	NA	NA	NA	NA
Salisediminibacterium	0	0	0	0	0	0	0	0	0	0	1	1	0	2	0	0	0	0	0	0	0	0	0	0	1.26355e-06	2.95192e-06	0	0	0	0	0	0	0	NA	NA	NA	NA	NA	NA	NA	NA	NA	NA	NA	NA	NA	NA	NA	NA
Sporolactobacillus	0	0	0	0	0	0	0	0	0	0	0	1	0	1	0	0	0	0	0	0	0	0	0	0	0	2.95192e-06	0	0	0	0	0	0	0	NA	NA	NA	NA	NA	NA	NA	NA	NA	NA	NA	NA	NA	NA	NA	NA
Brachyspira	0	0	0	1	0	0	0	0	0	0	0	0	0	1	0	0	0	2.64806e-06	0	0	0	0	0	0	0	0	0	0	0	0	0	0	0	NA	NA	NA	NA	NA	NA	NA	NA	NA	NA	NA	NA	NA	NA	NA	NA
Gracilimonas	0	0	0	0	0	0	0	0	0	0	1	0	0	1	0	0	0	0	0	0	0	0	0	0	1.26355e-06	0	0	0	0	0	0	0	0	NA	NA	NA	NA	NA	NA	NA	NA	NA	NA	NA	NA	NA	NA	NA	NA
Acutalibacter	0	0	0	0	0	0	0	0	0	0	1	0	0	1	0	0	0	0	0	0	0	0	0	0	1.26355e-06	0	0	0	0	0	0	0	0	NA	NA	NA	NA	NA	NA	NA	NA	NA	NA	NA	NA	NA	NA	NA	NA
Kaistella	0	1	0	1	0	0	0	0	0	0	0	0	0	2	0	3.12774e-05	0	2.64806e-06	0	0	0	0	0	0	0	0	0	0	0	0	0	0	0	NA	NA	NA	NA	NA	NA	NA	NA	NA	NA	NA	NA	NA	NA	NA	NA
Marinicauda	0	0	0	1	0	0	0	0	0	1	0	0	0	2	0	0	0	2.64806e-06	0	0	0	0	0	2.55243e-06	0	0	0	0	0	0	0	0	0	NA	NA	NA	NA	NA	NA	NA	NA	NA	NA	NA	NA	NA	NA	NA	NA
Calditerricola	0	0	0	1	0	0	0	0	0	0	0	0	0	1	0	0	0	2.64806e-06	0	0	0	0	0	0	0	0	0	0	0	0	0	0	0	NA	NA	NA	NA	NA	NA	NA	NA	NA	NA	NA	NA	NA	NA	NA	NA
Leminorella	0	0	0	0	0	0	0	1	0	0	0	0	0	1	0	0	0	0	0	0	0	8.73094e-07	0	0	0	0	0	0	0	0	0	0	0	NA	NA	NA	NA	NA	NA	NA	NA	NA	NA	NA	NA	NA	NA	NA	NA
Sandarakinorhabdus	0	0	0	0	0	0	0	0	0	1	0	0	0	1	0	0	0	0	0	0	0	0	0	2.55243e-06	0	0	0	0	0	0	0	0	0	NA	NA	NA	NA	NA	NA	NA	NA	NA	NA	NA	NA	NA	NA	NA	NA
Johannesbaptistia	0	0	0	0	0	0	0	0	0	1	0	0	0	1	0	0	0	0	0	0	0	0	0	2.55243e-06	0	0	0	0	0	0	0	0	0	NA	NA	NA	NA	NA	NA	NA	NA	NA	NA	NA	NA	NA	NA	NA	NA
Phaeovibrio	0	0	1	0	0	0	0	0	0	0	0	0	0	1	0	0	6.88245e-07	0	0	0	0	0	0	0	0	0	0	0	0	0	0	0	0	NA	NA	NA	NA	NA	NA	NA	NA	NA	NA	NA	NA	NA	NA	NA	NA
Methylonatrum	0	0	0	1	0	0	0	0	0	0	0	0	0	1	0	0	0	2.64806e-06	0	0	0	0	0	0	0	0	0	0	0	0	0	0	0	NA	NA	NA	NA	NA	NA	NA	NA	NA	NA	NA	NA	NA	NA	NA	NA
Lacinutrix	0	0	0	0	0	0	1	0	0	0	0	0	0	1	0	0	0	0	0	0	1.2752e-05	0	0	0	0	0	0	0	0	0	0	0	0	NA	NA	NA	NA	NA	NA	NA	NA	NA	NA	NA	NA	NA	NA	NA	NA
Cocleimonas	0	0	0	0	0	0	0	0	0	1	0	0	0	1	0	0	0	0	0	0	0	0	0	2.55243e-06	0	0	0	0	0	0	0	0	0	NA	NA	NA	NA	NA	NA	NA	NA	NA	NA	NA	NA	NA	NA	NA	NA
Actinomyces	0	0	0	0	0	0	0	1	0	0	0	0	0	1	0	0	0	0	0	0	0	8.73094e-07	0	0	0	0	0	0	0	0	0	0	0	NA	NA	NA	NA	NA	NA	NA	NA	NA	NA	NA	NA	NA	NA	NA	NA
Rossellomorea	0	0	0	0	2	0	0	0	0	0	0	0	0	2	0	0	0	0	3.62667e-06	0	0	0	0	0	0	0	0	0	0	0	0	0	0	NA	NA	NA	NA	NA	NA	NA	NA	NA	NA	NA	NA	NA	NA	NA	NA
Asprobacter	0	0	0	0	0	0	1	0	0	1	0	0	0	2	0	0	0	0	0	0	1.2752e-05	0	0	2.55243e-06	0	0	0	0	0	0	0	0	0	NA	NA	NA	NA	NA	NA	NA	NA	NA	NA	NA	NA	NA	NA	NA	NA
Sinirhodobacter	0	0	0	0	0	0	0	0	0	0	0	0	1	0	0	0	0	0	0	0	0	0	0	0	0	0	0	0	0	0	0	0	0	NA	NA	NA	NA	NA	NA	NA	NA	NA	NA	NA	NA	NA	NA	NA	NA
Garritya	0	0	0	0	0	0	0	0	0	0	0	0	1	0	0	0	0	0	0	0	0	0	0	0	0	0	0	0	0	0	0	0	0	NA	NA	NA	NA	NA	NA	NA	NA	NA	NA	NA	NA	NA	NA	NA	NA
Leadbetterella	0	0	0	0	0	0	0	0	0	1	0	0	0	1	0	0	0	0	0	0	0	0	0	2.55243e-06	0	0	0	0	0	0	0	0	0	NA	NA	NA	NA	NA	NA	NA	NA	NA	NA	NA	NA	NA	NA	NA	NA
Thermanaerothrix	0	0	0	0	0	0	0	0	0	1	0	0	0	1	0	0	0	0	0	0	0	0	0	2.55243e-06	0	0	0	0	0	0	0	0	0	NA	NA	NA	NA	NA	NA	NA	NA	NA	NA	NA	NA	NA	NA	NA	NA
Alteraurantiacibacter	0	0	0	1	0	0	0	0	0	0	0	0	0	1	0	0	0	2.64806e-06	0	0	0	0	0	0	0	0	0	0	0	0	0	0	0	NA	NA	NA	NA	NA	NA	NA	NA	NA	NA	NA	NA	NA	NA	NA	NA
Gaiella	0	0	0	0	0	0	0	0	0	0	0	1	0	1	0	0	0	0	0	0	0	0	0	0	0	2.95192e-06	0	0	0	0	0	0	0	NA	NA	NA	NA	NA	NA	NA	NA	NA	NA	NA	NA	NA	NA	NA	NA
Catenulispora	0	0	1	0	0	0	0	0	0	1	0	0	0	2	0	0	6.88245e-07	0	0	0	0	0	0	2.55243e-06	0	0	0	0	0	0	0	0	0	NA	NA	NA	NA	NA	NA	NA	NA	NA	NA	NA	NA	NA	NA	NA	NA
Robiginitalea	0	0	1	0	0	0	0	0	0	1	0	0	0	2	0	0	6.88245e-07	0	0	0	0	0	0	2.55243e-06	0	0	0	0	0	0	0	0	0	NA	NA	NA	NA	NA	NA	NA	NA	NA	NA	NA	NA	NA	NA	NA	NA
Solirubrobacter	0	0	0	3	0	0	0	0	0	0	0	0	0	3	0	0	0	7.94418e-06	0	0	0	0	0	0	0	0	0	0	0	0	0	0	0	NA	NA	NA	NA	NA	NA	NA	NA	NA	NA	NA	NA	NA	NA	NA	NA
Anaerosphaera	0	0	0	1	0	0	0	0	0	0	0	0	0	1	0	0	0	2.64806e-06	0	0	0	0	0	0	0	0	0	0	0	0	0	0	0	NA	NA	NA	NA	NA	NA	NA	NA	NA	NA	NA	NA	NA	NA	NA	NA
Herbiconiux	0	0	1	0	0	0	0	0	0	0	0	0	0	1	0	0	6.88245e-07	0	0	0	0	0	0	0	0	0	0	0	0	0	0	0	0	NA	NA	NA	NA	NA	NA	NA	NA	NA	NA	NA	NA	NA	NA	NA	NA
Pseudobythopirellula	0	0	0	0	0	0	0	0	0	0	1	0	0	1	0	0	0	0	0	0	0	0	0	0	1.26355e-06	0	0	0	0	0	0	0	0	NA	NA	NA	NA	NA	NA	NA	NA	NA	NA	NA	NA	NA	NA	NA	NA
Limosilactobacillus	0	0	0	1	0	0	0	0	0	0	0	0	0	1	0	0	0	2.64806e-06	0	0	0	0	0	0	0	0	0	0	0	0	0	0	0	NA	NA	NA	NA	NA	NA	NA	NA	NA	NA	NA	NA	NA	NA	NA	NA
Arhodomonas	0	0	0	1	0	0	0	0	0	0	0	0	0	1	0	0	0	2.64806e-06	0	0	0	0	0	0	0	0	0	0	0	0	0	0	0	NA	NA	NA	NA	NA	NA	NA	NA	NA	NA	NA	NA	NA	NA	NA	NA
Terribacillus	0	0	0	0	0	0	0	0	0	1	0	0	0	1	0	0	0	0	0	0	0	0	0	2.55243e-06	0	0	0	0	0	0	0	0	0	NA	NA	NA	NA	NA	NA	NA	NA	NA	NA	NA	NA	NA	NA	NA	NA
Oenococcus	0	0	0	0	0	0	0	0	0	0	0	0	1	0	0	0	0	0	0	0	0	0	0	0	0	0	0	0	0	0	0	0	0	NA	NA	NA	NA	NA	NA	NA	NA	NA	NA	NA	NA	NA	NA	NA	NA
Vermifilum	0	0	0	1	0	0	0	0	0	0	0	0	0	1	0	0	0	2.64806e-06	0	0	0	0	0	0	0	0	0	0	0	0	0	0	0	NA	NA	NA	NA	NA	NA	NA	NA	NA	NA	NA	NA	NA	NA	NA	NA
Nguyenibacter	0	0	0	1	0	0	0	0	0	0	0	0	0	1	0	0	0	2.64806e-06	0	0	0	0	0	0	0	0	0	0	0	0	0	0	0	NA	NA	NA	NA	NA	NA	NA	NA	NA	NA	NA	NA	NA	NA	NA	NA
Corticimicrobacter	0	0	0	1	0	0	0	0	0	0	0	0	0	1	0	0	0	2.64806e-06	0	0	0	0	0	0	0	0	0	0	0	0	0	0	0	NA	NA	NA	NA	NA	NA	NA	NA	NA	NA	NA	NA	NA	NA	NA	NA
Hathewaya	0	0	0	1	0	0	0	0	0	0	0	0	0	1	0	0	0	2.64806e-06	0	0	0	0	0	0	0	0	0	0	0	0	0	0	0	NA	NA	NA	NA	NA	NA	NA	NA	NA	NA	NA	NA	NA	NA	NA	NA
Coprobacter	0	0	0	1	0	0	0	0	0	0	0	0	0	1	0	0	0	2.64806e-06	0	0	0	0	0	0	0	0	0	0	0	0	0	0	0	NA	NA	NA	NA	NA	NA	NA	NA	NA	NA	NA	NA	NA	NA	NA	NA
Pseudomaricurvus	0	0	0	1	0	0	0	0	0	0	0	0	0	1	0	0	0	2.64806e-06	0	0	0	0	0	0	0	0	0	0	0	0	0	0	0	NA	NA	NA	NA	NA	NA	NA	NA	NA	NA	NA	NA	NA	NA	NA	NA
Sneathia	0	0	0	0	0	1	0	0	0	0	0	0	0	1	0	0	0	0	0	5.30195e-05	0	0	0	0	0	0	0	0	0	0	0	0	0	NA	NA	NA	NA	NA	NA	NA	NA	NA	NA	NA	NA	NA	NA	NA	NA
Chloroherpeton	0	0	0	0	0	0	0	0	0	0	0	1	0	1	0	0	0	0	0	0	0	0	0	0	0	2.95192e-06	0	0	0	0	0	0	0	NA	NA	NA	NA	NA	NA	NA	NA	NA	NA	NA	NA	NA	NA	NA	NA
Quatrionicoccus	0	0	0	0	0	0	0	1	0	0	0	0	0	1	0	0	0	0	0	0	0	8.73094e-07	0	0	0	0	0	0	0	0	0	0	0	NA	NA	NA	NA	NA	NA	NA	NA	NA	NA	NA	NA	NA	NA	NA	NA
Lelliottia	0	0	0	0	0	0	0	0	0	0	1	0	0	1	0	0	0	0	0	0	0	0	0	0	1.26355e-06	0	0	0	0	0	0	0	0	NA	NA	NA	NA	NA	NA	NA	NA	NA	NA	NA	NA	NA	NA	NA	NA
Anaerobium	0	0	0	0	0	0	0	0	0	0	0	1	0	1	0	0	0	0	0	0	0	0	0	0	0	2.95192e-06	0	0	0	0	0	0	0	NA	NA	NA	NA	NA	NA	NA	NA	NA	NA	NA	NA	NA	NA	NA	NA
Dehalobacter	0	0	0	0	0	0	0	0	0	1	0	0	0	1	0	0	0	0	0	0	0	0	0	2.55243e-06	0	0	0	0	0	0	0	0	0	NA	NA	NA	NA	NA	NA	NA	NA	NA	NA	NA	NA	NA	NA	NA	NA
Oceanithermus	0	0	0	0	0	0	0	0	0	1	0	0	0	1	0	0	0	0	0	0	0	0	0	2.55243e-06	0	0	0	0	0	0	0	0	0	NA	NA	NA	NA	NA	NA	NA	NA	NA	NA	NA	NA	NA	NA	NA	NA
Lachnospira	0	0	0	1	0	0	0	0	0	0	0	0	0	1	0	0	0	2.64806e-06	0	0	0	0	0	0	0	0	0	0	0	0	0	0	0	NA	NA	NA	NA	NA	NA	NA	NA	NA	NA	NA	NA	NA	NA	NA	NA
Rhodocaloribacter	0	0	0	0	0	0	0	0	0	1	0	0	0	1	0	0	0	0	0	0	0	0	0	2.55243e-06	0	0	0	0	0	0	0	0	0	NA	NA	NA	NA	NA	NA	NA	NA	NA	NA	NA	NA	NA	NA	NA	NA
Rhodocista	0	0	0	1	0	0	0	0	0	0	0	0	0	1	0	0	0	2.64806e-06	0	0	0	0	0	0	0	0	0	0	0	0	0	0	0	NA	NA	NA	NA	NA	NA	NA	NA	NA	NA	NA	NA	NA	NA	NA	NA
Dethiobacter	0	0	0	1	0	0	0	0	0	0	0	0	0	1	0	0	0	2.64806e-06	0	0	0	0	0	0	0	0	0	0	0	0	0	0	0	NA	NA	NA	NA	NA	NA	NA	NA	NA	NA	NA	NA	NA	NA	NA	NA
Thermomonospora	0	0	0	1	0	0	0	0	0	0	0	0	0	1	0	0	0	2.64806e-06	0	0	0	0	0	0	0	0	0	0	0	0	0	0	0	NA	NA	NA	NA	NA	NA	NA	NA	NA	NA	NA	NA	NA	NA	NA	NA
Pseudothermotoga	0	0	0	1	0	0	0	0	0	0	0	0	0	1	0	0	0	2.64806e-06	0	0	0	0	0	0	0	0	0	0	0	0	0	0	0	NA	NA	NA	NA	NA	NA	NA	NA	NA	NA	NA	NA	NA	NA	NA	NA
Syntrophococcus	0	0	0	0	0	0	0	0	0	0	1	0	0	1	0	0	0	0	0	0	0	0	0	0	1.26355e-06	0	0	0	0	0	0	0	0	NA	NA	NA	NA	NA	NA	NA	NA	NA	NA	NA	NA	NA	NA	NA	NA
Paraoerskovia	0	0	1	0	0	0	0	0	0	0	0	0	0	1	0	0	6.88245e-07	0	0	0	0	0	0	0	0	0	0	0	0	0	0	0	0	NA	NA	NA	NA	NA	NA	NA	NA	NA	NA	NA	NA	NA	NA	NA	NA
Candidatus Pelagibacter	0	0	0	1	0	0	0	0	0	0	0	0	0	1	0	0	0	2.64806e-06	0	0	0	0	0	0	0	0	0	0	0	0	0	0	0	NA	NA	NA	NA	NA	NA	NA	NA	NA	NA	NA	NA	NA	NA	NA	NA
Chryseomicrobium	0	0	0	0	1	0	0	0	0	0	0	0	0	1	0	0	0	0	1.81334e-06	0	0	0	0	0	0	0	0	0	0	0	0	0	0	NA	NA	NA	NA	NA	NA	NA	NA	NA	NA	NA	NA	NA	NA	NA	NA
Mahella	0	0	0	1	0	0	0	0	0	0	0	0	0	1	0	0	0	2.64806e-06	0	0	0	0	0	0	0	0	0	0	0	0	0	0	0	NA	NA	NA	NA	NA	NA	NA	NA	NA	NA	NA	NA	NA	NA	NA	NA
Prauserella	0	0	0	0	0	0	0	1	0	0	0	0	0	1	0	0	0	0	0	0	0	8.73094e-07	0	0	0	0	0	0	0	0	0	0	0	NA	NA	NA	NA	NA	NA	NA	NA	NA	NA	NA	NA	NA	NA	NA	NA
Alkalicoccus	0	0	0	0	0	0	0	0	0	0	0	1	0	1	0	0	0	0	0	0	0	0	0	0	0	2.95192e-06	0	0	0	0	0	0	0	NA	NA	NA	NA	NA	NA	NA	NA	NA	NA	NA	NA	NA	NA	NA	NA
Roseithermus	0	0	0	0	0	0	0	0	0	0	1	0	0	1	0	0	0	0	0	0	0	0	0	0	1.26355e-06	0	0	0	0	0	0	0	0	NA	NA	NA	NA	NA	NA	NA	NA	NA	NA	NA	NA	NA	NA	NA	NA
Methylovulum	0	0	1	0	0	0	0	1	0	0	0	0	0	2	0	0	6.88245e-07	0	0	0	0	8.73094e-07	0	0	0	0	0	0	0	0	0	0	0	NA	NA	NA	NA	NA	NA	NA	NA	NA	NA	NA	NA	NA	NA	NA	NA
Acidimangrovimonas	0	0	0	1	0	0	0	0	0	0	0	0	0	1	0	0	0	2.64806e-06	0	0	0	0	0	0	0	0	0	0	0	0	0	0	0	NA	NA	NA	NA	NA	NA	NA	NA	NA	NA	NA	NA	NA	NA	NA	NA
Parapontixanthobacter	0	0	1	0	0	0	0	0	0	0	0	0	0	1	0	0	6.88245e-07	0	0	0	0	0	0	0	0	0	0	0	0	0	0	0	0	NA	NA	NA	NA	NA	NA	NA	NA	NA	NA	NA	NA	NA	NA	NA	NA
Herpetosiphon	0	0	0	1	0	0	0	0	0	0	0	0	0	1	0	0	0	2.64806e-06	0	0	0	0	0	0	0	0	0	0	0	0	0	0	0	NA	NA	NA	NA	NA	NA	NA	NA	NA	NA	NA	NA	NA	NA	NA	NA
Anaeroglobus	0	0	0	0	0	0	0	0	0	0	0	0	1	0	0	0	0	0	0	0	0	0	0	0	0	0	0	0	0	0	0	0	0	NA	NA	NA	NA	NA	NA	NA	NA	NA	NA	NA	NA	NA	NA	NA	NA
Tidjanibacter	0	0	0	0	0	0	0	0	0	0	1	0	0	1	0	0	0	0	0	0	0	0	0	0	1.26355e-06	0	0	0	0	0	0	0	0	NA	NA	NA	NA	NA	NA	NA	NA	NA	NA	NA	NA	NA	NA	NA	NA
Alkalitalea	0	0	0	0	0	0	0	0	0	1	0	0	0	1	0	0	0	0	0	0	0	0	0	2.55243e-06	0	0	0	0	0	0	0	0	0	NA	NA	NA	NA	NA	NA	NA	NA	NA	NA	NA	NA	NA	NA	NA	NA
Methylobrevis	0	0	0	0	0	0	0	0	0	1	0	0	0	1	0	0	0	0	0	0	0	0	0	2.55243e-06	0	0	0	0	0	0	0	0	0	NA	NA	NA	NA	NA	NA	NA	NA	NA	NA	NA	NA	NA	NA	NA	NA
Aquibacter	0	0	0	0	0	0	0	0	0	1	0	0	0	1	0	0	0	0	0	0	0	0	0	2.55243e-06	0	0	0	0	0	0	0	0	0	NA	NA	NA	NA	NA	NA	NA	NA	NA	NA	NA	NA	NA	NA	NA	NA
Phocoenobacter	0	0	1	0	0	0	0	0	0	0	0	0	0	1	0	0	6.88245e-07	0	0	0	0	0	0	0	0	0	0	0	0	0	0	0	0	NA	NA	NA	NA	NA	NA	NA	NA	NA	NA	NA	NA	NA	NA	NA	NA
Parasutterella	0	0	0	0	0	0	0	0	0	0	0	0	1	0	0	0	0	0	0	0	0	0	0	0	0	0	0	0	0	0	0	0	0	NA	NA	NA	NA	NA	NA	NA	NA	NA	NA	NA	NA	NA	NA	NA	NA
Alkaliflexus	0	0	0	0	0	0	0	0	0	0	0	0	1	0	0	0	0	0	0	0	0	0	0	0	0	0	0	0	0	0	0	0	0	NA	NA	NA	NA	NA	NA	NA	NA	NA	NA	NA	NA	NA	NA	NA	NA
Phaeobacterium	0	0	0	0	1	0	0	0	0	0	0	0	0	1	0	0	0	0	1.81334e-06	0	0	0	0	0	0	0	0	0	0	0	0	0	0	NA	NA	NA	NA	NA	NA	NA	NA	NA	NA	NA	NA	NA	NA	NA	NA
Caenibius	0	0	0	1	0	0	0	0	0	0	0	0	0	1	0	0	0	2.64806e-06	0	0	0	0	0	0	0	0	0	0	0	0	0	0	0	NA	NA	NA	NA	NA	NA	NA	NA	NA	NA	NA	NA	NA	NA	NA	NA
Thioalkalicoccus	0	0	0	1	0	0	0	0	0	0	0	0	0	1	0	0	0	2.64806e-06	0	0	0	0	0	0	0	0	0	0	0	0	0	0	0	NA	NA	NA	NA	NA	NA	NA	NA	NA	NA	NA	NA	NA	NA	NA	NA
Gordonibacter	0	0	0	2	0	0	0	0	0	0	0	0	0	2	0	0	0	5.29612e-06	0	0	0	0	0	0	0	0	0	0	0	0	0	0	0	NA	NA	NA	NA	NA	NA	NA	NA	NA	NA	NA	NA	NA	NA	NA	NA
Ponticaulis	0	0	0	0	0	0	1	0	0	0	0	0	0	1	0	0	0	0	0	0	1.2752e-05	0	0	0	0	0	0	0	0	0	0	0	0	NA	NA	NA	NA	NA	NA	NA	NA	NA	NA	NA	NA	NA	NA	NA	NA
Colidextribacter	0	0	0	0	0	0	1	0	0	0	0	0	0	1	0	0	0	0	0	0	1.2752e-05	0	0	0	0	0	0	0	0	0	0	0	0	NA	NA	NA	NA	NA	NA	NA	NA	NA	NA	NA	NA	NA	NA	NA	NA
Flaviflexus	0	0	0	0	0	0	0	0	0	0	1	0	0	1	0	0	0	0	0	0	0	0	0	0	1.26355e-06	0	0	0	0	0	0	0	0	NA	NA	NA	NA	NA	NA	NA	NA	NA	NA	NA	NA	NA	NA	NA	NA
Weeksella	0	0	0	0	0	0	1	0	0	0	0	0	0	1	0	0	0	0	0	0	1.2752e-05	0	0	0	0	0	0	0	0	0	0	0	0	NA	NA	NA	NA	NA	NA	NA	NA	NA	NA	NA	NA	NA	NA	NA	NA
Caenibacillus	0	0	0	0	0	0	0	0	0	1	0	0	0	1	0	0	0	0	0	0	0	0	0	2.55243e-06	0	0	0	0	0	0	0	0	0	NA	NA	NA	NA	NA	NA	NA	NA	NA	NA	NA	NA	NA	NA	NA	NA
Lawsonibacter	0	0	0	0	0	0	1	0	0	0	0	0	0	1	0	0	0	0	0	0	1.2752e-05	0	0	0	0	0	0	0	0	0	0	0	0	NA	NA	NA	NA	NA	NA	NA	NA	NA	NA	NA	NA	NA	NA	NA	NA
Hahella	0	0	0	0	0	0	1	0	0	0	0	0	0	1	0	0	0	0	0	0	1.2752e-05	0	0	0	0	0	0	0	0	0	0	0	0	NA	NA	NA	NA	NA	NA	NA	NA	NA	NA	NA	NA	NA	NA	NA	NA
Thiocystis	0	0	0	0	0	0	0	0	0	0	0	0	1	0	0	0	0	0	0	0	0	0	0	0	0	0	0	0	0	0	0	0	0	NA	NA	NA	NA	NA	NA	NA	NA	NA	NA	NA	NA	NA	NA	NA	NA
Schlegelella	0	0	1	0	0	0	0	0	0	0	0	0	0	1	0	0	6.88245e-07	0	0	0	0	0	0	0	0	0	0	0	0	0	0	0	0	NA	NA	NA	NA	NA	NA	NA	NA	NA	NA	NA	NA	NA	NA	NA	NA
Nitrogeniibacter	0	0	1	0	0	0	0	0	0	0	0	0	0	1	0	0	6.88245e-07	0	0	0	0	0	0	0	0	0	0	0	0	0	0	0	0	NA	NA	NA	NA	NA	NA	NA	NA	NA	NA	NA	NA	NA	NA	NA	NA
Tateyamaria	0	0	0	1	0	0	0	0	0	0	0	0	0	1	0	0	0	2.64806e-06	0	0	0	0	0	0	0	0	0	0	0	0	0	0	0	NA	NA	NA	NA	NA	NA	NA	NA	NA	NA	NA	NA	NA	NA	NA	NA
Endothiovibrio	0	0	1	0	0	0	0	0	0	0	0	0	0	1	0	0	6.88245e-07	0	0	0	0	0	0	0	0	0	0	0	0	0	0	0	0	NA	NA	NA	NA	NA	NA	NA	NA	NA	NA	NA	NA	NA	NA	NA	NA
Arboricoccus	0	0	0	0	0	0	0	0	0	1	0	0	0	1	0	0	0	0	0	0	0	0	0	2.55243e-06	0	0	0	0	0	0	0	0	0	NA	NA	NA	NA	NA	NA	NA	NA	NA	NA	NA	NA	NA	NA	NA	NA
Oryzisolibacter	0	0	1	0	0	0	0	0	0	0	0	0	0	1	0	0	6.88245e-07	0	0	0	0	0	0	0	0	0	0	0	0	0	0	0	0	NA	NA	NA	NA	NA	NA	NA	NA	NA	NA	NA	NA	NA	NA	NA	NA
Byssovorax	0	0	1	0	0	0	0	0	0	0	0	0	0	1	0	0	6.88245e-07	0	0	0	0	0	0	0	0	0	0	0	0	0	0	0	0	NA	NA	NA	NA	NA	NA	NA	NA	NA	NA	NA	NA	NA	NA	NA	NA
Salibacterium	0	0	1	0	0	0	0	0	0	1	0	0	0	2	0	0	6.88245e-07	0	0	0	0	0	0	2.55243e-06	0	0	0	0	0	0	0	0	0	NA	NA	NA	NA	NA	NA	NA	NA	NA	NA	NA	NA	NA	NA	NA	NA
Rummeliibacillus	0	0	0	0	0	0	0	1	0	0	0	0	0	1	0	0	0	0	0	0	0	8.73094e-07	0	0	0	0	0	0	0	0	0	0	0	NA	NA	NA	NA	NA	NA	NA	NA	NA	NA	NA	NA	NA	NA	NA	NA
Gaetbulibacter	0	0	0	0	0	0	0	0	0	1	0	0	0	1	0	0	0	0	0	0	0	0	0	2.55243e-06	0	0	0	0	0	0	0	0	0	NA	NA	NA	NA	NA	NA	NA	NA	NA	NA	NA	NA	NA	NA	NA	NA
Aquidulcibacter	0	0	0	0	0	0	0	1	0	0	0	0	0	1	0	0	0	0	0	0	0	8.73094e-07	0	0	0	0	0	0	0	0	0	0	0	NA	NA	NA	NA	NA	NA	NA	NA	NA	NA	NA	NA	NA	NA	NA	NA
Sinobacterium	0	0	0	0	0	0	0	0	0	1	0	0	0	1	0	0	0	0	0	0	0	0	0	2.55243e-06	0	0	0	0	0	0	0	0	0	NA	NA	NA	NA	NA	NA	NA	NA	NA	NA	NA	NA	NA	NA	NA	NA
Thiopseudomonas	0	0	0	0	0	0	1	0	0	0	0	0	0	1	0	0	0	0	0	0	1.2752e-05	0	0	0	0	0	0	0	0	0	0	0	0	NA	NA	NA	NA	NA	NA	NA	NA	NA	NA	NA	NA	NA	NA	NA	NA
Psychroflexus	0	0	0	0	0	0	1	0	0	0	0	0	0	1	0	0	0	0	0	0	1.2752e-05	0	0	0	0	0	0	0	0	0	0	0	0	NA	NA	NA	NA	NA	NA	NA	NA	NA	NA	NA	NA	NA	NA	NA	NA
Novimethylophilus	0	0	0	1	0	0	0	0	0	0	0	0	0	1	0	0	0	2.64806e-06	0	0	0	0	0	0	0	0	0	0	0	0	0	0	0	NA	NA	NA	NA	NA	NA	NA	NA	NA	NA	NA	NA	NA	NA	NA	NA
Fluviibacterium	0	0	0	0	0	0	0	0	0	1	0	0	0	1	0	0	0	0	0	0	0	0	0	2.55243e-06	0	0	0	0	0	0	0	0	0	NA	NA	NA	NA	NA	NA	NA	NA	NA	NA	NA	NA	NA	NA	NA	NA
Arcobacter	0	0	0	0	0	0	0	0	0	0	0	1	0	1	0	0	0	0	0	0	0	0	0	0	0	2.95192e-06	0	0	0	0	0	0	0	NA	NA	NA	NA	NA	NA	NA	NA	NA	NA	NA	NA	NA	NA	NA	NA
Coprococcus	0	0	0	0	0	0	0	0	0	1	0	0	0	1	0	0	0	0	0	0	0	0	0	2.55243e-06	0	0	0	0	0	0	0	0	0	NA	NA	NA	NA	NA	NA	NA	NA	NA	NA	NA	NA	NA	NA	NA	NA
Piscinibacterium	0	0	0	0	0	0	0	0	1	0	0	0	0	1	0	0	0	0	0	0	0	0	2.07579e-06	0	0	0	0	0	0	0	0	0	0	NA	NA	NA	NA	NA	NA	NA	NA	NA	NA	NA	NA	NA	NA	NA	NA
Longimonas	0	0	0	0	0	0	0	1	0	0	0	0	0	1	0	0	0	0	0	0	0	8.73094e-07	0	0	0	0	0	0	0	0	0	0	0	NA	NA	NA	NA	NA	NA	NA	NA	NA	NA	NA	NA	NA	NA	NA	NA
Magnetospira	0	1	0	0	0	0	0	0	0	0	0	0	0	1	0	3.12774e-05	0	0	0	0	0	0	0	0	0	0	0	0	0	0	0	0	0	NA	NA	NA	NA	NA	NA	NA	NA	NA	NA	NA	NA	NA	NA	NA	NA
Youhaiella	0	0	0	0	0	0	1	0	0	0	0	0	0	1	0	0	0	0	0	0	1.2752e-05	0	0	0	0	0	0	0	0	0	0	0	0	NA	NA	NA	NA	NA	NA	NA	NA	NA	NA	NA	NA	NA	NA	NA	NA
[truncated: 14 more columns]

## Sheet: meta_data
Barcode	Genotype			Plant ID Number	Genotype	16S rDNA library	Metatranscriptomic Library
barcode06	F1			20	P1 (Spu)	Yes	Yes
barcode07	F1			13	P1 (Spu)	Yes	Yes
barcode10	F1			27	P1 (Spu)	Yes	Yes
barcode01	F2			33	P1 (Spu)	Yes	Yes
barcode12	F2			15	P2 (SPs)	Yes	Yes
barcode04	Sps			17	P2 (Sps)	Yes	Yes
barcode05	Sps			29	P2 (Spu)	Yes	Yes
barcode09	Sps			23	F1	Yes	Yes
barcode02	Spu			25	F1	Yes	Yes
barcode03	Spu			31	F1	Yes	Yes
barcode08	Spu			1	F2	Yes	Yes
barcode11	Spu			35	F2	Yes	Yes
unclassified	mix			38	F2	No	Yes

## Sheet: alpha_diversity
	Genotype	Method	Value
1	F2	Chao1	533.553
2	F2	Shannon	3.44549
3	F2	Pielou	0.596347
4	Spu	Chao1	563.5
5	Spu	Shannon	2.79559
6	Spu	Pielou	0.489844
7	Spu	Chao1	1267.17
8	Spu	Shannon	3.03765
9	Spu	Pielou	0.454255
10	Sps	Chao1	1671.81
11	Sps	Shannon	3.34205
12	Sps	Pielou	0.474216
13	Sps	Chao1	517.918
14	Sps	Shannon	2.80878
15	Sps	Pielou	0.468798
16	F1	Chao1	494.227
17	F1	Shannon	3.01562
18	F1	Pielou	0.517352
19	F1	Chao1	862.304
20	F1	Shannon	2.19601
21	F1	Pielou	0.34597
22	Spu	Chao1	1035.58
23	Spu	Shannon	2.43121
24	Spu	Pielou	0.37136
25	Sps	Chao1	385.176
26	Sps	Shannon	0.799249
27	Sps	Pielou	0.142763
28	F1	Chao1	1560.01
29	F1	Shannon	2.2418
30	F1	Pielou	0.320787
31	Spu	Chao1	917.725
32	Spu	Shannon	1.75605
33	Spu	Pielou	0.270929
34	F2	Chao1	842.75
35	F2	Shannon	1.96058
36	F2	Pielou	0.30562

## Sheet: node_list
id	target
Achromobacter	1
Rhodopseudomonas	1
Mucilaginibacter	1
Aeromonas	1
Comamonas	1
Burkholderia	1
Serratia	1
Legionella	3
Paraburkholderia	1
Delftia	1
Pseudomonas	1
Stenotrophomonas	1
Sphingomonas	5
Pelomonas	1
Terriglobus	3
Novosphingobium	1
Aquitalea	1
Luteibacter	1
Methylacidimicrobium	3
Granulicella	2
Stanieria	2
Curvibacter	1
Citrobacter	1
Pandoraea	1
Ralstonia	1
Acinetobacter	1
Spirosoma	3
Caulobacter	1
Calothrix	2
Herbaspirillum	1
Reyranella	1
Chromobacterium	1
Enterobacter	1
Clostridium	1
Dokdonella	1
Acidicapsa	3
Kaistia	3
Pelosinus	1
Terrimonas	1
Cylindrospermum	3
Phenylobacterium	1
Klebsiella	1
Pedobacter	2
Arcicella	1
Pseudoxanthomonas	1
Cyanomargarita	2
Rhodoferax	1
Bradyrhizobium	1
Gluconacetobacter	5
Magnetospirillum	1
Acidovorax	1
Niveispirillum	3
Ferrovibrio	2
Flavobacterium	1
Rhodanobacter	1
Dyella	1
Nitrospirillum	3
Pseudochroococcus	2
Sphingobacterium	2
Caballeronia	1
Armatimonas	3
Desulfovibrio	1
Anaerospora	1
Buttiauxella	1
Rhizobium	1
Dongia	1
Acidocella	2
Variovorax	1
Geobacter	3
Chitinophaga	1
Devosia	1
Niabella	1
Singulisphaera	3
Rickettsia	3
Mesorhizobium	1
Brevundimonas	1
Crocosphaera	2
Edaphobacter	1
Tepidisphaera	3
Skermanella	3
Dulcicalothrix	2
Gemmata	2
Roseomonas	3
Silvimonas	1
Flectobacillus	2
Cymatolege	2
Komagataeibacter	3
Mitsuaria	1
Sphingobium	1
Nevskia	5
Cupriavidus	1
Chitinimonas	1
Oceanibaculum	3
Bdellovibrio	3
Filimonas	1
Paraclostridium	1
Erythrobacter	3
Pectobacterium	1
Rhodomicrobium	1
Sporomusa	1
Taibaiella	1
Nostoc	2
Gemmatimonas	3
Uliginosibacterium	1
Asticcacaulis	1
Dechloromonas	1
Acetobacter	3
Runella	3
Prosthecobacter	3
Tychonema	2
Bosea	1
Pantoea	1
Hydrogenophaga	1
Sedimentibacter	1
Sphingopyxis	1
Lyngbya	2
Drouetiella	2
Fimbriimonas	1
Pleomorphomonas	3
Syntrophotalea	3
Sediminibacterium	3
Chryseobacterium	1
Paludibacterium	1
Fischerella	2
Propionivibrio	1
Bordetella	1
Propionispora	1
Ancylobacter	1
Poriferisphaera	3
Methylobacterium	1
Aquabacterium	1
Halomicronema	2
Gloeocapsopsis	3
Gracilibacter	4
Pedomicrobium	3
Massilia	1
Haloleptolyngbya	3
Brucella	1
Archangium	3
Hyphomicrobium	3
Algoriphagus	3
Parabacteroides	1
Asaia	3
Aliinostoc	2
Thermomonas	1
Lysobacter	1
Citrifermentans	3
Lysinibacillus	1
Afipia	1
Mycoplasma	3
Shinella	1
Ideonella	1
Duganella	3
Luteolibacter	1
Tatumella	1
Xanthomonas	1
Lacrimispora	1
Nodularia	2
Vampirovibrio	2
Acaryochloris	2
Timaviella	2
Algisphaera	3
Roseateles	1
Insolitispirillum	3
Oculatella	2
Thalassospira	3
Planctopirus	3
Dyadobacter	1
Trinickia	1
Limisphaera	3
Paenibacillus	1
Trichocoleus	2
Pseudorhodoferax	1
Acidiphilium	2
Janthinobacterium	1
Kosakonia	1
Labrys	1
Emticicia	3
Rhodoplanes	1
Amazonocrinis	2
Cereibacter	3
Zoogloea	1
Erwinia	1
Aureimonas	1
Alysiella	2
Daejeonella	2
Tissierella	3
Metis	2
Shewanella	1
Azorhizobium	1
Lacunisphaera	1
Polymorphobacter	3
Nitrosococcus	2
Piscinibacter	1
Microvirga	1
Desulfomicrobium	3
Flavihumibacter	3
Vibrio	1
Flavitalea	1
Chthonomonas	1
Leptospira	3
Aquicella	1
Giesbergeria	1
Thiomicrospira	3
Oscillibacter	3
Beijerinckia	1
Neisseria	1
Cedecea	1
Agrobacterium	1
Ramlibacter	1
Leclercia	1
Caldimonas	1
Desulfofundulus	1
Morganella	1
Alistipes	1
Kordiimonas	3
Desulfonatronobacter	2
Gluconobacter	3
Rhizobacter	1
Desulfuromonas	1
Polaromonas	1
Raoultella	1
Terrimicrobium	3
Pigmentiphaga	1
Chloracidobacterium	3
Thermogutta	3
Enterococcus	1
Sodalinema	2
Brasilonema	3
Undibacterium	1
Noviherbaspirillum	1
Dickeya	1
Parvibaculum	5
Bacillus	1
Desulforegula	3
Pusillimonas (ex Stolz et al. 2005)	1
Blastochloris	1
Elizabethkingia	3
Roholtiella	3
Aquisphaera	3
Anaerocolumna	1
Paludibacter	1
Methylophilus	1
Rhizorhabdus	1
Phycisphaera	3
Methylocystis	1
Chelatococcus	1
Roseospira	3
Luteimonas	1
Propionispira	1
Marinomonas	1
Oscillatoria	3
Komvophoron	2
Bacteroides	1
Chthoniobacter	3
Nitrincola	3
Cronobacter	1
Alterococcus	1
Haliangium	1
Acidomonas	3
Xenorhabdus	1
Marinobacter	1
Haloferula	3
Geomonas	1
Nodosilinea	2
Microbacterium	1
Rhodobacter	3
Pelagibacterium	3
Sneathiella	3
Aliterella	3
Mastigocladus	2
Yersinia	1
Acidisoma	1
Bartonella	3
Desulfomonile	3
Veillonella	1
Ehrlichia	3
Foliisarcina	2
Baaleninema	2
Halopseudomonas	1
Acetivibrio	3
Pycnacronema	2
Paludibaculum	1
Lactococcus	1
Desulfatibacillum	3
Sodaleptolyngbya	2
Xanthobacter	1
Larkinella	1
Pelobacter	3
Selenomonas	1
Aneurinibacillus	1
Cyanobacterium	2
Adhaeribacter	1
Arenimonas	1
Aerosakkonema	3
Thermanaeromonas	2
Oxalicibacterium	1
Helicobacter	3
Kluyvera	1
Dendronalium	2
Gloeobacter	2
Desulfatiglans	3
Simplicispira	1
Dysgonomonas	1
Ferruginibacter	1
Chitinibacter	1
Snodgrassella	1
Orientia	3
Fluviicola	3
Thiomicrorhabdus	2
Rhizomicrobium	1
Cyanobium	2
Pegethrix	3
Acetonema	3
Victivallis	3
Silvanigrella	3
Symphyonema	2
Anabaena	2
Cytophaga	1
Urbifossiella	3
Kiloniella	3
Vogesella	1
Prochlorococcus	2
Epilithonimonas	2
Novispirillum	3
Methylorubrum	1
Inhella	1
Nitratireductor	1
Aliidongia	3
Aromatoleum	1
Photobacterium	1
Streptococcus	1
Cohnella	3
Desulfococcus	2
Hydrogenovibrio	2
Heliophilum	3
Niastella	1
Frateuria	1
Sinorhizobium	3
Azohydromonas	1
Altericista	2
Laspinema	2
Providencia	1
Sphingorhabdus	1
Microbulbifer	1
Desulfoglaeba	1
Nannocystis	3
Edwardsiella	1
Lampropedia	1
Ensifer	1
Xylella	1
Mycetohabitans	1
Tistrella	3
Sphingosinicella	3
Conexibacter	1
Maioricimonas	3
Lentzea	3
Falsochrobactrum	3
Acidithiobacillus	1
Levilactobacillus	3
Desulfosporosinus	1
Ruminiclostridium	1
Limnobacter	1
Syntrophobacter	1
Iphinoe	2
Coxiella	3
Cypionkella	3
Moraxella	1
Psychrobacter	1
Solitalea	1
Maritalea	2
Bryobacter	1
Schlesneria	1
Syntrophus	3
Lactobacillus	3
Polynucleobacter	1
Cavicella	2
Endomicrobium	1
Anaplasma	3
Elstera	3
Desulfofarcimen	3
Tundrisphaera	3
Christensenella	1
Deinococcus	2
Flexithrix	1
Starkeya	3
Pseudovibrio	3
Amylolactobacillus	2
Stigmatella	1
Ectothiorhodospira	3
Amnibacterium	3
Mycoplasmopsis	3
Marivirga	3
Cystobacter	3
Aminobacter	1
Aridibacter	6
Desulfosarcina	3
Shimwellia	1
Thermincola	3
Marinobacterium	1
Microcoleus	3
Castellaniella	1
Vulgatibacter	3
Fimbriiglobus	3
Hyphomonas	3
Xenococcus	2
Ruficoccus	1
Pseudoscillatoria	2
Gynuella	2
Granulosicoccus	3
Advenella	1
Salmonella	1
Nitrobacter	1
Alteromonas	2
Fodinicurvata	3
Okeania	3
Perlucidibaca	1
Hydrocarboniphaga	1
Methylococcus	3
Halomonas	1
Cellvibrio	1
Corallococcus	1
Chamaesiphon	2
Acidobacterium	3
Salinisphaera	1
Loriellopsis	3
Telmatospirillum	1
Moorella	1
Moorena	2
Brenneria	1
Caedimonas	3
Pleurocapsa	3
Desulfonatronum	1
Gloeothece	2
Oceanimonas	1
Alcaligenes	1
Methylotuvimicrobium	3
Pelotomaculum	1
Tolumonas	1
Thauera	1
Arthrospira	2
Saccharospirillum	3
Tuwongella	3
Thermosinus	1
Chlorobium	2
Cutibacterium	1
Hymenobacter	3
Proteus	1
Thiomonas	1
Croceimicrobium	3
Coraliomargarita	5
Pseudoaliinostoc	2
Anaeromyxobacter	3
Limnoglobus	3
Aliidiomarina	1
Zhongshania	2
Staphylococcus	3
Pontibacter	3
Roseimicrobium	1
Tildeniella	2
Saccharothrix	3
Neosynechococcus	2
Methylocella	1
Pseudopedobacter	3
Desulfobulbus	1
Francisella	3
Phyllobacterium	1
Acidipila	2
Desulfotomaculum	1
Thioalkalivibrio	1
Paludisphaera	1
Paracoccus	1
Thermoanaerobacter	3
Neorhizobium	1
Desulfotalea	3
Terrisporobacter	3
Planktothrix	3
Thioprofundum	2
Tepidimonas	1
Desulfuromusa	3
Geoalkalibacter	3
Wilmottia	2
Rhodoploca	2
Taylorella	1
Synechococcus	3
Martelella	1
Limnohabitans	1
Desulfitobacterium	1
Marinicella	2
Albertania	2
Geothrix	1
Thermostilla	3
Thiolamprovum	2
Hydrogenispora	3
Parvularcula	3
Verrucomicrobium	3
Desulfoconvexum	2
Paeniclostridium	1
Alcanivorax	1
Oligoflexus	3
Spirochaeta	1
Herminiimonas	1
Kangiella	1
Diaphorobacter	1
Thermodesulfobium	3
Methyloversatilis	1
Lacibacterium	3
Brevifollis	2
Sulfuriflexus	3
Sphingomicrobium	3
Yokenella	1
Pelistega	1
Plasticicumulans	3
Camelimonas	3
Alkanibacter	3
Agitococcus	3
Potamolinea	2
Polyangium	3
Spiroplasma	3
Zymomonas	3
Methyloparacoccus	3
Desulfocurvus	3
Steroidobacter	1
Mizugakiibacter	3
Hafnia	1
Arsenicibacter	2
Methylomonas	2
Dapisostemon	3
Rehaibacterium	6
Halospirulina	3
Flavisolibacter	1
Chondromyces	3
Gottschalkia	3
Lyticum	2
Paenarthrobacter	7
Ignatzschineria	1
Geopsychrobacter	2
Oceanisphaera	1
Holophaga	1
Mitsuokella	1
Xenophilus	2
Rosenbergiella	1
Derxia	1
Cohaesibacter	3
Borreliella	2
Amedibacillus	2
Thalassolituus	3
Stenotrophobacter	3
Luteibaculum	3
Azotobacter	1
Glycocaulis	1
Stella	3
Dissulfurimicrobium	3
Spirulina	2
Stagnimonas	3
Atlanticothrix	3
Microcystis	5
Reinekea	2
Negativicoccus	2
Pseudaminobacter	3
Idiomarina	2
Sutterella	1
Ciceribacter	1
Methylobacillus	1
Psychrosinus	1
Anaerosporomusa	1
Haliscomenobacter	3
Rhodoligotrophos	5
Leifsonia	1
Pectinatus	2
Halioglobus	2
Endobacter	3
Microlunatus	3
Leuconostoc	5
Pelorhabdus	1
Rubinisphaera	1
Companilactobacillus	2
Aquaspirillum	1
Oligella	1
Methylophaga	1
Natranaerobaculum	3
Gilliamella	1
Owenweeksia	1
Alkanindiges	1
Rahnella	1
Streptomyces	1
Pirellula	3
Zooshikella	2
Roseivirga	3
Rubritalea	3
Conchiformibius	1
Tautonia	3
Lentimicrobium	1
Maricaulis	1
Kryptousia	2
Pelodictyon	3
Occallatibacter	1
Jeotgalicoccus	2
Posidoniimonas	3
Pyxidicoccus	2
Caldicellulosiruptor	3
Methylobacter	3
Ereboglobus	5
Prosthecochloris	3
Thalassobaculum	3
Brevibacillus	1
Chioneia	1
Methylocaldum	1
Nitrosospira	1
Anaerobranca	1
Limnoraphis	3
Isosphaera	3
Echinicola	6
Haematobacter	3
Cycloclasticus	1
Pseudoalteromonas	1
Glaciimonas	1
Luteitalea	3
Gibbsiella	1
Spiribacter	1
Gemmobacter	1
Fructilactobacillus	4
Geothermobacter	3
Thermanaerovibrio	2
Elusimicrobium	1
Opitutus	1
Heliomicrobium	3
Caenispirillum	3
Chryseolinea	3
Wenzhouxiangella	1
Crinalium	3
Ostreibacterium	3
Syntrophomonas	3
Mycoplana	1
Chlorogloeopsis	3
Patulibacter	2
Alkalimonas	1
Heliobacterium	2
Ottowia	1
Flexibacter	3
Desulfocapsa	2
Desulfoscipio	1
Micropepsis	1
Rhodovulum	3
Erysipelothrix	2
Rickettsiella	1
Pseudahrensia	3
Ferrimonas	1
Lancefieldella	4
Exiguobacterium	1
Litorimonas	2
Parasphingopyxis	2
Thermoclostridium	1
Pseudidiomarina	1
Caldibacillus	3
Frankia	3
Cloacibacterium	3
Ligilactobacillus	2
Amphritea	1
Acidisphaera	3
Pelagicoccus	5
Desulfofaba	3
Entomomonas	3
Tsuneonella	2
Nocardioides	3
Nitrospira	3
Symmachiella	3
Tahibacter	1
Lacibacter	1
Thiothrix	2
Microbacter	1
Kurthia	1
Pelagibius	3
Phreatobacter	3
Mangrovitalea	2
Desulforhopalus	2
Halobacteriovorax	2
Fundidesulfovibrio	2
Melissococcus	2
Aliikangiella	2
Desulfovirga	3
Thermolithobacter	3
Aquirufa	3
Carboxydocella	2
Phascolarctobacterium	1
Alkalilimnicola	2
Lonsdalea	1
Thermodesulfomicrobium	2
Cephaloticoccus	1
Anseongella	3
Komarekiella	3
Salinicola	1
Agaricicola	2
Fulvivirga	1
Fusobacterium	3
Spongiibacter	1
Coleofasciculus	3
Syntrophothermus	3
Rudaea	1
Desulfatirhabdium	2
Dactylococcopsis	2
Grimontia	1
Marimicrobium	2
Arenicella	2
Piscirickettsia	2
Desulforhabdus	2
Oceaniserpentilla	2
Magnetovibrio	2
Swingsia	2
Caulifigura	3
Paraperlucidibaca	3
Methylotenera	1
Haemophilus	1
Gordonia	1
Blastomonas	3
Umboniibacter	2
Acidibacter	1
Lewinella	2
Butyricicoccus	2
Mangrovibacter	1
Clostridioides	1
Crocinitomix	3
Anaerotignum	1
Hippea	3
Flocculibacter	2
Fervidicola	2
Fastidiosibacter	2
Atopomonas	2
Vallitalea	2
Pontibacillus	2
Sneathia	2
Rectinema	2
Mageeibacillus	3
Sulfurimonas	2
Plesiomonas	1
Priestia	2
Gimesia	3
Emcibacter	3
Vagococcus	1
Methylocapsa	3
Aureliella	3
Roseibacillus	2
Shigella	1
Thiorhodococcus	1
Cryptanaerobacter	1
Treponema	1
Methyloligella	2
Nemorincola	3
Desulfobacca	2
Malikia	1
Cesiribacter	3
Methylogaea	3
Salinicoccus	1
Ahrensia	3
Halobacillus	3
Paenochrobactrum	3
Kineothrix	1
Rhodopila	2
Hyalangium	1
Kosmotoga	2
Natranaerobius	3
Aminivibrio	3
Kinneretia	2
Caldithrix	3
Laceyella	1
Methylopila	1
Chitinilyticum	2
Ureibacillus	3
Leptodesmis	3
Marmoricola	3
Litoribacter	6
Halanaerobacter	6
Constrictibacter	6
Nibrella	6
Desulfonauticus	6
Siphonobacter	6
Pseudorhizobium	1
Bacteriovorax	3
Methyloceanibacter	3
Actinomycetospora	3
Thalassoglobus	3
Petrothermobacter	2
Listeria	1
Altererythrobacter	3
Myxococcus	1
Desulfurella	1
Halothiobacillus	3
Oceanospirillum	1
Pseudoflavitalea	1
Rhodococcus	3
Aquamicrobium	1
Secundilactobacillus	3
Minicystis	2
Mucibacter	1
Escherichia	1
Blastocatella	3
Robiginitomaculum	3
Paraferrimonas	1
Desulfotignum	3
Trichotorquatus	3
Amycolatopsis	1
Zavarzinella	3
Thiobacillus	1
Alsobacter	3
Cobetia	1
Desulfofustis	2
Kofleria	3
Butyricimonas	1
Mycolicibacterium	1
Anaeroarcus	1
Lutispora	3
Desulfonema	2
Photorhabdus	1
Oleiliquidispirillum	3
Thalassoporum	3
Melioribacter	3
Syntrophaceticus	1
Maridesulfovibrio	1
Sinanaerobacter	1
Lactiplantibacillus	3
Henriciella	3
Tannerella	1
Pseudacidovorax	2
Paraglaciecola	1
Curtobacterium	1
Trichococcus	2
Hyphococcus	4
Ruegeria	2
Kaistella	2
Pacificispira	3
Lentilactobacillus	4
Carboxylicivirga	1
Oceanibacterium	2
Amorphus	3
Amaricoccus	3
Ignavibacterium	3
Hoeflea	1
Aquimarina	1
Desulfarculus	3
Desulfatitalea	4
Modestobacter	3
Taonella	3
Dichotomicrobium	2
Pararheinheimera	2
Nocardiopsis	2
Mycobacterium	1
Nakamurella	3
Litorivivens	2
Varunaivibrio	3
Desulfosoma	3
Streptoalloteichus	7
Malaciobacter	7
Guggenheimella	7
Lihuaxuella	7
Rhodosalinus	7
Hazenella	7
Magnetospira	7
Oxalophagus	3
Halochromatium	3
Croceicoccus	3
Rhodothermus	1
Symplocastrum	3
Pseudochrobactrum	3
Thalassotalea	1
Cardiobacterium	3
Desulfobacula	2
Variibacter	3
Dehalogenimonas	2
Carnobacterium	1
Labedella	3
Aggregicoccus	3
Inquilinus	3
Ancylothrix	3
Phaeocystidibacter	3
Pseudodesulfovibrio	1
Aestuariispira	2
Peptoniphilus	1
Thiocapsa	1
Desulfobotulus	3
Desulfofrigus	3
Aetherobacter	3
Pseudochelatococcus	2
Cephalothrix	3
Nisaea	3
Desulfurivibrio	3
Labilithrix	3
Sunxiuqinia	1
Simiduia	1
Sphaerotilus	1
Denitrobaculum	3
Aegeococcus	3
Faecalicatena	1
Rubrobacter	1
Psychromonas	1
Alkaliphilus	3
Pararhodospirillum	1
Thiohalobacter	2
Ruminococcus	1
Sporosalibacterium	3
Thermacetogenium	3
Brevitalea	3
Campylobacter	3
Megasphaera	1
Dethiosulfatarculus	2
Hellea	2
Arcanobacterium	3
Nitrospina	3
Halothermothrix	3
Arthrobacter	3
Siccibacter	1
Halorhodospira	1
Thermaerobacter	3
Desulfitibacter	3
Micromonospora	3
Tsukamurella	1
Sulfurospirillum	1
Wohlfahrtiimonas	1
Vicingus	3
Blastopirellula	3
Sandaracinus	3
Thermosporothrix	3
Desulfohalotomaculum	3
Niveitalea	1
Actinoallomurus	2
Azospira	1
Belnapia	2
Roseibium	1
Rurimicrobium	3
Aurantiacibacter	1
Prochlorothrix	3
Acetobacterium	1
Moritella	1
Uruburuella	3
Baia	3
Mucispirillum	4
Botrimarina	1
Anaerosinus	1
Citreicoccus	2
Agromyces	1
Thiolapillus	3
Endozoicomonas	1
Stenomitos	3
Thermosediminibacter	3
Lachnoclostridium	1
Porphyromonas	1
Stappia	3
Romboutsia	1
Verminephrobacter	1
Vulcanibacillus	3
Anatilimnocola	3
Ammoniphilus	3
Seleniivibrio	3
Prolixibacter	1
Solimonas	1
Limimaricola	2
Mycobacteroides	3
Methylovorus	3
Thiodictyon	2
Caloramator	3
Phyllonema	3
Prosthecomicrobium	1
Desulfonatronospira	3
Orbus	3
Dictyoglomus	1
Planococcus	1
Lignipirellula	3
Acidothermus	3
Riemerella	1
Siccirubricoccus	2
Sinimarinibacterium	2
Desulfothermus	3
Desulfocella	3
Lacipirellula	3
Enhydrobacter	3
Flavilitoribacter	3
Allofrancisella	3
Sedimenticola	1
Butyratibacter	3
Eilatimonas	3
Gallaecimonas	1
Vicinamibacter	3
Ohtaekwangia	3
Aquaphilus	1
Psittacicella	2
Lentilitoribacter	2
Draconibacterium	2
Sulfuricaulis	1
Cryobacterium	1
Methylomusa	2
Chlamydia	2
Chlorobaculum	3
Liquorilactobacillus	2
Actinomadura	2
Nitrosomonas	1
Desulfopila	2
Raineya	3
Neptunomonas	1
Desulfohalophilus	2
Curvivirga	2
Azospirillum	3

## Sheet: edge_list
source	target	correlation
Rhodopseudomonas	Aeromonas	0.713287
Rhodopseudomonas	Comamonas	0.840632
Aeromonas	Comamonas	0.781087
Burkholderia	Paraburkholderia	0.804196
Rhodopseudomonas	Delftia	0.867133
Aeromonas	Delftia	0.727273
Comamonas	Delftia	0.959721
Achromobacter	Pseudomonas	0.902098
Rhodopseudomonas	Pseudomonas	0.727273
Burkholderia	Pseudomonas	0.727273
Delftia	Pseudomonas	0.713287
Achromobacter	Stenotrophomonas	0.889669
Pseudomonas	Stenotrophomonas	0.85114
Paraburkholderia	Novosphingobium	0.902098
Rhodopseudomonas	Aquitalea	0.895105
Comamonas	Aquitalea	0.746061
Delftia	Aquitalea	0.755245
Terriglobus	Methylacidimicrobium	0.804196
Achromobacter	Citrobacter	0.741259
Serratia	Citrobacter	0.776224
Delftia	Citrobacter	0.72028
Pseudomonas	Citrobacter	0.909091
Achromobacter	Pandoraea	0.741259
Rhodopseudomonas	Pandoraea	0.748252
Burkholderia	Pandoraea	0.804196
Serratia	Pandoraea	0.762238
Paraburkholderia	Pandoraea	0.734266
Pseudomonas	Pandoraea	0.902098
Stenotrophomonas	Pandoraea	0.767076
Aquitalea	Pandoraea	0.769231
Citrobacter	Pandoraea	0.881119
Mucilaginibacter	Ralstonia	0.811962
Serratia	Ralstonia	0.731117
Aquitalea	Ralstonia	0.776812
Pandoraea	Ralstonia	0.829537
Achromobacter	Acinetobacter	0.809108
Burkholderia	Acinetobacter	0.86515
Paraburkholderia	Acinetobacter	0.861648
Pseudomonas	Acinetobacter	0.781087
Stenotrophomonas	Acinetobacter	0.740351
Pandoraea	Acinetobacter	0.73205
Mucilaginibacter	Caulobacter	0.839161
Sphingomonas	Caulobacter	0.727273
Novosphingobium	Caulobacter	0.748252
Pandoraea	Caulobacter	0.748252
Ralstonia	Caulobacter	0.896322
Stanieria	Calothrix	0.917616
Mucilaginibacter	Herbaspirillum	0.839161
Pandoraea	Herbaspirillum	0.762238
Ralstonia	Herbaspirillum	0.952562
Caulobacter	Herbaspirillum	0.888112
Curvibacter	Reyranella	0.713287
Caulobacter	Reyranella	0.741259
Achromobacter	Chromobacterium	0.727273
Rhodopseudomonas	Chromobacterium	0.811189
Serratia	Chromobacterium	0.72028
Paraburkholderia	Chromobacterium	0.811189
Pseudomonas	Chromobacterium	0.804196
Aquitalea	Chromobacterium	0.846154
Pandoraea	Chromobacterium	0.811189
Ralstonia	Chromobacterium	0.790872
Citrobacter	Enterobacter	0.728548
Rhodopseudomonas	Clostridium	0.713287
Aeromonas	Clostridium	0.762238
Aquitalea	Clostridium	0.741259
Achromobacter	Dokdonella	0.741259
Pseudomonas	Dokdonella	0.762238
Stenotrophomonas	Dokdonella	0.781087
Pandoraea	Dokdonella	0.72028
Acinetobacter	Dokdonella	0.753066
Comamonas	Acidicapsa	-0.714537
Terriglobus	Acidicapsa	0.734266
Methylacidimicrobium	Acidicapsa	0.86014
Spirosoma	Kaistia	0.770579
Achromobacter	Pelosinus	0.727273
Rhodopseudomonas	Pelosinus	0.839161
Aeromonas	Pelosinus	0.762238
Pseudomonas	Pelosinus	0.762238
Clostridium	Pelosinus	0.727273
Azospirillum	Terrimonas	0.741259
Methylacidimicrobium	Cylindrospermum	0.720281
Stanieria	Cylindrospermum	0.739735
Acidicapsa	Cylindrospermum	0.734544
Burkholderia	Phenylobacterium	0.727273
Aquitalea	Phenylobacterium	0.769231
Curvibacter	Phenylobacterium	0.727273
Caulobacter	Phenylobacterium	0.727273
Reyranella	Phenylobacterium	0.734266
Terrimonas	Phenylobacterium	0.727273
Serratia	Klebsiella	0.825175
Pseudomonas	Klebsiella	0.755245
Citrobacter	Klebsiella	0.86014
Pandoraea	Klebsiella	0.825175
Ralstonia	Klebsiella	0.840082
Herbaspirillum	Klebsiella	0.811189
Chromobacterium	Klebsiella	0.748252
Reyranella	Arcicella	0.765128
Comamonas	Pseudoxanthomonas	0.782456
Delftia	Pseudoxanthomonas	0.742558
Stenotrophomonas	Pseudoxanthomonas	0.814035
Methylacidimicrobium	Pseudoxanthomonas	-0.71804
Stanieria	Cyanomargarita	0.943262
Calothrix	Cyanomargarita	0.946291
Cylindrospermum	Cyanomargarita	0.739735
Rhodopseudomonas	Rhodoferax	0.760582
Aeromonas	Rhodoferax	0.732413
Aquitalea	Rhodoferax	0.866219
Curvibacter	Rhodoferax	0.802837
Reyranella	Rhodoferax	0.718328
Chromobacterium	Rhodoferax	0.746497
Arcicella	Rhodoferax	0.808122
Rhodopseudomonas	Bradyrhizobium	0.874126
Aeromonas	Bradyrhizobium	0.748252
Comamonas	Bradyrhizobium	0.725045
Burkholderia	Bradyrhizobium	0.713287
Delftia	Bradyrhizobium	0.762238
Pseudomonas	Bradyrhizobium	0.832168
Aquitalea	Bradyrhizobium	0.818182
Citrobacter	Bradyrhizobium	0.769231
Pandoraea	Bradyrhizobium	0.867133
Chromobacterium	Bradyrhizobium	0.713287
Clostridium	Bradyrhizobium	0.804196
Pelosinus	Bradyrhizobium	0.818182
Klebsiella	Bradyrhizobium	0.748252
Aquitalea	Magnetospirillum	0.727273
Reyranella	Magnetospirillum	0.727273
Rhodoferax	Magnetospirillum	0.732413
Comamonas	Acidovorax	0.746061
Delftia	Acidovorax	0.734266
Pseudoxanthomonas	Acidovorax	0.756569
Rhodoferax	Acidovorax	0.718328
Azospirillum	Niveispirillum	0.775443
Serratia	Ferrovibrio	-0.853767
Citrobacter	Ferrovibrio	-0.728739
Enterobacter	Ferrovibrio	-0.789062
Cylindrospermum	Ferrovibrio	0.728599
Herbaspirillum	Flavobacterium	0.708776
Burkholderia	Rhodanobacter	0.741259
Paraburkholderia	Rhodanobacter	0.741259
Acinetobacter	Rhodanobacter	0.868653
Burkholderia	Dyella	0.769231
Paraburkholderia	Dyella	0.916084
Novosphingobium	Dyella	0.853147
Acinetobacter	Dyella	0.830124
Caulobacter	Dyella	0.727273
Chromobacterium	Dyella	0.727273
Phenylobacterium	Dyella	0.755245
Rhodanobacter	Dyella	0.762238
Cylindrospermum	Nitrospirillum	0.794378
Stanieria	Pseudochroococcus	0.971324
Calothrix	Pseudochroococcus	0.927279
Cylindrospermum	Pseudochroococcus	0.772315
Cyanomargarita	Pseudochroococcus	0.935349
Ferrovibrio	Pseudochroococcus	0.708029
Nitrospirillum	Pseudochroococcus	0.7313
Pedobacter	Sphingobacterium	0.85114
Burkholderia	Caballeronia	0.727273
Paraburkholderia	Caballeronia	0.846154
Aquitalea	Caballeronia	0.762238
Acinetobacter	Caballeronia	0.746061
Chromobacterium	Caballeronia	0.755245
Clostridium	Caballeronia	0.755245
Phenylobacterium	Caballeronia	0.748252
Rhodanobacter	Caballeronia	0.741259
Dyella	Caballeronia	0.909091
Terriglobus	Armatimonas	0.718328
Methylacidimicrobium	Armatimonas	0.887346
Rhodopseudomonas	Desulfovibrio	0.708776
Aeromonas	Desulfovibrio	0.715794
Aquitalea	Desulfovibrio	0.807023
Curvibacter	Desulfovibrio	0.715794
Reyranella	Desulfovibrio	0.81404
Arcicella	Desulfovibrio	0.782799
Rhodoferax	Desulfovibrio	0.862196
Magnetospirillum	Desulfovibrio	0.792987
Rhodopseudomonas	Anaerospora	0.880304
Aeromonas	Anaerospora	0.816922
Comamonas	Anaerospora	0.910066
Delftia	Anaerospora	0.852134
Aquitalea	Anaerospora	0.816922
Pelosinus	Anaerospora	0.732413
Rhodoferax	Anaerospora	0.801418
Comamonas	Buttiauxella	0.795098
Delftia	Buttiauxella	0.839161
Acidovorax	Buttiauxella	0.748252
Burkholderia	Rhizobium	0.734266
Paraburkholderia	Rhizobium	0.79021
Sphingomonas	Rhizobium	0.79021
Novosphingobium	Rhizobium	0.713287
Pandoraea	Rhizobium	0.825175
Ralstonia	Rhizobium	0.773297
Acinetobacter	Rhizobium	0.742558
Caulobacter	Rhizobium	0.846154
Dokdonella	Rhizobium	0.797203
Dyella	Rhizobium	0.832168
Luteibacter	Dongia	0.853147
Granulicella	Acidocella	0.756569
Rhodanobacter	Acidocella	0.728548
Pedobacter	Variovorax	0.767076
Buttiauxella	Variovorax	0.713287
Mucilaginibacter	Chitinophaga	0.760582
Ralstonia	Chitinophaga	0.803541
Caulobacter	Chitinophaga	0.718328
Herbaspirillum	Chitinophaga	0.852134
Geobacter	Chitinophaga	0.788752
Reyranella	Devosia	0.748252
Arcicella	Devosia	0.862168
Rhodoferax	Devosia	0.774667
Magnetospirillum	Devosia	0.734266
Desulfovibrio	Devosia	0.859654
Chitinophaga	Devosia	0.774667
Aeromonas	Niabella	0.712285
Comamonas	Niabella	0.787347
Delftia	Niabella	0.740355
Pseudoxanthomonas	Niabella	0.773288
Acidovorax	Niabella	0.761408
Buttiauxella	Niabella	0.821058
Sphingomonas	Singulisphaera	0.85114
Terriglobus	Singulisphaera	0.781087
Acidicapsa	Singulisphaera	0.711034
Dongia	Singulisphaera	0.746061
Geobacter	Rickettsia	0.727273
Achromobacter	Mesorhizobium	0.79021
Paraburkholderia	Mesorhizobium	0.839161
Stenotrophomonas	Mesorhizobium	0.714537
Novosphingobium	Mesorhizobium	0.748252
Acinetobacter	Mesorhizobium	0.774082
Dokdonella	Mesorhizobium	0.748252
Dyella	Mesorhizobium	0.769231
Rhizobium	Mesorhizobium	0.832168
Rhodopseudomonas	Brevundimonas	0.79021
Comamonas	Brevundimonas	0.795098
Delftia	Brevundimonas	0.811189
Aquitalea	Brevundimonas	0.867133
Ralstonia	Brevundimonas	0.776812
Herbaspirillum	Brevundimonas	0.734266
Chromobacterium	Brevundimonas	0.776224
Rhodoferax	Brevundimonas	0.767625
Magnetospirillum	Brevundimonas	0.832168
Desulfovibrio	Brevundimonas	0.750882
Anaerospora	Brevundimonas	0.816922
Buttiauxella	Brevundimonas	0.839161
Chitinophaga	Brevundimonas	0.75354
Devosia	Brevundimonas	0.832168
Stanieria	Crocosphaera	0.853518
Calothrix	Crocosphaera	0.877621
Cylindrospermum	Crocosphaera	0.76745
Pedobacter	Crocosphaera	-0.728249
Cyanomargarita	Crocosphaera	0.84616
Ferrovibrio	Crocosphaera	0.724062
Nitrospirillum	Crocosphaera	0.777188
Pseudochroococcus	Crocosphaera	0.93307
Burkholderia	Edaphobacter	0.804196
Paraburkholderia	Edaphobacter	0.832168
Novosphingobium	Edaphobacter	0.748252
Acinetobacter	Edaphobacter	0.86515
Dokdonella	Edaphobacter	0.734266
Rhodanobacter	Edaphobacter	0.804196
Dyella	Edaphobacter	0.832168
Rhizobium	Edaphobacter	0.818182
Mesorhizobium	Edaphobacter	0.846154
Sphingomonas	Tepidisphaera	0.755245
Terriglobus	Tepidisphaera	0.72028
Methylacidimicrobium	Tepidisphaera	0.818182
Acidicapsa	Tepidisphaera	0.839161
Gluconacetobacter	Tepidisphaera	0.72028
Geobacter	Tepidisphaera	0.818182
Singulisphaera	Tepidisphaera	0.774082
Terriglobus	Skermanella	0.769231
Methylacidimicrobium	Skermanella	0.937063
Acidicapsa	Skermanella	0.734266
Armatimonas	Skermanella	0.964813
Tepidisphaera	Skermanella	0.755245
Stanieria	Dulcicalothrix	0.974967
Pandoraea	Dulcicalothrix	-0.722534
Calothrix	Dulcicalothrix	0.949275
Cyanomargarita	Dulcicalothrix	0.946291
Pseudochroococcus	Dulcicalothrix	0.952734
Crocosphaera	Dulcicalothrix	0.818121
Kaistia	Roseomonas	0.713287
Niveispirillum	Roseomonas	0.898251
Flavobacterium	Roseomonas	0.722811
Aquitalea	Silvimonas	0.760096
Ralstonia	Silvimonas	0.814574
Herbaspirillum	Silvimonas	0.724242
Chromobacterium	Silvimonas	0.874827
Klebsiella	Silvimonas	0.717072
Magnetospirillum	Silvimonas	0.799535
Desulfovibrio	Silvimonas	0.710597
Brevundimonas	Silvimonas	0.731413
Arcicella	Flectobacillus	0.728504
Cyanomargarita	Flectobacillus	0.748792
Stanieria	Cymatolege	0.976911
Citrobacter	Cymatolege	-0.716077
Pandoraea	Cymatolege	-0.733715
Calothrix	Cymatolege	0.947974
Cyanomargarita	Cymatolege	0.941387
Pseudochroococcus	Cymatolege	0.937011
Crocosphaera	Cymatolege	0.81081
Dulcicalothrix	Cymatolege	0.987472
Reyranella	Komagataeibacter	0.755245
Gluconacetobacter	Komagataeibacter	0.783217
Nitrospirillum	Komagataeibacter	0.778952
Acidocella	Komagataeibacter	0.788092
Pelomonas	Mitsuaria	0.900177
Curvibacter	Mitsuaria	0.809108
Phenylobacterium	Mitsuaria	0.714537
Comamonas	Sphingobium	0.728548
Delftia	Sphingobium	0.776224
Aquitalea	Sphingobium	0.741259
Magnetospirillum	Sphingobium	0.769231
Acidovorax	Sphingobium	0.713287
Anaerospora	Sphingobium	0.732413
Buttiauxella	Sphingobium	0.874126
Chitinophaga	Sphingobium	0.760582
Devosia	Sphingobium	0.811189
Niabella	Sphingobium	0.743864
Brevundimonas	Sphingobium	0.951049
Sphingomonas	Nevskia	0.762238
Caulobacter	Nevskia	0.72028
Gluconacetobacter	Nevskia	0.867133
Edaphobacter	Nevskia	0.734266
Tepidisphaera	Nevskia	0.804196
Komagataeibacter	Nevskia	0.713287
Achromobacter	Cupriavidus	0.797203
Paraburkholderia	Cupriavidus	0.713287
Pseudomonas	Cupriavidus	0.72028
Stenotrophomonas	Cupriavidus	0.921192
Pandoraea	Cupriavidus	0.72028
Chromobacterium	Cupriavidus	0.734266
Dokdonella	Cupriavidus	0.727273
Dyella	Cupriavidus	0.713287
Mesorhizobium	Cupriavidus	0.762238
Granulicella	Chitinimonas	0.719605
Reyranella	Chitinimonas	0.709022
Gluconacetobacter	Chitinimonas	0.730187
Komagataeibacter	Chitinimonas	0.839539
Methylacidimicrobium	Oceanibaculum	0.739055
Reyranella	Oceanibaculum	0.767076
Niveispirillum	Oceanibaculum	0.732866
Geobacter	Oceanibaculum	0.879161
Tepidisphaera	Oceanibaculum	0.753066
Skermanella	Oceanibaculum	0.756569
Chitinophaga	Bdellovibrio	0.761915
Serratia	Filimonas	0.806706
Enterobacter	Filimonas	0.720124
Klebsiella	Filimonas	0.795949
Ferrovibrio	Filimonas	-0.723448
Paraburkholderia	Paraclostridium	0.711034
Dyella	Paraclostridium	0.777584
Caballeronia	Paraclostridium	0.837129
Cupriavidus	Paraclostridium	0.735553
Phenylobacterium	Erythrobacter	0.708776
Rhodopseudomonas	Pectobacterium	0.711034
Serratia	Pectobacterium	0.921192
Pseudomonas	Pectobacterium	0.763574
Aquitalea	Pectobacterium	0.725045
Citrobacter	Pectobacterium	0.85114
Pandoraea	Pectobacterium	0.858145
Ralstonia	Pectobacterium	0.76585
Herbaspirillum	Pectobacterium	0.721542
Chromobacterium	Pectobacterium	0.763574
Enterobacter	Pectobacterium	0.714035
Klebsiella	Pectobacterium	0.882663
Bradyrhizobium	Pectobacterium	0.777584
Ferrovibrio	Pectobacterium	-0.808743
Dulcicalothrix	Pectobacterium	-0.711321
Silvimonas	Pectobacterium	0.730899
Filimonas	Pectobacterium	0.869178
Arcicella	Rhodomicrobium	0.800119
Desulfovibrio	Rhodomicrobium	0.833042
Anaerospora	Rhodomicrobium	0.740751
Devosia	Rhodomicrobium	0.85114
Brevundimonas	Rhodomicrobium	0.711034
Rhodopseudomonas	Sporomusa	0.818182
Aeromonas	Sporomusa	0.748252
Aquitalea	Sporomusa	0.867133
Chromobacterium	Sporomusa	0.72028
Rhodoferax	Sporomusa	0.845091
Magnetospirillum	Sporomusa	0.797203
Desulfovibrio	Sporomusa	0.922813
Anaerospora	Sporomusa	0.873261
Devosia	Sporomusa	0.846154
Brevundimonas	Sporomusa	0.853147
Silvimonas	Sporomusa	0.717072
Sphingobium	Sporomusa	0.776224
Rhodomicrobium	Sporomusa	0.86515
Citrobacter	Taibaiella	0.850121
Pandoraea	Taibaiella	0.797209
Herbaspirillum	Taibaiella	0.751352
Klebsiella	Taibaiella	0.772517
Bradyrhizobium	Taibaiella	0.776044
Flavobacterium	Taibaiella	0.867269
Buttiauxella	Taibaiella	0.733715
Niabella	Taibaiella	0.738064
Dulcicalothrix	Taibaiella	-0.71098
Cymatolege	Taibaiella	-0.720641
Stanieria	Nostoc	0.753563
Calothrix	Nostoc	0.852302
Cyanomargarita	Nostoc	0.87428
Pseudochroococcus	Nostoc	0.783041
Crocosphaera	Nostoc	0.774206
Dulcicalothrix	Nostoc	0.785745
Flectobacillus	Nostoc	0.763108
Cymatolege	Nostoc	0.771394
Azospirillum	Gemmatimonas	0.755245
Reyranella	Gemmatimonas	0.72028
Kaistia	Gemmatimonas	0.741259
Cylindrospermum	Gemmatimonas	0.734544
Niveispirillum	Gemmatimonas	0.852637
Roseomonas	Gemmatimonas	0.804196
Oceanibaculum	Gemmatimonas	0.816113
Chromobacterium	Uliginosibacterium	0.745241
Gemmata	Uliginosibacterium	0.708709
Mucilaginibacter	Asticcacaulis	0.821058
Aquitalea	Asticcacaulis	0.778952
Ralstonia	Asticcacaulis	0.910054
Caulobacter	Asticcacaulis	0.792987
Herbaspirillum	Asticcacaulis	0.870181
Chromobacterium	Asticcacaulis	0.792987
Klebsiella	Asticcacaulis	0.743864
Magnetospirillum	Asticcacaulis	0.719303
Desulfovibrio	Asticcacaulis	0.716549
Chitinophaga	Asticcacaulis	0.752655
Devosia	Asticcacaulis	0.715794
Brevundimonas	Asticcacaulis	0.736847
Silvimonas	Asticcacaulis	0.942666
Pectobacterium	Asticcacaulis	0.743411
Sporomusa	Asticcacaulis	0.729829
Rhodopseudomonas	Dechloromonas	0.806394
Aeromonas	Dechloromonas	0.722848
Aquitalea	Dechloromonas	0.86088
Curvibacter	Dechloromonas	0.784599
Reyranella	Dechloromonas	0.733745
Chromobacterium	Dechloromonas	0.813658
Clostridium	Dechloromonas	0.802761
Phenylobacterium	Dechloromonas	0.711951
Arcicella	Dechloromonas	0.750276
Rhodoferax	Dechloromonas	0.914519
Bradyrhizobium	Dechloromonas	0.715583
Magnetospirillum	Dechloromonas	0.762805
Caballeronia	Dechloromonas	0.766437
Desulfovibrio	Dechloromonas	0.904002
Anaerospora	Dechloromonas	0.786486
Devosia	Dechloromonas	0.780967
Brevundimonas	Dechloromonas	0.759172
Silvimonas	Dechloromonas	0.73563
Rhodomicrobium	Dechloromonas	0.760503
Sporomusa	Dechloromonas	0.857247
Uliginosibacterium	Dechloromonas	0.759026
Methylacidimicrobium	Acetobacter	0.728548
Reyranella	Acetobacter	0.721542
Acidicapsa	Acetobacter	0.71804
Cylindrospermum	Acetobacter	0.817988
Gluconacetobacter	Acetobacter	0.749563
Nitrospirillum	Acetobacter	0.847101
Tepidisphaera	Acetobacter	0.795098
Komagataeibacter	Acetobacter	0.837129
Chitinimonas	Acetobacter	0.738534
Oceanibaculum	Acetobacter	0.803509
Terrimonas	Runella	0.725519
Niveispirillum	Prosthecobacter	0.796135
Rhodanobacter	Prosthecobacter	-0.725045
Stanieria	Tychonema	0.905496
Citrobacter	Tychonema	-0.761369
Pandoraea	Tychonema	-0.761369
Calothrix	Tychonema	0.966954
Cyanomargarita	Tychonema	0.927403
Pseudochroococcus	Tychonema	0.881578
Crocosphaera	Tychonema	0.772749
Dulcicalothrix	Tychonema	0.959573
Cymatolege	Tychonema	0.958313
Taibaiella	Tychonema	-0.731537
Nostoc	Tychonema	0.862525
Achromobacter	Bosea	0.748252
Rhodopseudomonas	Bosea	0.713287
Burkholderia	Bosea	0.762238
Paraburkholderia	Bosea	0.923077
Pseudomonas	Bosea	0.804196
Stenotrophomonas	Bosea	0.756569
Novosphingobium	Bosea	0.776224
Aquitalea	Bosea	0.741259
Pandoraea	Bosea	0.853147
Acinetobacter	Bosea	0.826621
Chromobacterium	Bosea	0.797203
Bradyrhizobium	Bosea	0.79021
Dyella	Bosea	0.846154
Caballeronia	Bosea	0.811189
Rhizobium	Bosea	0.867133
Mesorhizobium	Bosea	0.811189
Edaphobacter	Bosea	0.797203
Cupriavidus	Bosea	0.748252
Paraclostridium	Bosea	0.770579
Citrobacter	Pantoea	0.734266
Klebsiella	Pantoea	0.825175
Aeromonas	Hydrogenophaga	0.762238
Comamonas	Hydrogenophaga	0.858145
Delftia	Hydrogenophaga	0.874126
Pseudoxanthomonas	Hydrogenophaga	0.791595
Rhodoferax	Hydrogenophaga	0.802837
Acidovorax	Hydrogenophaga	0.944056
Anaerospora	Hydrogenophaga	0.788752
Buttiauxella	Hydrogenophaga	0.818182
Niabella	Hydrogenophaga	0.803514
Brevundimonas	Hydrogenophaga	0.769231
Sphingobium	Hydrogenophaga	0.783217
Rhodopseudomonas	Sedimentibacter	0.742169
Aeromonas	Sedimentibacter	0.785193
Comamonas	Sedimentibacter	0.797345
Delftia	Sedimentibacter	0.799535
Bradyrhizobium	Sedimentibacter	0.752925
Anaerospora	Sedimentibacter	0.747414
Taibaiella	Sedimentibacter	0.717997
Comamonas	Sphingopyxis	0.735088
Delftia	Sphingopyxis	0.767076
Terrimonas	Sphingopyxis	0.746061
Phenylobacterium	Sphingopyxis	0.805605
Pseudoxanthomonas	Sphingopyxis	0.798246
Niabella	Sphingopyxis	0.775045
Mitsuaria	Sphingopyxis	0.764912
Taibaiella	Sphingopyxis	0.719099
Hydrogenophaga	Sphingopyxis	0.791595
Stanieria	Lyngbya	0.870622
Citrobacter	Lyngbya	-0.784599
Calothrix	Lyngbya	0.857848
Cyanomargarita	Lyngbya	0.845015
Ferrovibrio	Lyngbya	0.736652
Pseudochroococcus	Lyngbya	0.877673
Crocosphaera	Lyngbya	0.774206
Dulcicalothrix	Lyngbya	0.913313
Cymatolege	Lyngbya	0.916144
Pectobacterium	Lyngbya	-0.753225
Taibaiella	Lyngbya	-0.762232
Tychonema	Lyngbya	0.873825
Sedimentibacter	Lyngbya	-0.744942
Stanieria	Drouetiella	0.828289
Calothrix	Drouetiella	0.907632
Cylindrospermum	Drouetiella	0.720002
Pedobacter	Drouetiella	-0.70908
Cyanomargarita	Drouetiella	0.846614
Ferrovibrio	Drouetiella	0.715737
Nitrospirillum	Drouetiella	0.766934
Pseudochroococcus	Drouetiella	0.909079
Crocosphaera	Drouetiella	0.980996
Dulcicalothrix	Drouetiella	0.811311
Cymatolege	Drouetiella	0.811404
Nostoc	Drouetiella	0.7845
Tychonema	Drouetiella	0.800006
Lyngbya	Drouetiella	0.7845
Mucilaginibacter	Fimbriimonas	0.804196
Novosphingobium	Fimbriimonas	0.734266
Ralstonia	Fimbriimonas	0.783842
Caulobacter	Fimbriimonas	0.755245
Reyranella	Fimbriimonas	0.727273
Silvimonas	Fimbriimonas	0.774437
Asticcacaulis	Fimbriimonas	0.800005
Reyranella	Pleomorphomonas	0.776224
Kaistia	Pleomorphomonas	0.818182
Armatimonas	Pleomorphomonas	0.739455
Desulfovibrio	Pleomorphomonas	0.715794
Oceanibaculum	Pleomorphomonas	0.73205
Methylacidimicrobium	Syntrophotalea	0.711099
Reyranella	Syntrophotalea	0.729912
Geobacter	Syntrophotalea	0.914271
Rickettsia	Syntrophotalea	0.737436
Tepidisphaera	Syntrophotalea	0.899221
Nevskia	Syntrophotalea	0.714862
Oceanibaculum	Syntrophotalea	0.930949
Gemmatimonas	Syntrophotalea	0.718624
Acetobacter	Syntrophotalea	0.866876
Mucilaginibacter	Sediminibacterium	0.821058
Reyranella	Sediminibacterium	0.761408
Geobacter	Sediminibacterium	0.733338
Chitinophaga	Sediminibacterium	0.713785
Rickettsia	Sediminibacterium	0.838602
Skermanella	Sediminibacterium	0.722811
Oceanibaculum	Sediminibacterium	0.808437
Fimbriimonas	Sediminibacterium	0.800005
Pleomorphomonas	Sediminibacterium	0.736847
Syntrophotalea	Sediminibacterium	0.777785
Achromobacter	Chryseobacterium	0.786627
Pseudomonas	Chryseobacterium	0.716077
Stenotrophomonas	Chryseobacterium	0.770337
Chromobacterium	Chryseobacterium	0.793682
Acidovorax	Chryseobacterium	0.793682
Cupriavidus	Chryseobacterium	0.72666
Bosea	Chryseobacterium	0.709022
Hydrogenophaga	Chryseobacterium	0.765462
Aquitalea	Paludibacterium	0.771606
Curvibacter	Paludibacterium	0.928785
Phenylobacterium	Paludibacterium	0.753745
Rhodoferax	Paludibacterium	0.755474
Dyella	Paludibacterium	0.793039
Caballeronia	Paludibacterium	0.853767
Uliginosibacterium	Paludibacterium	0.776314
Dechloromonas	Paludibacterium	0.81644
Rhodopseudomonas	Fischerella	-0.720657
Stanieria	Fischerella	0.93517
Calothrix	Fischerella	0.768269
Cylindrospermum	Fischerella	0.734929
Cyanomargarita	Fischerella	0.844903
Bradyrhizobium	Fischerella	-0.727828
Pseudochroococcus	Fischerella	0.875464
Crocosphaera	Fischerella	0.719227
Dulcicalothrix	Fischerella	0.896009
Cymatolege	Fischerella	0.913322
Tychonema	Fischerella	0.806742
Lyngbya	Fischerella	0.879032
Rhodopseudomonas	Propionivibrio	0.865901
Aeromonas	Propionivibrio	0.72034
Delftia	Propionivibrio	0.72034
Aquitalea	Propionivibrio	0.869633
Curvibacter	Propionivibrio	0.81738
Chromobacterium	Propionivibrio	0.81738
Clostridium	Propionivibrio	0.802451
Pelosinus	Propionivibrio	0.716608
Phenylobacterium	Propionivibrio	0.72034
Rhodoferax	Propionivibrio	0.853227
Bradyrhizobium	Propionivibrio	0.76886
Magnetospirillum	Propionivibrio	0.76886
Caballeronia	Propionivibrio	0.772592
Desulfovibrio	Propionivibrio	0.857708
Anaerospora	Propionivibrio	0.78557
Brevundimonas	Propionivibrio	0.776325
Sporomusa	Propionivibrio	0.821113
Uliginosibacterium	Propionivibrio	0.826701
Dechloromonas	Propionivibrio	0.951901
Paludibacterium	Propionivibrio	0.899912
Achromobacter	Bordetella	0.826621
Paraburkholderia	Bordetella	0.73205
Pseudomonas	Bordetella	0.767076
Acinetobacter	Bordetella	0.831579
Chromobacterium	Bordetella	0.760071
Dokdonella	Bordetella	0.714537
Dyella	Bordetella	0.73205
Bosea	Bordetella	0.714537
Chryseobacterium	Bordetella	0.846311
Uliginosibacterium	Propionispora	0.751842
Azospirillum	Ancylobacter	0.746061
Reyranella	Ancylobacter	0.735553
Arcicella	Ancylobacter	0.844985
Magnetospirillum	Ancylobacter	0.728548
Niveispirillum	Ancylobacter	0.766258
Desulfovibrio	Ancylobacter	0.731108
Chitinophaga	Ancylobacter	0.733696
Devosia	Ancylobacter	0.91769
Brevundimonas	Ancylobacter	0.756569
Sphingobium	Ancylobacter	0.781087
Rhodomicrobium	Ancylobacter	0.850877
Sporomusa	Ancylobacter	0.756569
Gemmatimonas	Ancylobacter	0.725045
Prosthecobacter	Ancylobacter	0.742105
Methylacidimicrobium	Poriferisphaera	0.710612
Enterobacter	Poriferisphaera	-0.730017
Kaistia	Poriferisphaera	0.717863
Cylindrospermum	Poriferisphaera	0.735776
Geobacter	Poriferisphaera	0.761369
Tepidisphaera	Poriferisphaera	0.717863
Oceanibaculum	Poriferisphaera	0.886189
Gemmatimonas	Poriferisphaera	0.841132
Syntrophotalea	Poriferisphaera	0.807572
Mucilaginibacter	Methylobacterium	0.713287
Paraburkholderia	Methylobacterium	0.748252
Novosphingobium	Methylobacterium	0.818182
Aquitalea	Methylobacterium	0.72028
Ralstonia	Methylobacterium	0.840082
Caulobacter	Methylobacterium	0.902098
Herbaspirillum	Methylobacterium	0.776224
Reyranella	Methylobacterium	0.818182
Dyella	Methylobacterium	0.776224
Desulfovibrio	Methylobacterium	0.764917
Rhizobium	Methylobacterium	0.727273
Silvimonas	Methylobacterium	0.717072
Asticcacaulis	Methylobacterium	0.78597
Fimbriimonas	Methylobacterium	0.839161
Pleomorphomonas	Methylobacterium	0.748252
Rhodopseudomonas	Aquabacterium	0.779483
Aquitalea	Aquabacterium	0.907617
Curvibacter	Aquabacterium	0.758127
Reyranella	Aquabacterium	0.74389
Arcicella	Aquabacterium	0.714277
Rhodoferax	Aquabacterium	0.917616
Magnetospirillum	Aquabacterium	0.708297
Desulfovibrio	Aquabacterium	0.834014
Anaerospora	Aquabacterium	0.838758
Devosia	Aquabacterium	0.711856
Brevundimonas	Aquabacterium	0.775924
Rhodomicrobium	Aquabacterium	0.770153
Sporomusa	Aquabacterium	0.89338
Dechloromonas	Aquabacterium	0.846755
Hydrogenophaga	Aquabacterium	0.708297
Paludibacterium	Aquabacterium	0.774551
Propionivibrio	Aquabacterium	0.824458
Stanieria	Halomicronema	0.7763
Pseudochroococcus	Halomicronema	0.714291
Rickettsia	Halomicronema	0.738584
Cymatolege	Halomicronema	0.725232
Fischerella	Halomicronema	0.867647
Stanieria	Gloeocapsopsis	0.782827
Calothrix	Gloeocapsopsis	0.718694
Cylindrospermum	Gloeocapsopsis	0.892727
Cyanomargarita	Gloeocapsopsis	0.793599
Ferrovibrio	Gloeocapsopsis	0.797816
Nitrospirillum	Gloeocapsopsis	0.864155
Pseudochroococcus	Gloeocapsopsis	0.845174
Crocosphaera	Gloeocapsopsis	0.849411
Dulcicalothrix	Gloeocapsopsis	0.715065
Cymatolege	Gloeocapsopsis	0.710473
Nostoc	Gloeocapsopsis	0.798285
Acetobacter	Gloeocapsopsis	0.81263
Drouetiella	Gloeocapsopsis	0.81093
Fischerella	Gloeocapsopsis	0.749554
Reyranella	Pedomicrobium	0.863163
Niveispirillum	Pedomicrobium	0.71831
Geobacter	Pedomicrobium	0.715794
Komagataeibacter	Pedomicrobium	0.743864
Oceanibaculum	Pedomicrobium	0.889281
Erythrobacter	Pedomicrobium	0.727113
Gemmatimonas	Pedomicrobium	0.849128
Acetobacter	Pedomicrobium	0.826012
Syntrophotalea	Pedomicrobium	0.832532
Ancylobacter	Pedomicrobium	0.736381
Poriferisphaera	Pedomicrobium	0.789514
Ralstonia	Massilia	0.764089
Chromobacterium	Massilia	0.816113
Arcicella	Massilia	0.758991
Chitinophaga	Massilia	0.740751
Devosia	Massilia	0.809108
Brevundimonas	Massilia	0.71804
Silvimonas	Massilia	0.761428
Asticcacaulis	Massilia	0.738138
Fimbriimonas	Massilia	0.823119
Chryseobacterium	Massilia	0.749135
Ancylobacter	Massilia	0.721053
Stanieria	Haloleptolyngbya	0.72688
Nitrospirillum	Haloleptolyngbya	0.739328
Pseudochroococcus	Haloleptolyngbya	0.739325
Rickettsia	Haloleptolyngbya	0.796575
Crocosphaera	Haloleptolyngbya	0.812723
Drouetiella	Haloleptolyngbya	0.780445
Fischerella	Haloleptolyngbya	0.732452
Halomicronema	Haloleptolyngbya	0.897349
Gloeocapsopsis	Haloleptolyngbya	0.717004
Aquitalea	Brucella	0.811189
Ralstonia	Brucella	0.738147
Caulobacter	Brucella	0.727273
Reyranella	Brucella	0.86014
Terrimonas	Brucella	0.734266
Phenylobacterium	Brucella	0.748252
Arcicella	Brucella	0.709143
Rhodoferax	Brucella	0.78171
Desulfovibrio	Brucella	0.821058
Chitinophaga	Brucella	0.732413
Devosia	Brucella	0.783217
Sporomusa	Brucella	0.79021
Asticcacaulis	Brucella	0.750882
Dechloromonas	Brucella	0.751907
Pleomorphomonas	Brucella	0.818182
Methylobacterium	Brucella	0.804196
Aquabacterium	Brucella	0.829313
Massilia	Brucella	0.753066
Reyranella	Archangium	0.815198
Nitrospirillum	Archangium	0.801629
Acidocella	Archangium	0.736422
Komagataeibacter	Archangium	0.90618
Chitinimonas	Archangium	0.77836
Oceanibaculum	Archangium	0.747359
Acetobacter	Archangium	0.865843
Syntrophotalea	Archangium	0.802793
Pedomicrobium	Archangium	0.86554
Mucilaginibacter	Hyphomicrobium	0.795794
Ralstonia	Hyphomicrobium	0.725665
Caulobacter	Hyphomicrobium	0.78171
Herbaspirillum	Hyphomicrobium	0.760582
Kaistia	Hyphomicrobium	0.711285
Rhizobium	Hyphomicrobium	0.718328
Geobacter	Hyphomicrobium	0.718328
Singulisphaera	Hyphomicrobium	0.839518
Pleomorphomonas	Hyphomicrobium	0.809879
Methylobacterium	Hyphomicrobium	0.760582
Brucella	Hyphomicrobium	0.795794
Niveispirillum	Algoriphagus	0.941901
Roseomonas	Algoriphagus	0.898251
Oceanibaculum	Algoriphagus	0.713534
Gemmatimonas	Algoriphagus	0.863163
Pedomicrobium	Algoriphagus	0.723592
Rhodopseudomonas	Parabacteroides	0.849982
Comamonas	Parabacteroides	0.74992
Delftia	Parabacteroides	0.725214
Aquitalea	Parabacteroides	0.764204
Magnetospirillum	Parabacteroides	0.717416
Anaerospora	Parabacteroides	0.887401
Brevundimonas	Parabacteroides	0.709618
Sporomusa	Parabacteroides	0.787598
Dechloromonas	Parabacteroides	0.712895
Propionivibrio	Parabacteroides	0.720021
Propionispora	Parabacteroides	0.755239
Aquabacterium	Parabacteroides	0.746173
Methylacidimicrobium	Asaia	0.776224
Granulicella	Asaia	0.755245
Acidicapsa	Asaia	0.727273
Gluconacetobacter	Asaia	0.825175
Nitrospirillum	Asaia	0.792987
Acidocella	Asaia	0.7986
Tepidisphaera	Asaia	0.846154
Komagataeibacter	Asaia	0.867133
Nevskia	Asaia	0.79021
Acetobacter	Asaia	0.847637
Syntrophotalea	Asaia	0.756249
Archangium	Asaia	0.818837
Stanieria	Aliinostoc	0.872269
Pandoraea	Aliinostoc	-0.713298
Calothrix	Aliinostoc	0.713139
Cylindrospermum	Aliinostoc	0.718146
Cyanomargarita	Aliinostoc	0.809964
Pseudochroococcus	Aliinostoc	0.78824
Dulcicalothrix	Aliinostoc	0.831687
[truncated: 25,306 more rows]
