# Supplementary material for: The microbiome and metatranscriptome of a panel from the Sarracenia mapping population reveal complex assembly and function involving host influence
Source: Front Plant Sci. 2024 Oct 15;15:1445713. doi: 10.3389/fpls.2024.1445713 (PMC11518717; doi:10.3389/fpls.2024.1445713)
Supplement: Supplementary Table S2 — metatranscriptome data. [file Table2.xlsx]

## Sheet: data_count
	Sample 1	Sample 2	Sample 3	Sample 4	Sample 5	Sample 6	Sample 7	Sample 8	Sample 9	Sample 10	Sample 11	Sample 12
metrans_1_length_8048	75	39	115	9765	791	328	597	69126	352	359	4	209
metrans_2_length_4652	0	0	21122	36	29	25	0	29	16	11	37	36
metrans_3_length_4198	3	9	5	97	13	66	4	14163	18	18	0	22
metrans_4_length_4150	10	0	23	36	50	39	9	8805	2	6	3	93
metrans_5_length_3843	7	6	12	30	6	17	5	12447	5	8	0	61
metrans_6_length_3710	26	14	30	6327	425	96	288	30667	168	73	3	38
metrans_7_length_3694	0	0	1	1882	83	15	154	7345	25	2	0	9
metrans_8_length_3633	7	10	9	21	25	34	0	9574	7	34	1	39
metrans_9_length_3630	1	2	9	795	47	26	26	11194	126	51	0	14
metrans_10_length_3606	49	17	56	14927	57	146	7	54	39	250	1	429
metrans_11_length_3606	1	2	3	772	51	23	30	11255	109	47	0	9
metrans_12_length_3497	4	0	2	3593	112	18	435	24686	136	12	0	3
metrans_13_length_3442	4	0	2	3593	112	17	435	24940	136	10	0	3
metrans_14_length_3380	0	18	12	6	2285	7	3	19	150	8	0	7
metrans_15_length_3309	35	0	25	5	1	11	0	3235	0	2	0	10
metrans_16_length_3263	3	14	17	1794	158	57	93	18047	26	54	0	53
metrans_17_length_3236	4	0	5	3019	79	29	202	11235	85	42	0	1
metrans_18_length_3222	0	0	5	5760	155	26	799	30919	183	33	0	0
metrans_19_length_3212	6	4	11	13518	21	106	5	27	42	115	0	36
metrans_20_length_3091	25	7	19	58310	54	53	7	39	22	137	0	82
metrans_21_length_3082	6	0	30	2	15	39	4	3990	1	11	1	24
metrans_22_length_3077	17	10	43	3735	170	69	305	17722	115	126	0	22
metrans_23_length_3043	0	2	2	26	22	17	12	6761	2	18	0	5
metrans_24_length_3032	13	17	36	16118	736	40	871	52526	268	111	0	84
metrans_25_length_2957	0	0	6	1577	55	15	158	5378	44	0	0	9
metrans_26_length_2849	13	0	8	509	31	25	59	5773	35	24	0	6
metrans_27_length_2839	3	6	0	12361	380	8	761	13133	797	13	0	6
metrans_28_length_2828	17	12	42	3644	200	83	225	19524	85	184	0	53
metrans_29_length_2794	172	4	9	14	9	27	0	4629	0	19	0	15
metrans_30_length_2776	11	5	8	4	26	39	0	8793	7	11	0	30
metrans_31_length_2763	17	0	12	11	24	40	0	10089	18	27	1	28
metrans_32_length_2740	86	4	102	153	27258	239	0	94	4906	451	0	117
metrans_33_length_2676	22	0	9	7	4	16	1	7034	15	86	7	7
metrans_34_length_2631	33	0	34	1	14	15	0	5587	1	7	0	0
metrans_35_length_2630	11	0	129	70	6	0	0	2030	2	1	3	15
metrans_36_length_2604	23	0	4	8949	226	25	510	6694	350	11	0	26
metrans_37_length_2588	7	9	0	1282	33	29	95	3819	89	43	0	18
metrans_38_length_2497	1	0	9	7	21	15	1	9	1	7	12	1866
metrans_39_length_2487	2	0	9	5992	129	36	293	10069	91	94	0	14
metrans_40_length_2465	1	5	5	27	24	51	0	7486	17	26	8	28
metrans_41_length_2432	0	4	8	11337	242	16	550	21921	372	27	1	33
metrans_42_length_2430	69	16	81	176	23312	251	3	109	4588	335	1	145
metrans_43_length_2421	0	0	1	1	6	15	0	3213	6	1	0	3
metrans_44_length_2414	0	2	3	2677	71	31	273	5500	108	31	4	22
metrans_45_length_2414	15	0	26	6753	35	31	15	45	24	30	0	41
metrans_46_length_2299	152	11	8	22	2	18	3	3820	0	22	0	8
metrans_47_length_2289	4	32	12	40	24	22	2	5359	16	16	63	4
metrans_48_length_2278	13	4	12	134	2034	73	2	33	687	51	0	60
metrans_49_length_2257	4	0	5	2223	58	19	633	3367	25	6	0	281
metrans_50_length_2246	2	1	9	14137	237	15	717	20301	381	26	0	1
metrans_51_length_2241	1	0	2	854	25	5	87	3306	20	11	5	3
metrans_52_length_2227	32	0	63	27708	42	73	0	45	18	113	0	53
metrans_53_length_2209	14	3	30	6783	427	109	478	35818	251	189	0	46
metrans_54_length_2203	3	5	1	3527	60	22	308	11991	250	23	0	3
metrans_55_length_2203	18	1	22	4265	49	76	7	21	17	38	7	5
metrans_56_length_2202	11	3	1	9824	258	37	761	35499	120	22	0	12
metrans_57_length_2179	1	9	4	9270	228	30	911	18456	412	122	5	17
metrans_58_length_2175	6	0	3	2976	67	11	180	2869	127	0	0	35
metrans_59_length_2165	4	1	7	1907	98	47	140	14499	43	81	0	17
metrans_60_length_2144	0	0	10	94878	1796	26	6227	119610	3414	64	0	24
metrans_61_length_2123	16	9	26	3392	45	69	13	21	9	107	0	42
metrans_62_length_2122	0	0	5	4081	62	6	144	7337	60	17	0	0
metrans_63_length_2120	14	8	1	1650	81	9	255	1628	172	15	0	2
metrans_64_length_2115	1	0	3	1582	225	48	319	6691	298	65	0	3
metrans_65_length_2083	100	0	193	260	72	114	102	1421	29	359	7	147
metrans_66_length_2058	5	9	15	35596	3352	62	1988	121941	947	186	0	46
metrans_67_length_2021	0	0	16	4	6	38	0	5700	16	3	3	36
metrans_68_length_2018	7	14	8	59	7	1763	0	8	16	164	0	24
metrans_69_length_1973	10	8	21	27	27	6973	0	585	92	1767	0	30
metrans_70_length_1954	1	0	3	22915	396	27	1481	23763	762	17	0	1
metrans_71_length_1941	2	5	0	14	4	10	4	1045	9	17	0	11
metrans_72_length_1931	0	0	0	4047	99	12	349	8053	151	21	1	15
metrans_73_length_1922	15	4	105	1	4	1	1	1726	1	7	9	43
metrans_74_length_1905	0	0	2	4492	43	9	337	1600	168	20	0	0
metrans_75_length_1899	1	12	14	8	8	17	0	4332	20	16	4	0
metrans_76_length_1895	11	0	10	3648	136	46	213	2591	261	94	0	16
metrans_77_length_1880	0	5	0	3309	212	29	374	2780	365	5	0	1
metrans_78_length_1858	0	0	7	3250	113	26	293	2052	308	17	0	9
metrans_79_length_1854	13	1	2	23	2	33	0	1220	11	7	0	5
metrans_80_length_1830	2	0	8	14068	130	22	626	16242	328	21	0	14
metrans_81_length_1811	101	0	14	15	9	16	0	2769	15	4	0	17
metrans_82_length_1803	4	0	0	1663	69	14	137	7334	25	12	3	65
metrans_83_length_1794	15	0	1	753	70	87	148	3022	35	334	0	38
metrans_84_length_1790	7	0	3	12	1	14	0	1032	0	6	0	0
metrans_85_length_1788	0	3	0	55	13	3	8	914	11	6	0	5
metrans_86_length_1782	3	0	10	5	20	16	0	1932	1	22	0	5
metrans_87_length_1774	1	0	0	3403	100	17	278	16121	107	20	3	13
metrans_88_length_1753	9	0	18	7104	2588	53	5	50	95	91	13	53
metrans_89_length_1752	13	0	26	12210	5	24	0	11	15	31	14	24
metrans_90_length_1742	27	1	20	2011	64	66	33	1812	96	161	0	58
metrans_91_length_1740	0	0	1	13	10	9	0	623	10	19	0	4
metrans_92_length_1737	0	0	5	15186	278	8	1094	20126	759	51	0	2
metrans_93_length_1734	0	0	3416	9	6	8	0	8	5	3	3	0
metrans_94_length_1733	1	4	1	5942	28	29	18	32	17	57	2	13
metrans_95_length_1733	5	4	8	1573	11	73	3	11	11	39	0	62
metrans_96_length_1731	0	0	3	6634	157	9	503	12681	273	21	0	0
metrans_97_length_1726	6	0	9	19658	375	11	1579	21975	663	16	0	18
metrans_98_length_1725	6	4	8	36	11	3682	2	32	18	452	0	0
metrans_99_length_1723	0	0	9	20	6	29	0	2057	3	19	0	13
metrans_100_length_1718	0	0	0	1565	34	26	102	1772	45	13	0	0
metrans_101_length_1701	0	0	3	2186	20	8	99	2807	87	18	0	0
metrans_102_length_1689	3	0	46	8	16	11	7	73	4	3	0	2203
metrans_103_length_1688	0	0	2	5236	129	13	2187	7099	62	31	0	16
metrans_104_length_1683	0	5	15	12	4	8	4	5412	1	21	0	2
metrans_105_length_1673	11	0	17	1579	76	28	36	531	152	64	0	20
metrans_106_length_1670	9	0	2	5617	98	23	398	8034	249	7	9	2
metrans_107_length_1669	3	0	6	0	2	13	0	1570	1	0	0	8
metrans_108_length_1661	9	1	2	10163	211	29	570	10717	363	10	9	2
metrans_109_length_1653	0	0	7	1338	26	15	238	2948	55	0	0	6
metrans_110_length_1651	5	0	0	728	24	26	56	1749	63	1	0	13
metrans_111_length_1651	4	3	4	6	6	8	0	1247	0	8	0	5
metrans_112_length_1648	0	0	2	1077	79	25	88	4913	102	17	7	12
metrans_113_length_1647	0	0	0	4703	82	1	283	2783	138	12	0	1
metrans_114_length_1644	0	0	0	0	4	6	0	5	1	1	3	2831
metrans_115_length_1625	0	0	4	2534	360	28	274	3496	461	18	0	3
metrans_116_length_1624	1	0	9	134	2310	16	0	7	1246	6	4	19
metrans_117_length_1624	11	0	14	1609	73	23	36	532	148	64	0	20
metrans_118_length_1622	8	0	2	0	4	0	0	893	0	0	0	5
metrans_119_length_1618	0	0	3	4720	151	12	287	1885	272	7	0	0
metrans_120_length_1616	0	0	5	3	1389	16	0	8	234	9	0	0
metrans_121_length_1616	3	0	0	37	21	20	0	844	1	9	0	9
metrans_122_length_1610	12	0	1	7740	170	11	365	9398	409	14	0	8
metrans_123_length_1603	9	0	1	14711	164	3	953	15255	415	46	0	0
metrans_124_length_1600	0	0	3	4	0	2	0	671	0	8	0	7
metrans_125_length_1594	0	0	7	2086	28	1	139	2429	62	17	0	9
metrans_126_length_1584	5	0	6	3138	125	33	357	1355	223	21	0	18
metrans_127_length_1574	0	1	0	725	17	17	14	398	65	28	0	3
metrans_128_length_1569	0	0	1	15	3	5	0	2944	3	13	7	0
metrans_129_length_1566	1	0	4	3611	188	8	391	4570	285	5	0	0
metrans_130_length_1566	1	0	13	1585	20	21	0	3	8	7	7	10
metrans_131_length_1566	0	0	46	16	127	23	1	85	7	30	0	872
metrans_132_length_1560	0	0	0	31	1737	7	0	17	1030	14	0	11
metrans_133_length_1559	1	0	9	10	4	9	0	3905	6	14	0	10
metrans_134_length_1555	0	0	9	11	9	16	1	1224	6	8	0	16
metrans_135_length_1549	0	4	0	819	23	1	58	1880	25	1	1	6
metrans_136_length_1538	15	5	11	2938	22	24	0	23	12	80	0	29
metrans_137_length_1533	5	0	1	8	737	4	0	9	41	1	0	16
metrans_138_length_1529	0	0	16	8	5	1021	0	152	25	384	0	1
metrans_139_length_1528	0	0	12	802	28	13	95	1665	41	6	3	10
metrans_140_length_1526	4	0	0	2835	171	13	243	15023	22	32	0	19
metrans_141_length_1523	0	0	5	5	1721	10	0	5	54	0	6	48
metrans_142_length_1515	0	0	0	616	8	7	32	2543	67	25	0	0
metrans_143_length_1508	13	1	17	114064	32	63	1	8	27	35	1	7
metrans_144_length_1502	0	0	3	9	2	7	0	2394	2	3	0	1
metrans_145_length_1497	0	0	6	3951	151	4	181	8610	211	3	0	0
metrans_146_length_1489	0	0	0	7483	370	82	423	2070	614	1	0	2
metrans_147_length_1481	2	0	2	2	2	1	0	3075	1	0	0	25
metrans_148_length_1479	3	0	0	4444	78	15	308	6818	64	21	0	7
metrans_149_length_1477	17	0	18	1315	71	39	117	3465	23	36	0	55
metrans_150_length_1470	9	7	16	21	17	11	0	649	13	2	23	25
metrans_151_length_1469	2	0	1	1341	40	5	67	1489	38	0	0	6
metrans_152_length_1468	0	0	6	7	17	8	0	988	13	15	0	0
metrans_153_length_1466	0	0	0	15803	359	7	1283	25180	566	52	0	11
metrans_154_length_1463	9	1	112	2	3	6	0	1142	0	13	0	0
metrans_155_length_1458	0	0	0	18162	214	12	1389	18614	548	19	0	16
metrans_156_length_1447	5	1	4	19	7	8	7	895	1	6	0	0
metrans_157_length_1444	1	1	11	2357	11	9	90	2978	40	32	0	5
metrans_158_length_1437	0	1	6	512	13	9	13	1483	8	24	0	22
metrans_159_length_1434	19	0	26	4	8	10	0	807	0	0	0	0
metrans_160_length_1432	17	0	4	3667	239	100	243	2413	110	104	0	33
metrans_161_length_1429	3	13	2	9359	312	18	708	15290	516	27	8	100
metrans_162_length_1427	6	1	20	677	51	38	57	1005	31	75	0	18
metrans_163_length_1425	13	1	13	2458	12	41	1	9	6	29	12	38
metrans_164_length_1424	6	1	13	6213	196	27	27	4415	461	29	3	10
metrans_165_length_1419	0	0	0	875	41	10	17	2215	14	6	0	0
metrans_166_length_1419	5	0	0	30	11	0	0	1463	13	4	0	13
metrans_167_length_1418	0	0	9	4037	57	19	933	966	103	24	0	4
metrans_168_length_1418	3	0	6	3084	64	10	159	2722	143	14	0	9
metrans_169_length_1411	0	0	4	1	1	0	0	6	3	3	7	1910
metrans_170_length_1410	0	0	4	731	15	6	49	1518	52	3	1	10
metrans_171_length_1407	0	0	0	3092	84	12	544	3654	206	21	0	2
metrans_172_length_1403	0	0	6	2	3	13	0	1402	0	0	0	0
metrans_173_length_1402	4	0	5	2	1050	23	1	6	58	5	0	4
metrans_174_length_1397	0	0	5	950	58	7	39	1002	58	3	0	0
metrans_175_length_1397	0	0	0	127	11	4	11	540	0	10	0	0
metrans_176_length_1396	12	2	13	2514	77	28	196	2359	76	105	0	35
metrans_177_length_1396	5	0	27	0	0	13	0	2127	5	0	0	1
metrans_178_length_1396	11	4	1	331	73	6	50	222	7	10	0	6
metrans_179_length_1391	3	6	11	35	15	14039	0	169	59	268	1	5
metrans_180_length_1388	10	4	11	20	2292	39	0	15	2395	41	0	29
metrans_181_length_1387	3	5	1	742	56	27	49	1019	43	71	0	16
metrans_182_length_1384	2	0	7	8	2	11	0	2821	0	11	0	6
metrans_183_length_1377	0	4	1	7106	182	1	451	1430	742	23	0	1
metrans_184_length_1376	8	0	10	7957	10	53	0	20	5	87	0	21
metrans_185_length_1373	0	4	4	18826	350	6	1246	23826	790	29	0	17
metrans_186_length_1373	1	0	6	0	9	7	0	1623	7	0	0	1
metrans_187_length_1369	6	1	0	0	8	1	1	1912	0	7	0	3
metrans_188_length_1368	4	0	8	3191	66	45	0	7	17	24	0	13
metrans_189_length_1363	10	0	1	19	10	4	0	1469	3	0	0	1
metrans_190_length_1363	9	0	23	4	2	6	0	564	0	2	1	14
metrans_191_length_1362	3	0	11	2982	12	19	4	2	6	36	0	1
metrans_192_length_1355	1427	1	0	1	1	1	0	1	0	0	0	7
metrans_193_length_1354	0	1	7	147	24	15	20	1291	1	11	0	21
metrans_194_length_1350	0	0	0	10810	760	1	873	2644	1021	6	0	16
metrans_195_length_1350	24	4	50	32	6	30	1	827	7	2	0	24
metrans_196_length_1348	15	0	6	9	4	9	0	2051	2	1	1	1
metrans_197_length_1344	6	0	1	1699	39	24	86	2120	43	10	0	12
metrans_198_length_1344	1	0	0	8	11	20	0	752	7	0	6	7
metrans_199_length_1343	0	0	6	14613	275	6	972	16882	524	16	0	6
metrans_200_length_1342	1	0	0	6	16	3355	0	103	2	222	0	25
metrans_201_length_1340	0	0	2	999	35	3	72	3323	78	20	0	16
metrans_202_length_1335	0	16	3	7	992	4	0	14	130	18	0	0
metrans_203_length_1334	0	0	8	26	5	9	0	624	0	2	0	0
metrans_204_length_1327	24	0	85	10	39	9	5	3197	8	21	14	194
metrans_205_length_1319	12	0	17	3081	39	59	255	1547	40	52	0	40
metrans_206_length_1316	2	0	15	88	25	7123	14	62746	8	181	4	20
metrans_207_length_1313	13	1	25	69	84	7047	8	62014	2	306	4	21
metrans_208_length_1309	42	5	21	33	10011	82	10	13	1770	207	1	70
metrans_209_length_1309	6	63	14	2682	363	83	209	124	21	158	14	212
metrans_210_length_1306	0	0	0	3577	69	0	216	1406	132	2	0	0
metrans_211_length_1305	2	8	3	2340	138	9	234	1907	81	0	0	0
metrans_212_length_1305	17	0	54	0	0	2	0	1060	0	0	0	8
metrans_213_length_1303	4	0	3	20297	500	8	1332	26629	730	4	0	7
metrans_214_length_1302	0	0	0	5307	200	5	129	3005	108	0	0	3
metrans_215_length_1302	6	0	0	11	5	19	0	834	0	9	6	17
metrans_216_length_1293	0	0	1	5796	190	6	205	4527	476	13	0	0
metrans_217_length_1291	0	0	14	400	6	17	59	1366	36	29	0	39
metrans_218_length_1290	0	0	6	23215	390	12	1780	25148	727	63	0	0
metrans_219_length_1290	0	0	0	0	648	22	0	2	33	0	0	12
metrans_220_length_1288	43	0	5	4	2	11	0	1840	8	1	0	139
metrans_221_length_1285	0	0	10	77	10	1988	6	199	34	501	0	40
metrans_222_length_1285	38	0	5	4	1	11	0	2176	8	1	0	139
metrans_223_length_1281	1	0	0	3899	64	27	269	5092	91	38	0	6
metrans_224_length_1277	0	13	53	13	78	22813	0	1369	172	6375	0	190
metrans_225_length_1274	19	0	15	20	13	10274	2	3	11	19	0	49
metrans_226_length_1272	5	0	0	12951	341	7	930	11263	575	8	4	5
metrans_227_length_1270	0	0	1	138	20	9	5	1313	61	7	0	10
metrans_228_length_1269	121	14	45565	32	17	53	2	10	2	25	31	32
metrans_229_length_1268	21	6	4	10	3	3	0	1148	0	1	0	0
metrans_230_length_1266	0	0	3	3327	82	26	251	955	115	7	0	21
metrans_231_length_1265	17	10	49	2086	104	140	108	1074	140	400	0	126
metrans_232_length_1263	0	0	0	27092	324	12	2011	20234	797	63	6	9
metrans_233_length_1260	1	0	5	2125	79	2	189	3112	76	17	6	2
metrans_234_length_1259	0	0	1	57	12	12	0	532	1	0	0	5
metrans_235_length_1258	0	0	0	3847	113	6	375	12030	122	21	0	2
metrans_236_length_1258	0	0	7	1	14	1363	1	134	20	266	0	7
metrans_237_length_1255	5	11	13	2980	131	101	38	123	16	396	1	336
metrans_238_length_1255	11	0	7	723	14	8	20	1390	20	42	0	4
metrans_239_length_1255	1	0	29	4	7	5	0	784	0	7	0	5
metrans_240_length_1255	0	0	488	2	0	14	0	11	3	4	0	0
metrans_241_length_1254	3	0	1	1715	9	13	0	4	11	14	0	13
metrans_242_length_1250	0	1	7	3526	36	21	247	1720	159	15	0	5
metrans_243_length_1247	7	5	28003	40	25	106	13	23	9	22	22	11
metrans_244_length_1246	0	0	12	14026	12	12	0	2	1	0	0	0
metrans_245_length_1245	0	10	7	29	5	61	0	3714	1	25	0	7
metrans_246_length_1245	0	0	0	8	8	7	0	2	8	0	0	1092
metrans_247_length_1244	5	3	0	3793	174	18	141	17268	45	12	0	22
metrans_248_length_1244	0	13	60	8	67	20312	0	1023	167	5077	0	287
metrans_249_length_1244	0	0	4	2997	59	5	204	4547	128	24	0	3
metrans_250_length_1243	11	0	1	5638	64	17	482	2703	240	5	0	19
metrans_251_length_1241	0	0	0	5	23	3	0	0	3	1	0	2453
metrans_252_length_1239	93	2	71	125	19899	533	9	127	4140	607	0	203
metrans_253_length_1237	623	0	0	9	0	3	0	5	0	2	0	1
metrans_254_length_1236	8	5	14	14	10	7815	0	100	29	116	0	19
metrans_255_length_1236	1	2	15	56	1485	31	0	12	1010	39	0	9
metrans_256_length_1235	13	5	78	9	2	0	4	726	1	0	0	3
metrans_257_length_1233	0	0	8	1961	59	6	61	3149	31	10	4	9
metrans_258_length_1231	0	1	5	4228	81	12	309	5456	126	1	0	3
metrans_259_length_1231	3	4	4	1169	71	18	122	1242	132	9	0	0
metrans_260_length_1231	0	0	0	0	1319	7	0	0	681	0	0	2
metrans_261_length_1230	0	5	8	0	4	4	6	3	0	3	2	2046
metrans_262_length_1227	0	0	0	1178	15	6	41	2386	8	12	4	17
metrans_263_length_1227	12	0	0	1537	54	29	67	741	102	64	0	1
metrans_264_length_1226	5	0	14	11	37	7	0	5286	10	1	0	115
metrans_265_length_1222	5	0	0	3	9	8	0	0	0	13817	5	11
metrans_266_length_1222	16	0	5	2641	82	48	155	699	73	126	0	38
metrans_267_length_1222	0	0	0	2	1368	5	0	0	151	18	0	1
metrans_268_length_1222	1	3	21	9	1980	71	10	27	740	73	0	30
metrans_269_length_1221	0	8	2	1	1038	10	0	2	43	3	0	4
metrans_270_length_1220	0	1	1	1934	40	10	122	1094	108	4	0	11
metrans_271_length_1219	0	0	1	11	635	2	1	8	27	4	0	9
metrans_272_length_1218	2	0	1	1131	65	14	111	888	81	33	0	9
metrans_273_length_1217	1	0	0	8	4	1	0	11	9	6	0	795
metrans_274_length_1213	0	0	1	808	37	4	82	2782	30	10	0	10
metrans_275_length_1213	1	0	0	158	11	10	21	765	16	10	3	0
metrans_276_length_1212	16	0	5	2643	82	48	152	697	73	126	0	38
metrans_277_length_1212	0	0	0	3	0	4	0	385	1	0	0	1
metrans_278_length_1211	0	0	0	1558	194	38	312	4939	286	52	0	0
metrans_279_length_1206	0	0	2	20625	364	7	1537	22568	723	26	5	18
metrans_280_length_1206	10	0	18	1976	65	20	75	454	186	43	0	30
metrans_281_length_1204	14	0	28	2237	58	118	45	256	73	181	0	31
metrans_282_length_1203	0	0	3	555	15	1	23	1503	30	22	0	6
metrans_283_length_1202	5	0	6	5	1200	18	0	11	9	4	0	0
metrans_284_length_1199	18	1	12	2191	89	32	132	6422	20	40	0	23
metrans_285_length_1199	1	0	0	5110	51	9	271	1723	136	2	1	2
metrans_286_length_1198	6	0	4	1	531	0	0	12	2	0	0	5
metrans_287_length_1197	4	0	5	4272	91	16	187	5063	77	0	0	0
metrans_288_length_1196	24	0	31	5006	130	53	172	426	388	218	0	53
metrans_289_length_1194	0	0	9	11	977	0	15	5	48	0	0	1
metrans_290_length_1193	0	0	0	10	1	0	0	471	9	5	0	1
metrans_291_length_1189	13	0	11	6429	228	0	446	7360	164	0	0	7
metrans_292_length_1189	1	0	1	12	4	10	9	471	9	1	0	8
metrans_293_length_1188	1	0	9	7007	12	19	8	4	16	28	0	11
metrans_294_length_1187	6	14	9	1234	15	54	1	32	3	26	0	43
metrans_295_length_1186	0	5	26	29	323	47	3	846	21	213	8	60
metrans_296_length_1185	6	0	1	5226	242	20	12	2116	488	18	3	0
metrans_297_length_1185	0	6	0	10	7	2	2	609	0	0	0	2
metrans_298_length_1185	0	1	2	13	633	2	0	0	64	6	0	5
metrans_299_length_1183	0	1	0	2	0	15	0	0	11	1	3	3860
metrans_300_length_1181	0	0	8	7	1471	7	3	1	15	9	0	4
metrans_301_length_1180	0	0	9	16	17	15	1	1395	30	14	0	9
metrans_302_length_1178	4	0	1	468	27	3	61	1112	16	41	0	8
metrans_303_length_1174	0	0	19	40	484	82	4	1237	28	63	8	53
metrans_304_length_1171	5	0	5	2289	114	30	208	1266	31	16	0	12
metrans_305_length_1169	9	0	13	42	10	5632	0	23	19	325	0	39
metrans_306_length_1168	4	0	0	13	1498	15	0	9	1178	8	0	1
metrans_307_length_1166	1	0	1	2281	27	15	112	1568	52	15	0	27
metrans_308_length_1164	3	0	7	1118	60	3	28	1496	37	1	0	0
metrans_309_length_1160	0	0	0	429	81	8	49	4129	200	2	0	13
metrans_310_length_1159	3150	6	4	19	16	4	0	6	5	32	0	11
metrans_311_length_1159	0	0	0	20	0	4	0	805	0	7	0	9
metrans_312_length_1152	0	0	3	2	3	2	5	365	3	14	0	11
metrans_313_length_1148	0	0	2	598	19	18	66	1815	29	9	0	6
metrans_314_length_1147	0	0	1	3225	87	5	187	2334	148	2	3	12
metrans_315_length_1146	39	0	0	143	11	30	1	1241	2	58	0	12
metrans_316_length_1146	1	0	2	4	1	31	10	4	4	9	1	556
metrans_317_length_1144	1	0	1	12	2	12	0	501	0	2	1	0
metrans_318_length_1143	13	0	7	4	4	0	0	761	4	0	3	2
metrans_319_length_1142	39	0	0	18	1	23	0	947	1	21	0	12
metrans_320_length_1141	0	0	1	21426	9	37	0	3	1	20	4	8
metrans_321_length_1140	0	0	0	2123	40	13	240	3120	30	20	0	0
metrans_322_length_1139	0	3	0	5665	64	5	418	4546	135	4	0	8
metrans_323_length_1139	1	0	4	4076	81	27	20	888	101	44	8	15
metrans_324_length_1137	10	0	11	1029	36	66	84	1799	63	64	0	24
metrans_325_length_1137	0	0	0	3	355	0	0	9	13	3	1	14
metrans_326_length_1136	0	2	3	13	3664	27	24	11	35	8	1	1
metrans_327_length_1135	2	0	12	15943	280	9	1102	14851	563	32	0	3
metrans_328_length_1135	86	0	10	14	9	12	0	1780	11	1	0	9
metrans_329_length_1132	10	0	5	9478	207	0	421	6958	309	0	8	11
metrans_330_length_1132	3	0	0	412	13	8	50	1469	22	1	0	1
metrans_331_length_1131	15	0	5	2	2	7	0	2135	2	1	0	1
metrans_332_length_1131	0	0	0	19	997	17	0	0	668	7	0	1
metrans_333_length_1131	18	0	2	9	7	1	0	344	8	18	0	0
metrans_334_length_1130	0	0	0	1580	82	10	232	1001	145	23	0	0
metrans_335_length_1129	4	0	0	8	1	4	0	1837	1	0	0	0
metrans_336_length_1128	5	2	6	574	58	16	65	609	53	3	0	6
metrans_337_length_1127	9	5	4	35	11910	74	0	4	6770	82	0	29
metrans_338_length_1126	5	0	10	678	21	21	45	1266	31	1	6	6
metrans_339_length_1125	7	0	5	910	23	10	66	1669	17	0	0	9
metrans_340_length_1125	0	0	3	1384	54	7	148	324	97	10	10	11
metrans_341_length_1125	5	2	0	27	0	0	0	467	8	2	0	7
metrans_342_length_1124	5	0	2	943	8	2	105	756	27	6	0	19
metrans_343_length_1123	0	0	7	5859	188	7	578	2187	197	7	0	4
metrans_344_length_1123	9	6	1	12	6	23	3	1463	6	15	1	14
metrans_345_length_1122	0	0	6	72	11	9	11	593	27	7	0	0
metrans_346_length_1121	4	11	0	71	4	11	31	707	15	0	0	1
metrans_347_length_1118	0	0	8	1406	56	36	176	3203	23	5	1	3
metrans_348_length_1117	7	0	0	992	24	83	54	1007	24	7	0	3
metrans_349_length_1117	0	0	2	287	14	48	27	239	18	19	0	11
metrans_350_length_1116	0	0	2	32579	3	12	0	1	8	6	0	7
metrans_351_length_1115	6	0	0	18797	434	8	1082	21230	539	32	0	13
metrans_352_length_1115	552	7	0	2	3	19	0	1	16	13	0	3
metrans_353_length_1114	0	0	3	1314	50	8	89	290	76	17	10	7
metrans_354_length_1111	0	0	5	1257	31	5	68	1215	1	6	0	1
metrans_355_length_1111	5	0	7	6	10	15	0	1177	0	0	0	1
metrans_356_length_1110	0	0	0	0	1	0	0	2587	0	7	0	0
metrans_357_length_1108	0	3	5	1232	38	11	87	1679	47	16	3	5
metrans_358_length_1108	5	0	0	6	1	0	2	414	0	2	0	0
metrans_359_length_1106	3	5	0	1940	8	8	0	0	5	0	0	1
metrans_360_length_1106	0	0	7	0	553	7	0	6	0	3	0	0
metrans_361_length_1102	0	0	0	2916	32	2	223	3372	147	0	0	6
metrans_362_length_1102	0	0	0	7	2301	9	4	10	718	43	4	0
metrans_363_length_1101	8	0	0	0	376	3	0	0	1	0	0	13
metrans_364_length_1100	3	0	13	29	81	27	0	22	3	2093	0	3
metrans_365_length_1098	0	0	3	12	6	7	0	593	3	3	3	0
metrans_366_length_1097	0	6	3	227	20	39	3	1109	14	40	0	6
metrans_367_length_1097	0	0	9	3	0	4	0	1668	0	0	0	0
metrans_368_length_1097	0	6	17	49	12	29	13	536	4	10	0	22
metrans_369_length_1096	0	0	0	4145	88	4	340	5475	128	9	0	0
metrans_370_length_1096	0	0	0	1196	62	4	139	2794	36	10	0	1
metrans_371_length_1094	0	0	10	2379	105	5	101	2948	149	29	0	4
metrans_372_length_1093	0	0	0	2873	35	2	207	3452	143	7	0	6
metrans_373_length_1093	0	0	1	547	28	9	65	1331	31	21	0	10
metrans_374_length_1092	1	0	0	392	16	12	53	1697	7	0	0	0
metrans_375_length_1091	0	0	18	9590	263	9	840	6701	346	21	0	16
metrans_376_length_1091	27	0	40	1	21	4	2	790	0	4	0	1
metrans_377_length_1089	2	1	11	2722	131	5	89	669	40	3	0	0
metrans_378_length_1088	43969	4	36	135	124	458	5	97	72	570	0	177
metrans_379_length_1084	48	15	23	92	10106	118	0	20	1973	89	0	91
metrans_380_length_1081	8	0	0	3	6	2180	0	54	17	195	0	7
metrans_381_length_1081	15	0	5	684	28	25	78	762	19	66	0	13
metrans_382_length_1081	18	0	2	2	18	11	0	745	5	0	1	15
metrans_383_length_1080	68	260	6317	2232	280	493	1363	40403	39	838	9	981
metrans_384_length_1080	13	0	34	0	0	8	0	722	0	0	0	1
metrans_385_length_1079	8	18	50	17	12	14	0	1160	0	15	0	14
metrans_386_length_1079	0	0	2	282	703	24	16	268	423	7	0	10
metrans_387_length_1078	0	0	0	15787	9	9	0	0	2	13	0	22
metrans_388_length_1076	32	0	137	12	4	3	6	1511	2	0	1	3
metrans_389_length_1076	18	1	39	0	0	7	0	735	1	1	8	6
metrans_390_length_1075	1	0	0	1080	42	5	112	963	18	0	0	11
metrans_391_length_1075	1	0	2	834	11	7	98	1156	32	23	0	2
metrans_392_length_1075	0	0	77	1	0	4	0	3	10	7	0	1428
metrans_393_length_1075	3	0	0	12	11	7	0	264	6	12	0	0
metrans_394_length_1073	0	0	6	0	1	3	0	392	0	0	0	5
metrans_395_length_1072	12	0	14	1173	24	32	5	10	20	15	0	10
metrans_396_length_1070	0	4	0	38	34	3	0	656	2	0	0	10
metrans_397_length_1067	0	0	1	1017	44	9	127	1319	84	10	0	9
metrans_398_length_1067	0	0	0	1114	43	36	84	2554	55	24	0	0
metrans_399_length_1067	4	0	0	17	10	3	0	389	10	0	0	0
metrans_400_length_1066	27	3	0	3	4	8	0	605	0	0	0	1
metrans_401_length_1065	0	0	6	3367	112	29	189	7460	176	24	0	6
metrans_402_length_1064	0	8	374	56	0	38	36	751	10	40	0	46
metrans_403_length_1064	62	0	0	15	7	32	0	1397	0	30	0	0
metrans_404_length_1063	0	0	3	8	4	10	0	1047	5	0	0	3
metrans_405_length_1061	1	0	0	1844	57	15	151	3600	61	1	0	6
metrans_406_length_1061	0	0	1	8	4	7	0	1157	1	6	0	8
metrans_407_length_1060	0	1	13	601	7	23	62	1141	26	0	0	0
metrans_408_length_1060	0	0	0	7	2	1737	0	41	18	149	0	1
metrans_409_length_1059	12	0	11	3566	10	22	0	12	0	37	0	27
metrans_410_length_1059	18	15	47	8	7	28	8	439	2	9	1	10
metrans_411_length_1057	0	0	0	5	0	17	0	441	0	10	0	6
metrans_412_length_1056	4	0	0	2566	317	12	118	940	551	20	0	6
metrans_413_length_1055	1	0	10	14539	12	0	1	1	3	6	0	5
metrans_414_length_1055	0	0	0	8	10	17	0	618	1	3	0	0
metrans_415_length_1055	0	0	0	26	0	12	6	302	10	10	0	0
metrans_416_length_1053	0	0	5	16398	263	10	1103	17962	559	45	0	0
metrans_417_length_1053	0	0	0	11	1	7	0	2149	0	5	0	0
metrans_418_length_1053	0	0	0	11	0	7	0	1865	0	5	1	0
metrans_419_length_1053	0	0	0	11	1	7	0	1913	0	5	0	0
metrans_420_length_1050	0	3	0	1650	373	6	322	5175	71	15	0	5
metrans_421_length_1049	0	0	2	12431	0	10	0	7	0	10	0	6
metrans_422_length_1048	3	0	0	936	31	1	87	1504	36	9	0	0
metrans_423_length_1046	0	0	1	15491	225	26	1226	17359	530	11	0	10
metrans_424_length_1046	4	0	5	14012	6	26	0	7	9	16	1	1
metrans_425_length_1044	0	0	2	13278	5	12	2	3	4	0	0	0
metrans_426_length_1044	0	0	4	2654	2	2	0	2	14	0	0	13
metrans_427_length_1044	8	0	1	1608	20	26	38	136	16	70	0	25
metrans_428_length_1043	4	0	0	21744	303	11	1279	20050	711	39	0	4
metrans_429_length_1042	0	0	0	3206	81	5	195	516	123	0	0	6
metrans_430_length_1041	3	0	0	19981	1	11	0	11	0	7	0	0
metrans_431_length_1041	1	8	0	5	2092	6	0	7	1111	3	0	0
metrans_432_length_1041	0	0	4	705	11	18	36	1683	13	1	0	3
metrans_433_length_1041	20	0	0	20	7	14	10	458	20	33	0	26
metrans_434_length_1039	1	8	4	3	925	4	1	0	713	10	0	5
metrans_435_length_1038	0	0	0	1198	24	0	82	1492	60	2	0	0
metrans_436_length_1038	7	0	5	1	1	4	0	1294	1	1	0	3
metrans_437_length_1037	0	0	8	2124	65	11	163	414	66	8	0	8
metrans_438_length_1037	5	0	8	0	0	20	0	1145	3	7	0	0
metrans_439_length_1036	1	0	2	497	13	4	39	946	36	0	0	8
metrans_440_length_1036	0	0	14	3	1	1	0	616	6	0	0	0
metrans_441_length_1035	1	0	6	2559	52	9	175	1199	130	0	0	0
metrans_442_length_1035	0	0	5	384	18	24	40	743	31	19	0	10
metrans_443_length_1035	0	0	2	11	8	1	0	499	0	1	0	7
metrans_444_length_1034	4	0	2	13542	6	4	2	7	4	10	0	11
metrans_445_length_1034	0	0	0	1427	54	25	95	1991	46	2	0	0
metrans_446_length_1034	17	0	0	4	13	14	0	613	7	0	0	0
metrans_447_length_1033	0	1	7	13196	1	1	0	0	0	0	0	1
metrans_448_length_1033	1	0	4	3757	85	30	23	825	88	49	8	23
metrans_449_length_1033	4	0	0	1046	28	4	153	2769	12	0	0	0
metrans_450_length_1032	0	0	0	14484	2	8	0	11	5	7	0	0
metrans_451_length_1032	4	0	1	19	1109	4	0	12	514	23	1	0
metrans_452_length_1030	0	0	0	22561	404	1	1330	21719	767	38	0	0
metrans_453_length_1030	8	4	10	12577	8	1	8	20	0	8	0	1
metrans_454_length_1029	0	0	5	1436	51	20	114	2419	54	15	0	9
metrans_455_length_1029	1	0	6	14	16	2	9	508	18	1	0	0
metrans_456_length_1027	1	0	0	18808	338	8	1207	18793	724	47	1	3
metrans_457_length_1027	3	0	3	4750	119	35	277	371	372	78	0	6
metrans_458_length_1026	0	1	7	13897	1	1	0	0	0	0	0	1
metrans_459_length_1025	0	0	2	19607	225	1	1273	18167	652	9	0	6
metrans_460_length_1024	1	0	3	23211	281	9	1315	20672	688	70	0	8
metrans_461_length_1023	0	0	2	12473	6	4	0	7	11	10	0	11
metrans_462_length_1023	6	0	5	572	13	5	0	11	1	9	0	13
metrans_463_length_1022	39	0	4	3	0	1	0	1100	0	2	0	19
metrans_464_length_1021	0	0	6	10	16	15	0	2012	6	6	0	7
metrans_465_length_1020	0	0	4	1148	21	7	101	2004	58	28	0	6
metrans_466_length_1019	1	0	2	10	408	59	2	27	20	247	0	51
metrans_467_length_1018	7	0	2	0	819	4	0	6	20	0	0	6
metrans_468_length_1017	0	0	5	739	35	5	66	2907	31	13	0	0
metrans_469_length_1017	0	4	5	1257	16	2	15	807	81	13	0	13
metrans_470_length_1017	10	0	5	345	17	36	40	453	12	35	0	28
metrans_471_length_1016	0	0	0	1870	46	15	108	1680	69	6	1	0
metrans_472_length_1015	0	0	17	14726	3	9	0	3	1	1	0	1
metrans_473_length_1014	5	11	7	3380	110	32	99	350	213	141	0	19
metrans_474_length_1014	6	0	0	11	0	11	4	631	3	14	0	0
metrans_475_length_1013	0	0	2	9	2901	2	1	25	19	208	0	1
metrans_476_length_1013	0	0	3	30	4	4	1	609	6	5	0	0
metrans_477_length_1013	0	1	0	0	2	8	0	483	2	0	0	10
metrans_478_length_1012	3	5	8	631	16	27	57	1466	27	28	0	11
metrans_479_length_1012	16	0	1	996	8	13	52	628	45	35	0	6
metrans_480_length_1012	11	0	1	28	838	45	0	4	297	21	0	9
metrans_481_length_1011	0	0	11	329	37	20	99	373	68	36	0	20
metrans_482_length_1010	6	2	21	2410	30	13	36	1010	58	26	0	27
metrans_483_length_1009	0	0	7	351	8	1	0	1	0	3	0	0
metrans_484_length_1007	0	0	0	19	8708	7	0	2	5683	9	1	1
metrans_485_length_1007	6	0	23	1216	64	57	148	2633	53	21	0	29
metrans_486_length_1007	11	3	15	89	6	10	4	410	13	6	0	0
metrans_487_length_1006	43	8	29	56	9205	147	0	79	1957	532	0	74
metrans_488_length_1006	0	3	0	11	9	1	0	3519	4	17	0	2
metrans_489_length_1006	0	0	0	3	1	0	0	729	1	10	0	2
metrans_490_length_1005	1	7	1	11	181	14	0	8	22	1716	0	0
metrans_491_length_1005	0	0	0	12	1	2	0	1123	5	0	0	1
metrans_492_length_1004	0	0	4	23225	340	13	1424	23263	668	36	4	0
metrans_493_length_1004	5	7	5	29	28	20	0	831	3	15	6	25
metrans_494_length_1003	0	0	0	12421	310	6	993	15662	453	18	0	1
metrans_495_length_1003	3	0	0	722	4	25	5	959	70	10	0	17
metrans_496_length_1003	1	0	0	10	5	20	0	670	2	0	1	0
metrans_497_length_1002	11	6	25	30	15	9377	0	198	40	110	5	64
metrans_498_length_1002	4	2	7	10	1490	3	0	2	83	21	0	4
metrans_499_length_1002	7	0	0	7	12	14	0	399	5	9	0	0
metrans_500_length_1001	0	0	5	676	14	3	45	930	41	0	0	0
metrans_501_length_1000	5	22	1	2507	69	20	112	538	219	10	0	2
metrans_502_length_1000	12	5	14	918	48	24	63	1225	5	13	0	0
metrans_503_length_1000	14	5	7	433	22	68	25	943	31	55	0	49
metrans_504_length_999	6	0	7	1944	53	9	234	5181	136	23	4	0
metrans_505_length_998	0	1	1	18083	17	17	0	7	4	0	1	0
metrans_506_length_997	33	3	10	1420	75	41	112	905	74	80	0	29
metrans_507_length_997	0	0	0	395	2	3	47	1119	31	0	0	2
metrans_508_length_996	0	0	0	968	14	8	83	1969	71	5	0	1
metrans_509_length_995	0	0	10	13445	0	0	1	8	4	5	0	0
metrans_510_length_995	0	0	0	2008	48	1	165	4266	43	6	0	6
metrans_511_length_994	2	0	5	23077	298	17	1304	16627	660	28	0	3
metrans_512_length_992	0	0	7	2646	10	3	0	7	6	3	0	6
metrans_513_length_989	10	0	191	0	2	1	0	9386	1	1	1	0
metrans_514_length_989	0	0	14	641	17	22	58	677	24	18	0	22
metrans_515_length_989	8	10	21	18	6	1179	1	8	18	98	0	11
metrans_516_length_987	1	0	7	4165	115	5	208	1388	104	10	0	1
metrans_517_length_987	0	0	12	2190	31	2	214	2766	13	12	0	6
metrans_518_length_987	0	0	0	7	1	2	0	1178	5	0	0	1
metrans_519_length_986	0	0	3	10	2	5	1	951	0	15	0	13
metrans_520_length_986	0	13	1	5	5	14	1	580	5	16	0	8
metrans_521_length_985	0	0	0	14464	14	9	0	11	3	15	0	3
metrans_522_length_985	0	0	0	7604	2	8	1	1	2	4	0	4
metrans_523_length_984	9	0	5	1360	29	21	59	1173	82	13	0	0
metrans_524_length_984	0	0	0	916	29	5	68	1156	57	2	0	0
metrans_525_length_984	38	0	4	4	3	0	0	337	0	19	0	6
metrans_526_length_982	11	0	9	7535	121	16	502	6159	292	31	0	0
metrans_527_length_982	0	0	2	15220	11	14	3	2	1	3	0	7
metrans_528_length_981	0	6	1	9808	162	1	738	12412	432	33	5	2
metrans_529_length_981	12	0	22	7	9	5	0	869	4	10	0	2
metrans_530_length_980	5	0	3	5	2	7	1	928	6	25	0	30
metrans_531_length_980	0	0	0	22	6	2	0	344	7	7	0	1
metrans_532_length_979	0	3	1	12	1496	12	0	0	736	0	0	0
metrans_533_length_978	2	4	4	1815	52	40	291	431	224	14	0	21
metrans_534_length_978	0	0	3	7	4	1	0	536	9	9	0	8
metrans_535_length_977	0	5	1	1378	40	24	118	1170	76	14	0	3
metrans_536_length_976	3	0	7	3933	0	30	1	2	0	18	0	19
metrans_537_length_975	0	4	7	2174	42	11	108	2581	79	3	0	3
metrans_538_length_973	8	0	11	0	4	0	0	12	0	1	0	545
metrans_539_length_972	6	0	4	1172	31	11	57	714	89	8	0	0
metrans_540_length_972	16	3	15	816	38	45	75	473	53	62	0	8
metrans_541_length_972	0	0	1	74	8	11	4	698	39	14	0	10
metrans_542_length_970	3	0	0	2424	71	9	184	1116	68	10	0	9
metrans_543_length_970	3	0	11	646	43	21	77	1194	69	11	0	20
metrans_544_length_969	5	0	0	1066	39	2	587	3112	0	1	0	0
metrans_545_length_967	0	4	0	29614	305	14	1732	28698	856	48	0	1
metrans_546_length_967	10	0	4	2931	32	4	63	4411	18	11	0	0
metrans_547_length_966	0	0	0	21104	14	1	0	1	3	8	0	4
metrans_548_length_966	1	0	7	3570	12	5	1	23	3	13	1	0
metrans_549_length_966	12	0	22	7	9	5	0	1039	4	10	0	8
metrans_550_length_965	0	0	0	4618	259	8	293	11303	49	20	0	0
metrans_551_length_965	4	0	2	4	4280	15	4	2	1441	1	0	3
metrans_552_length_965	4	0	8	1267	40	5	75	1899	52	18	0	7
metrans_553_length_965	27	1	19	1823	48	38	99	2228	49	52	0	28
metrans_554_length_965	12	1	2	20	2	15	0	2327	8	35	0	4
metrans_555_length_965	4	0	10	815	17	13	23	303	16	18	1	7
metrans_556_length_962	11	0	1	556	31	15	62	925	34	35	0	10
metrans_557_length_962	1	2	2	775	40	1	65	462	98	41	0	9
metrans_558_length_962	4	0	4	0	11	3	0	290	0	2	0	0
metrans_559_length_962	0	0	272	8	1	7	0	13	0	0	0	0
metrans_560_length_961	0	10	7	0	6	0	0	875	0	0	0	10
metrans_561_length_959	0	0	0	2061	66	2	140	2152	29	2	0	13
metrans_562_length_959	17	0	12	812	76	41	90	794	39	12	2	29
metrans_563_length_958	13	0	38	1	13	6	0	21	5	5	0	673
metrans_564_length_956	1	0	9	3	20	10	2	5624	9	12	1	12
metrans_565_length_956	0	6	0	609	17	13	30	859	34	30	0	17
metrans_566_length_955	0	2	0	23	7	0	0	370	5	0	0	0
metrans_567_length_954	5	0	6	10602	5	6	2	15	1	15	0	0
metrans_568_length_954	0	0	5	14	5	11549	0	175	84	84	0	0
metrans_569_length_954	0	0	1	458	25	0	51	1391	13	5	0	1
metrans_570_length_954	0	0	0	136	19	4	1	1183	59	0	0	0
metrans_571_length_953	0	0	0	0	4	11	0	1840	4	2	0	1
metrans_572_length_953	18	0	4	5	1	224	0	1159	2	15	0	5
metrans_573_length_952	0	0	0	103	24	5	27	3862	12	0	6	0
metrans_574_length_952	5	12	8	451	14	35	31	607	25	42	0	4
metrans_575_length_952	0	0	0	55	0	10	5	210	0	1	0	0
metrans_576_length_951	2	0	1	298	12	3	16	2417	56	25	0	0
metrans_577_length_951	0	0	0	8	5	1	8	334	2	0	0	0
metrans_578_length_950	6	0	12	25330	6	24	0	2	19	19	0	0
metrans_579_length_950	0	0	1	1002	72	6	6	122	32	24	1	14
metrans_580_length_950	1	0	9	0	0	0	0	624	0	0	0	0
metrans_581_length_949	1	0	1	976	30	9	202	462	62	18	0	9
metrans_582_length_949	0	5	1	11	6	610	0	6	3	26	0	1
metrans_583_length_948	0	0	0	7581	2	8	1	1	2	4	0	4
metrans_584_length_948	6	0	3	0	0	0	0	425	0	0	0	8
metrans_585_length_947	0	0	3	10	5	3	1	1	0	3	13	2511
metrans_586_length_947	0	0	0	11	3	24	0	479	1	5	0	0
metrans_587_length_946	7	2	1	41	7	4	0	1379	0	16	0	2
metrans_588_length_946	0	15	3	8	577	0	0	14	127	23	0	2
metrans_589_length_946	0	6	3	264	6	5	26	490	10	1	0	8
metrans_590_length_945	0	0	0	21	5	5	10	376	1	0	5	0
metrans_591_length_942	1	0	5	16686	6	5	0	1	1	9	0	0
metrans_592_length_942	6	1	7	2080	28	51	3	14	0	69	0	33
metrans_593_length_942	5	1	1	876	37	7	73	980	58	1	0	4
metrans_594_length_941	0	0	1	3042	23	18	194	1438	79	18	0	0
metrans_595_length_941	0	0	7	519	8	0	51	1443	19	0	0	0
metrans_596_length_940	18	5	3	10	11	15	0	431	0	19	0	13
metrans_597_length_940	6	0	8	228	30	27	27	237	10	17	1	10
metrans_598_length_939	2	7	199	96	3	21	10	544	14	24	0	12
metrans_599_length_938	0	0	7	2334	72	8	110	1177	57	1	0	17
metrans_600_length_938	0	0	0	7	0	3	0	420	5	2	0	9
metrans_601_length_938	0	0	0	8	227	10	0	5	37	5	0	0
metrans_602_length_937	0	0	0	1460	14	24	125	4760	61	6	0	0
metrans_603_length_937	6	0	0	6699	13	3	0	6	0	18	0	3
metrans_604_length_937	0	0	0	1899	1	9	0	5	8	0	0	2
metrans_605_length_934	0	0	0	13285	3	0	0	8	0	0	0	1
metrans_606_length_934	0	0	8	4084	160	22	476	1928	309	23	0	7
metrans_607_length_933	4	0	7	6547	174	8	17	4058	459	29	0	11
metrans_608_length_932	1	0	1	5	11	6	0	549	0	1	0	0
metrans_609_length_932	0	7	0	11	0	2	0	377	0	8	0	0
metrans_610_length_931	23	0	10	3662	122	13	292	445	81	29	0	6
metrans_611_length_931	0	0	8	17	3	973	0	12	1	55	0	17
metrans_612_length_930	0	0	0	123	17	0	22	2436	9	0	0	0
metrans_613_length_930	2	0	5	83	7	14	4	364	0	9	0	6
metrans_614_length_929	0	6	7	6	1	12	0	16854	0	8	0	6
metrans_615_length_929	13	0	2	26663	0	10	0	8	3	36	0	4
metrans_616_length_929	3	6	8	14487	8	7	0	13	6	35	0	0
metrans_617_length_929	0	0	2	557	12	13	53	484	13	0	0	1
metrans_618_length_929	5	0	0	4	2	14	0	353	6	13	0	0
metrans_619_length_928	12	0	7	2492	33	20	168	2924	100	15	0	11
metrans_620_length_928	2	0	0	25	2843	10	6	4	792	0	0	32
metrans_621_length_928	0	0	9	767	43	4	38	1051	20	6	0	0
metrans_622_length_928	0	5	13	17	6	1575	0	50	15	156	2	5
metrans_623_length_927	0	0	0	13856	0	4	0	0	3	0	0	0
metrans_624_length_927	751	26	42	54	28	115	0	38	25	236	0	78
metrans_625_length_926	0	7	0	14233	338	14	930	21098	558	28	13	3
metrans_626_length_926	5	0	0	1525	56	3	37	2672	24	0	0	9
metrans_627_length_924	7	0	0	730	12	0	102	1622	42	16	0	1
metrans_628_length_924	10	0	0	3	301	6	0	16	0	0	0	1
metrans_629_length_923	3	17	1	500	13	15	36	1070	6	34	0	15
metrans_630_length_923	0	0	0	548	12	12	27	358	38	0	0	0
metrans_631_length_923	0	0	4	0	2	3	0	247	0	10	0	0
metrans_632_length_922	1	2	3	563	14	28	6	674	18	43	0	0
metrans_633_length_922	0	2	1	9	7	0	0	0	8	355	0	5
metrans_634_length_922	13	0	61	9	13	16	1	541	0	1	0	23
metrans_635_length_921	9	5	7	6542	34	24	4	5	21	21	0	17
metrans_636_length_921	7	0	11	1107	41	55	587	435	16	43	0	13
metrans_637_length_920	3	6	5	8030	1051	18	931	45174	69	45	0	21
metrans_638_length_920	0	0	1	2429	49	7	102	2034	37	11	0	0
metrans_639_length_920	12	0	0	7	12	1	0	764	15	9	0	11
metrans_640_length_920	21	0	15	1	1	22	2	308	1	6	0	0
metrans_641_length_919	0	0	2	1307	36	5	72	1559	97	32	0	8
metrans_642_length_919	0	4	0	2523	10	8	0	10	0	13	7	20
metrans_643_length_919	3	0	8	1333	28	1	91	1283	46	1	0	1
metrans_644_length_919	1	0	4	594	5	14	0	825	23	21	0	6
metrans_645_length_919	338	0	3	3	0	0	0	0	0	0	0	0
metrans_646_length_918	15	1	4	9	1	14	0	392	1	31	0	5
metrans_647_length_917	4	0	0	29698	15	9	0	7	1	6	0	3
metrans_648_length_917	0	0	0	13151	1	5	0	3	0	19	6	0
metrans_649_length_917	0	0	0	11	0	4	0	715	15	4	0	10
metrans_650_length_916	0	0	2	1930	1	3	0	1	1	8	0	8
metrans_651_length_915	0	0	2	17147	0	4	0	5	5	0	0	0
metrans_652_length_915	5	0	3	3789	89	17	258	671	119	17	0	14
metrans_653_length_915	0	0	6	1442	1	10	1	0	4	0	0	8
metrans_654_length_914	3	0	0	1002	21	17	82	826	92	0	0	10
metrans_655_length_913	6	0	7	738	66	24	29	1890	53	70	0	19
metrans_656_length_913	0	0	0	32	5	0	0	451	0	6	0	3
metrans_657_length_912	0	0	0	16627	211	7	1180	23802	447	44	0	3
metrans_658_length_912	7	0	0	3691	62	42	202	1670	154	40	0	9
metrans_659_length_912	0	0	7	4	7	21	0	431	0	0	0	4
metrans_660_length_910	0	0	4	19139	19	2	0	1	0	0	0	1
metrans_661_length_910	8	6	9	3007	97	7	90	297	220	19	0	0
metrans_662_length_909	11	0	14	0	0	4	0	554	0	0	1	0
metrans_663_length_908	1	1	7	2898	17	22	0	31	5	3	0	11
metrans_664_length_908	2	0	2	3	16	1	0	795	11	4	0	0
metrans_665_length_908	1	0	8	0	1	16	0	564	0	11	0	0
metrans_666_length_907	17	1	7	3974	1	18	0	10	6	2	0	4
metrans_667_length_905	1	0	2	1010	21	13	139	3079	51	14	6	0
metrans_668_length_905	0	0	9	1162	25	1	55	1707	29	1	0	0
metrans_669_length_905	1	0	1	780	2	16	0	4	4	22	0	0
metrans_670_length_905	0	0	0	3	3	2	0	570	11	0	0	9
metrans_671_length_905	0	0	0	7	6	1	0	268	0	2	0	0
metrans_672_length_904	1	0	1	6004	11	12	0	0	1	0	0	19
metrans_673_length_904	0	0	0	15	3	3	0	450	5	8	0	0
metrans_674_length_903	0	0	0	12923	1	5	0	3	0	8	6	0
metrans_675_length_903	10	0	4	22	9	9	6	335	9	1	0	0
metrans_676_length_902	4	0	0	29606	15	9	0	7	1	6	0	3
metrans_677_length_902	803	42	63	69	22	19	27	265	5	81	24	124
metrans_678_length_901	0	1	0	13239	1	15	0	0	1	11	0	1
metrans_679_length_900	7	0	0	19401	6	4	9	0	7	9	0	7
metrans_680_length_900	0	0	11	2963	12	6	0	0	2	0	0	0
metrans_681_length_899	0	0	6	17162	12	4	0	5	2	17	0	17
metrans_682_length_899	0	0	0	837	21	5	31	1950	38	15	0	9
metrans_683_length_899	1	3	2	653	54	53	58	291	47	24	5	19
metrans_684_length_899	0	0	1	16	5	2	0	231	0	0	0	0
metrans_685_length_898	3	8	37	11	7	522	9	1685	1	0	0	40
metrans_686_length_898	19	1	9	33	706	70	0	45	259	100	0	53
metrans_687_length_898	634	42	90	81	40	28	27	267	8	82	24	167
metrans_688_length_898	10	0	1	6	5	0	0	270	0	0	0	7
metrans_689_length_896	63	10	190	22	78	66	15	13292	11	59	1	170
metrans_690_length_895	0	1	0	4	0	16	0	510	3	8	0	0
metrans_691_length_895	0	0	0	5	14	6	0	646	1	6	0	8
metrans_692_length_895	0	0	4	4	1	395	0	7	12	160	0	0
metrans_693_length_894	0	0	3	13	1	2	0	550	0	0	0	4
metrans_694_length_893	5	17	2	15	3344	7	1	14	1703	15	0	0
metrans_695_length_893	0	0	0	133	18	4	1	1257	64	3	0	0
metrans_696_length_893	6	1	718	20	18	7	0	8	5	10	0	3
metrans_697_length_893	827	0	9	1	8	5	0	1	7	31	0	0
metrans_698_length_891	0	0	1	5435	34	7	365	355	45	9	0	2
metrans_699_length_891	4	2	19	849	421	20	2	4	14	75	0	14
metrans_700_length_891	0	0	9	1680	17	1	61	522	58	32	0	15
metrans_701_length_890	2	0	19	298	5	1	37	178	33	3	0	6
metrans_702_length_889	0	0	7	0	0	0	0	452	0	0	0	1
metrans_703_length_888	0	0	0	1344	43	3	99	3532	60	4	0	2
metrans_704_length_888	11	0	1	696	13	39	9	1282	67	10	3	0
metrans_705_length_888	0	0	0	4	0	2	0	327	0	0	0	5
metrans_706_length_887	0	0	0	0	0	2	0	363	2	2	0	0
metrans_707_length_886	1	1	2	187	20	12	27	692	8	7	0	0
metrans_708_length_885	2	0	2	2933	80	11	170	356	175	58	0	25
metrans_709_length_885	0	0	0	1	0	4	0	628	7	16	0	0
metrans_710_length_885	0	0	0	0	1	10	2	440	2	0	0	2
metrans_711_length_884	0	0	1	1368	24	25	19	521	14	68	0	13
metrans_712_length_884	89	5	7	6	1	5	0	1211	0	51	0	6
metrans_713_length_884	0	8	2	245	1	3	13	511	4	11	0	1
metrans_714_length_883	0	1	9	38551	7	9	0	1	10	13	0	0
metrans_715_length_883	11	0	0	1192	31	0	99	2706	92	39	0	10
metrans_716_length_883	3	0	8	0	8	1	5	1657	1	5	0	7
metrans_717_length_883	0	0	2	661	8	2	51	742	26	2	0	5
metrans_718_length_883	0	0	0	23	5	13	2	267	5	0	2	0
metrans_719_length_882	1	4	1	85298	20	22	7	50	5	14	31	164
metrans_720_length_882	0	0	4	6912	25	7	330	188	64	19	0	0
metrans_721_length_881	0	0	0	1623	43	6	72	2278	46	0	0	10
metrans_722_length_881	5	0	0	542	12	11	23	2366	20	2	0	0
metrans_723_length_881	14	3	46	31	8	30	8	545	15	45	0	19
metrans_724_length_880	0	1	27	1951	65	47	137	1129	79	34	0	9
metrans_725_length_879	0	1	7	1309	59	31	168	211	82	32	0	11
metrans_726_length_877	0	0	2	3684	3	16	0	4	5	9	0	12
metrans_727_length_877	0	0	8	673	34	22	40	1340	31	29	1	0
metrans_728_length_877	1	0	0	379	13	12	28	925	33	4	0	3
metrans_729_length_877	0	0	0	492	12	88	25	414	12	0	0	0
metrans_730_length_877	0	0	0	7	9	2	0	399	4	2	0	10
metrans_731_length_877	0	0	9	216	14	23	22	330	7	26	0	1
metrans_732_length_877	0	0	1	4	8	3	3	244	0	0	0	0
metrans_733_length_876	0	4	4	19043	228	7	1350	17435	663	44	0	0
metrans_734_length_876	0	0	7	1287	50	12	188	3510	44	8	3	0
metrans_735_length_876	10	0	0	1061	28	8	244	621	46	3	0	0
metrans_736_length_876	1	6	1	735	14	78	0	20	11	59	0	7
metrans_737_length_876	0	3	0	15	9	8	0	481	0	0	0	0
metrans_738_length_876	0	0	0	16	0	4	8	312	1	1	0	0
metrans_739_length_875	0	0	3436	9	1	8	0	5	8	0	0	0
metrans_740_length_874	0	0	0	0	1	2	0	0	5	7	0	1886
metrans_741_length_873	8	1	2	20544	249	21	1479	17308	527	28	5	6
metrans_742_length_873	4	0	0	1	0	5	0	474	2	0	0	13
metrans_743_length_873	5	0	3	7	11	9	0	415	0	1	0	5
metrans_744_length_872	0	0	8	21639	1700	9	2209	47754	56	44	1	0
metrans_745_length_872	3	0	0	2050	1	2	0	8	0	9	0	2
metrans_746_length_871	12	0	1	9	1693	2	0	1	765	2	0	2
metrans_747_length_871	2	0	0	1204	62	7	120	1225	41	0	1	5
metrans_748_length_871	0	1	6	7	0	0	0	370	0	1	0	0
metrans_749_length_870	0	0	4	3455	75	0	407	7027	75	27	0	0
metrans_750_length_870	0	0	0	1950	51	4	98	2065	105	9	0	7
metrans_751_length_870	0	0	0	15	234	5	0	1	29	12	0	13
metrans_752_length_869	2	1	0	2332	30	15	340	610	151	2	0	0
metrans_753_length_869	2	16	0	988	43	7	16	2091	2	14	8	88
metrans_754_length_869	1	0	9	15	2	1	0	643	0	0	0	0
metrans_755_length_869	0	0	1	21	5	0	2	278	12	3	0	0
metrans_756_length_868	0	0	0	15615	364	15	1273	16245	983	43	0	3
metrans_757_length_867	11	2	3	7876	0	36	0	6	0	3	0	0
metrans_758_length_867	0	0	9	0	0	4	0	1256	0	0	0	1
metrans_759_length_867	0	0	0	0	0	0	0	222	0	0	0	1
metrans_760_length_866	9	6	6	1166	32	22	191	1890	41	45	0	22
metrans_761_length_866	0	0	0	517	12	8	31	367	45	0	0	0
metrans_762_length_865	0	0	3	15617	405	5	742	17344	773	14	7	0
metrans_763_length_864	6	8	0	390	5	2	27	522	7	8	5	3
metrans_764_length_864	0	0	4	0	6	2	0	338	0	0	7	1
metrans_765_length_863	0	0	0	0	431	3	0	2	1	0	0	17
metrans_766_length_862	6	14	5	26	236	64	7	21	16	2193	0	7
metrans_767_length_862	3	0	5	1467	48	15	149	607	52	60	0	28
metrans_768_length_862	1	0	16	771	14	7	64	429	11	16	0	20
metrans_769_length_862	4	1	2	773	7	9	7	6	3	18	0	3
metrans_770_length_861	0	5	5	981	16	4	43	1228	27	12	2	0
metrans_771_length_861	0	0	0	520	5	13	24	1203	7	18	0	0
metrans_772_length_860	0	0	2	1451	17	14	114	1001	34	31	0	2
metrans_773_length_860	0	0	5	8	6	3	0	287	0	0	0	0
metrans_774_length_860	0	0	0	12	6	8	0	248	5	9	0	7
metrans_775_length_859	0	0	2	0	246	10	0	5	0	0	0	1
metrans_776_length_858	5	0	0	1562	3	3	0	0	4	0	116	189049
metrans_777_length_858	0	0	2	10297	116	12	598	6341	275	18	0	5
metrans_778_length_858	7	0	2	587	22	0	19	766	39	6	0	5
metrans_779_length_858	0	0	0	21	0	1	3	840	0	7	0	1
metrans_780_length_858	19	0	7	547	37	5	16	334	45	30	0	8
metrans_781_length_858	0	0	0	42	4	8	4	269	0	4	0	2
metrans_782_length_858	7	5	275	7	21	2	0	37	1	5	0	6
metrans_783_length_857	0	1	0	10278	9	6	0	0	2	9	0	1
metrans_784_length_856	0	0	10	2	0	6	2	416	9	3	0	4
metrans_785_length_855	0	0	9	7	23	57416	0	268	488	1033	0	10
metrans_786_length_855	17	0	15	1456	23	40	21	382	59	78	0	34
metrans_787_length_854	0	0	1	1024	52	32	83	896	39	13	0	2
metrans_788_length_854	6	0	1	585	31	22	84	1034	3	14	0	16
metrans_789_length_854	0	0	0	1091	75	10	48	157	49	5	8	17
metrans_790_length_854	0	0	0	270	10	3	40	1185	25	1	1	0
metrans_791_length_854	0	0	0	580	15	6	57	925	15	7	0	3
metrans_792_length_854	3	0	3	4	1	3	0	396	0	0	0	2
metrans_793_length_853	0	0	7	2	15	10484	0	249	65	72	0	0
metrans_794_length_853	8	0	3	3630	7	22	0	2	6	10	0	8
metrans_795_length_853	0	0	0	0	0	10	0	239	0	0	0	7
metrans_796_length_852	0	0	0	1	1127	0	0	12	9	0	0	0
metrans_797_length_851	1	0	3	20504	5	1	0	7	10	10	0	16
metrans_798_length_851	0	1	5	10814	2	24	0	15	2	8	0	8
metrans_799_length_851	5	0	5	2069	8	9	17	1432	18	23	1	15
metrans_800_length_851	7	1	0	2823	226	9	15	147	104	7	0	0
metrans_801_length_851	18	15	9	64	60	59	11	33	25	1111	0	32
metrans_802_length_851	15	0	14	10	3	1	0	511	7	3	0	3
metrans_803_length_850	5	0	13	697	32	1	49	170	30	4	0	0
metrans_804_length_850	10	0	5	22	0	1	0	339	0	0	1	0
metrans_805_length_850	0	0	0	2	222	2	0	8	11	3	0	0
metrans_806_length_849	0	0	0	3522	28	0	49	2346	15	57	0	0
metrans_807_length_849	1	0	11	4	0	1	0	15	0	0	9	649
metrans_808_length_849	0	0	0	24	309	9	0	35	31	29	0	6
metrans_809_length_848	0	0	0	8736	0	13	0	9	6	2	0	0
metrans_810_length_848	0	0	0	2689	73	22	249	113	155	20	0	4
metrans_811_length_848	3	0	0	803	44	20	52	1700	0	4	0	0
metrans_812_length_848	6	0	0	826	41	1	50	1465	38	5	0	3
metrans_813_length_848	0	0	1	6	2	3	1	0	7	0	0	1514
metrans_814_length_848	5	0	18	1369	49	48	62	143	47	63	0	35
metrans_815_length_848	0	0	0	13	4	7	9	704	0	0	0	0
metrans_816_length_847	2	0	0	16842	1	14	1	10	0	4	0	0
metrans_817_length_847	11	5	4	848	43	24	74	1280	28	26	0	16
metrans_818_length_847	0	0	1	1590	1	11	0	1	0	13	0	22
metrans_819_length_847	0	0	0	1	1	11	0	830	0	3	0	5
metrans_820_length_847	0	0	1	14	1	3	0	323	1	0	0	2
metrans_821_length_846	0	2	6	4246	4	15	4	0	0	1	0	2
metrans_822_length_846	1	0	0	2048	18	1	30	802	37	1	0	0
metrans_823_length_846	13	0	29	1	2	0	0	681	0	4	0	0
metrans_824_length_845	4	1	0	8906	1	4	0	6	4	20	0	1
metrans_825_length_845	0	7	0	7463	137	18	344	1351	210	5	0	16
metrans_826_length_845	0	0	12	821	19	1	63	642	56	14	0	0
metrans_827_length_845	8	0	2	3	1	10	2	655	1	11	0	8
metrans_828_length_845	0	0	0	6	0	8	3	393	10	0	0	0
metrans_829_length_845	0	0	0	23	0	7	2	328	10	8	0	1
metrans_830_length_845	4	0	5	10	0	7	0	8	0	0	0	394
metrans_831_length_844	7	0	0	4472	54	0	418	7110	147	25	0	0
metrans_832_length_844	12	0	4	494	82	6	43	3780	44	17	0	13
metrans_833_length_844	0	0	0	944	24	4	24	419	34	5	0	2
metrans_834_length_843	0	0	0	853	44	0	56	1300	13	2	0	9
metrans_835_length_843	0	0	0	327	0	0	0	790	7	0	0	0
metrans_836_length_843	22	1	11	378	12	105	6	8	8	119	0	34
metrans_837_length_842	0	0	10	25037	282	6	1542	19974	719	44	0	3
metrans_838_length_842	0	0	8	991	42	10	83	671	42	10	0	0
metrans_839_length_842	10	6	15	677	150	5	103	454	20	23	0	65
metrans_840_length_842	0	0	0	953	39	4	53	947	18	2	0	0
metrans_841_length_842	1	5	6	27	14	3	17	553	0	5	0	0
metrans_842_length_841	0	0	0	0	0	4	0	1625	14	6	0	1
metrans_843_length_841	0	0	0	559	34	1	16	153	48	10	0	20
metrans_844_length_840	23	28	163	2634	278	7	32	472	0	49	372	846
metrans_845_length_840	0	0	0	6	4	1	0	615	0	0	0	1
metrans_846_length_839	8	1	0	1250	18	10	36	957	16	18	0	1
metrans_847_length_839	3	2	0	3	4	7	0	672	1	18	0	0
metrans_848_length_839	0	0	0	18	0	0	0	404	8	11	0	0
metrans_849_length_838	11	0	3750	5	7	5	0	1	5	30	0	2
metrans_850_length_838	1	0	9	1726	69	13	72	250	130	8	0	18
metrans_851_length_838	0	0	0	901	21	0	88	1093	51	5	0	0
metrans_852_length_838	0	0	0	1	1233	2	0	4	47	23	0	1
metrans_853_length_837	6	5	1	1871	13	6	0	1422	10	36	0	13
metrans_854_length_837	0	1	0	979	43	2	26	698	34	11	0	15
metrans_855_length_837	0	0	0	1	0	7	0	591	0	1	12	0
metrans_856_length_836	0	1	4	21610	404	5	1404	19895	619	16	0	3
metrans_857_length_836	0	0	0	614	17	17	56	1131	9	17	0	7
metrans_858_length_836	9	0	8	1	6	0	0	566	0	0	0	0
metrans_859_length_835	4	0	21	0	5	10	1	4164	6	13	0	22
metrans_860_length_835	0	0	1	1712	1	6	0	1	0	13	0	10
metrans_861_length_835	1	0	1079	5	0	3	1	3	11	0	0	27
metrans_862_length_835	0	0	9	1	5	0	0	777	0	2	0	12
metrans_863_length_835	1	0	2	11	3	1	0	464	0	0	0	0
metrans_864_length_835	457	0	1	2	16	2	0	3	5	0	0	0
metrans_865_length_834	0	1	4	9096	0	17	0	0	6	0	0	0
metrans_866_length_834	0	0	0	1233	7	25	0	2	12	4	0	14
metrans_867_length_834	6	4	0	49	396	14	0	21	417	23	0	0
metrans_868_length_834	4	0	2	275	7	6	29	178	38	11	0	14
metrans_869_length_833	9	0	4	26	1245	9	0	1	587	2	0	2
metrans_870_length_833	25	0	0	16	0	2	5	867	6	0	0	1
metrans_871_length_833	1	0	17	388	0	5	21	195	12	9	0	0
metrans_872_length_832	27	5	6	359	4	4	47	627	18	37	0	6
metrans_873_length_832	0	0	1	4	271	8	0	6	0	0	0	0
metrans_874_length_832	3	1	0	101	23	10	12	229	14	13	0	0
metrans_875_length_831	0	0	0	16227	266	7	1321	17294	513	47	0	0
metrans_876_length_831	0	0	8	16401	210	2	1204	17185	508	46	0	4
metrans_877_length_831	1	0	7	3810	66	25	167	3618	45	72	0	20
metrans_878_length_831	20	0	7	1368	56	27	206	277	73	90	0	15
metrans_879_length_831	1	0	0	1174	0	9	0	12	1	3	0	15
metrans_880_length_831	6	2	4	2	1	2	0	507	4	1	0	4
metrans_881_length_831	24	0	18	308	4	10	8	121	25	46	0	24
metrans_882_length_830	10	0	9	84180	22	45	5	22	1	34	0	27
metrans_883_length_830	1	0	0	3183	46	0	158	2178	55	10	0	1
metrans_884_length_830	0	0	0	2731	5	0	0	3	6	12	0	4
metrans_885_length_830	0	0	1	1	0	8	1	0	0	0	3	4868
metrans_886_length_830	1	5	0	26	933	5	0	8	513	4	0	0
metrans_887_length_830	1	0	0	1148	38	17	85	491	63	30	0	7
metrans_888_length_829	0	5	0	2311	0	4	0	1	1	0	0	1
metrans_889_length_829	1	0	28	162	810	33	7	3	36	56	0	1
metrans_890_length_829	6	0	5	14	503	11	0	10	85	7	0	1
metrans_891_length_828	1	0	5	1496	56	40	73	347	98	96	0	48
metrans_892_length_828	0	0	1	603	7	10	35	867	15	30	0	2
metrans_893_length_827	0	0	0	2597	13	1	0	0	0	0	0	0
metrans_894_length_827	0	0	5	493	36	2	107	718	41	20	0	13
metrans_895_length_827	2	0	0	7	1003	12	0	0	32	7	5	12
metrans_896_length_827	9	1	0	565	23	7	13	321	40	29	0	7
metrans_897_length_827	15	14	8	486	24	35	29	199	30	50	0	2
metrans_898_length_826	0	0	1	47145	9	9	0	4	1	4	0	5
metrans_899_length_826	0	0	0	875	12	4	38	1122	40	4	0	1
metrans_900_length_826	273	0	11	0	4	3	0	3	0	6	0	1
metrans_901_length_825	18	1	17	3052	131	91	301	1367	215	154	0	52
metrans_902_length_825	0	0	1	2172	20	4	144	4105	75	2	1	0
metrans_903_length_825	0	0	4	985	55	13	105	810	127	0	0	0
metrans_904_length_825	0	4	0	494	14	4	46	194	26	5	0	0
metrans_905_length_825	0	0	0	10	212	2	0	3	4	0	0	7
metrans_906_length_825	0	0	2	12	4	0	0	241	0	0	0	0
metrans_907_length_824	0	0	1	1432	54	0	116	1338	30	13	0	4
metrans_908_length_824	1	0	1	5	149	11	1	4	64	16	0	13
metrans_909_length_823	0	0	0	38679	7	6	0	2	0	4	4	1
metrans_910_length_823	1	0	0	133	21	0	10	573	3	3	0	1
metrans_911_length_823	5	0	1	0	10	37	2	8	18	4	30	242
metrans_912_length_822	0	0	1	35537	2825	39	2914	85180	667	86	0	14
metrans_913_length_821	0	0	15	3	10	3104	1	23	26	58	0	0
metrans_914_length_821	0	0	2	619	8	24	1	13	4	20	0	15
metrans_915_length_819	1	0	0	743	21	5	53	945	22	20	0	0
metrans_916_length_819	0	0	0	715	11	3	43	693	19	1	0	0
metrans_917_length_819	0	0	1	532	25	0	25	643	15	0	0	0
metrans_918_length_819	21	0	10	703	23	24	10	115	15	60	0	19
metrans_919_length_818	0	0	1	16033	356	9	1423	28005	710	33	0	2
metrans_920_length_818	0	0	11	0	13	11777	0	106	136	135	0	0
metrans_921_length_818	23	0	4	1	1	0	0	484	7	14	0	10
metrans_922_length_817	0	0	0	1742	5	0	0	8	7	0	0	0
metrans_923_length_817	0	0	0	814	31	0	37	491	24	7	0	1
metrans_924_length_817	0	0	3	445	13	4	11	204	11	5	0	0
metrans_925_length_817	0	0	7	8	390	11	0	28	21	5	0	1
metrans_926_length_816	0	0	11	4448	4	15	0	2	10	29	0	5
metrans_927_length_816	0	0	2	3262	121	3	157	1600	166	27	0	5
metrans_928_length_816	7	0	0	771	19	29	50	179	10	26	0	33
metrans_929_length_816	0	0	0	8	81	5	0	450	144	0	0	0
metrans_930_length_815	1	0	0	13	1636	7	4	0	416	0	0	26
metrans_931_length_815	6	0	0	2139	107	8	39	566	232	37	0	12
metrans_932_length_815	6	0	0	307	7	12	59	1018	39	4	0	10
metrans_933_length_815	4	0	12	538	7	9	1	5	9	2	0	0
metrans_934_length_815	1	0	19	6	6	5	0	396	8	19	5	1
metrans_935_length_814	5	11	0	1536	16	9	75	2511	67	8	0	3
metrans_936_length_814	0	0	12	2126	4	1	1	0	0	1	0	0
metrans_937_length_814	0	0	1	34	3	6	7	432	0	11	21	1
metrans_938_length_814	0	0	0	28	3	13	9	259	19	3	0	0
metrans_939_length_813	0	0	9	2286	72	11	79	412	162	6	0	16
metrans_940_length_813	7	0	0	9	6	0	7	1284	0	7	0	14
metrans_941_length_813	0	0	1	726	29	10	34	745	21	22	0	6
metrans_942_length_813	0	0	3	6	1	14	0	441	1	1	5	10
metrans_943_length_813	0	0	0	3	2	0	4	266	1	0	0	0
metrans_944_length_813	0	0	0	5	8	1	0	185	0	10	0	2
metrans_945_length_812	4	1	1	59984	22	24	4	7	3	31	0	6
metrans_946_length_812	0	0	0	12439	283	0	1295	24310	582	14	0	4
metrans_947_length_812	0	0	0	6	1047	7	0	5	764	5	0	1
metrans_948_length_812	6	6	8	801	30	14	32	588	63	0	0	5
metrans_949_length_812	0	0	3	405	16	1	36	412	9	3	0	0
metrans_950_length_812	10	7	15	15	309	33	2	17	252	9	0	5
metrans_951_length_812	0	0	0	11	0	1	3	493	0	0	0	8
metrans_952_length_811	0	0	0	601	25	1	31	1188	18	8	0	12
metrans_953_length_811	22	0	0	7	6	3	0	551	4	4	0	2
metrans_954_length_811	1	3	14	13	294	9	0	0	272	0	0	8
metrans_955_length_811	9	0	1	0	275	12	2	19	5	2	6	0
metrans_956_length_811	0	0	0	7	0	1	0	199	0	9	0	1
metrans_957_length_810	13	0	19	15999	13	25	0	11	1	28	0	21
metrans_958_length_810	8	0	0	1827	34	11	42	1195	18	10	0	0
metrans_959_length_810	1	0	0	1813	2	2	0	0	4	2	0	15
metrans_960_length_810	2	0	0	576	7	20	222	840	29	7	0	10
metrans_961_length_809	0	0	0	2116	27	7	123	674	63	5	0	1
metrans_962_length_809	6	0	0	2142	92	8	41	496	258	37	0	12
metrans_963_length_809	6	5	1	2578	9	0	0	10	3	2	1	5
metrans_964_length_808	4	0	3	995	53	15	105	873	32	62	0	20
metrans_965_length_808	0	0	2	1733	6	1	0	2	0	0	0	1
metrans_966_length_808	1	0	0	4	9	4	0	1415	0	4	0	0
metrans_967_length_808	4	8	8	0	5	4	0	1287	4	3	1	8
metrans_968_length_807	3	0	8	2106	19	32	5	7	2	49	0	9
metrans_969_length_807	0	0	35	9	11	1	0	786	5	0	0	2
metrans_970_length_807	0	0	7	10	9	72	0	463	0	5	0	3
metrans_971_length_807	1	0	0	8	0	2	0	0	0	0	3	443
metrans_972_length_807	0	0	2	3	329	3	0	0	16	7	0	1
metrans_973_length_806	2	0	0	3210	72	1	348	4832	113	7	0	6
metrans_974_length_806	0	0	4	788	22	0	56	1988	49	0	0	0
metrans_975_length_806	0	0	0	610	20	3	37	1195	27	1	0	9
metrans_976_length_806	20	6	77	0	0	19	0	949	0	1	0	3
metrans_977_length_806	0	0	0	21	0	10	1	433	3	5	0	4
metrans_978_length_805	5	0	1	1123	12	31	56	1383	50	13	0	3
metrans_979_length_805	38	6	0	11	9	5	0	989	2	0	0	0
metrans_980_length_804	0	0	10	1447	17	6	0	5	12	20	0	2
metrans_981_length_804	0	0	0	775	48	10	45	796	34	14	6	22
metrans_982_length_803	0	0	0	13548	2	8	0	1	4	22	0	1
metrans_983_length_803	0	0	0	1606	0	0	0	0	0	0	0	11
metrans_984_length_803	4	1	7	1790	1	11	0	0	0	11	0	4
metrans_985_length_803	6	10	11	230	42	18	21	359	33	96	0	33
metrans_986_length_802	2	6	2	24836	318	15	1606	23747	872	18	0	9
metrans_987_length_802	0	0	0	22657	264	0	1366	21450	782	16	0	0
metrans_988_length_802	0	0	0	577	15	6	57	921	15	7	0	3
metrans_989_length_801	0	0	4	2844	6	0	0	3	0	1	0	4
metrans_990_length_801	1	0	0	1308	15	1	107	1173	35	0	28	9
metrans_991_length_801	0	9	0	317	11	14	26	896	10	14	0	12
metrans_992_length_801	0	0	7	6	13	2	4	322	1	4	0	6
metrans_993_length_801	0	0	0	7	0	0	0	0	4	0	7	588
metrans_994_length_801	0	0	0	0	0	7	0	282	0	0	0	8
metrans_995_length_800	0	0	15	2	0	4	0	1663	1	2	0	3
metrans_996_length_800	0	0	0	39	11	2	0	493	10	0	0	0
metrans_997_length_800	10	0	9	1	4	3	0	404	4	0	0	6
metrans_998_length_799	0	0	0	12755	12	6	4	1	1	0	0	0
metrans_999_length_799	5	0	24	798	17	5	3	2	1	6	0	2
metrans_1000_length_797	0	0	0	12269	144	22	718	13918	370	20	0	11
metrans_1001_length_797	0	0	4	3602	2	0	0	5	2	0	0	1
metrans_1002_length_797	0	0	5	4	753	15	0	1	268	0	0	0
metrans_1003_length_796	0	0	3	1519	1	2	0	9	0	9	0	0
metrans_1004_length_796	19	0	2	1	0	2	0	491	0	7	0	13
metrans_1005_length_795	0	0	0	270	10	3	40	1179	25	1	1	0
metrans_1006_length_794	6	0	13	15446	206	6	1094	15449	573	42	0	4
metrans_1007_length_794	4	3	6	9916	9	12	0	0	1	2	0	0
metrans_1008_length_794	0	0	1	12099	19	4	0	0	4	5	0	0
metrans_1009_length_794	5	0	9	6661	258	46	234	287	256	41	0	30
metrans_1010_length_794	4	0	0	3866	8	11	0	5	11	0	0	6
metrans_1011_length_794	0	0	0	1000	43	16	72	784	122	15	0	1
metrans_1012_length_794	6	3	3	1094	46	7	39	415	29	37	0	17
metrans_1013_length_794	0	0	0	1109	45	22	68	618	43	1	0	2
metrans_1014_length_793	0	1	0	21046	3	5	1	1	1	0	0	3
metrans_1015_length_793	7	0	3	2394	9	2	0	0	1	1	0	0
metrans_1016_length_793	0	0	2	347	7	6	0	4	0	10	0	6
metrans_1017_length_793	0	0	0	1	0	6	0	202	0	0	0	7
metrans_1018_length_792	0	4	7	1529	16	3	88	1708	28	4	0	3
metrans_1019_length_792	4	0	7	16	4	513	0	1	6	21	0	0
metrans_1020_length_792	0	0	0	493	27	0	27	1218	35	1	0	0
metrans_1021_length_792	0	0	0	1531	1	3	0	1	1	1	0	0
metrans_1022_length_791	0	0	1	2912	53	15	158	3263	90	1	1	10
metrans_1023_length_791	0	0	9	9	603	24	0	0	0	22	0	9
metrans_1024_length_791	2	0	0	113	18	8	8	245	14	2	0	0
metrans_1025_length_790	1	0	0	15166	191	6	1121	14530	623	47	0	8
metrans_1026_length_790	0	0	0	2547	0	9	0	9	1	12	0	5
metrans_1027_length_790	0	0	0	1397	5	5	0	8	1	1	0	1
metrans_1028_length_790	1	0	0	458	62	0	41	922	25	3	0	0
metrans_1029_length_790	14	0	7	0	9	1	0	359	0	2	0	2
metrans_1030_length_789	0	0	4	1011	15	1	144	762	21	3	0	14
metrans_1031_length_789	0	0	0	426	23	2	11	1643	23	0	0	0
metrans_1032_length_789	8	4	0	266	28	14	29	835	0	14	1	0
metrans_1033_length_789	7	0	6	962	36	9	60	308	54	38	0	12
metrans_1034_length_789	0	0	3	455	28	9	33	554	23	14	0	0
metrans_1035_length_789	21	0	1	353	12	15	26	671	3	47	0	8
metrans_1036_length_789	0	0	0	3	0	2	0	482	0	0	0	0
metrans_1037_length_789	1	0	4	4	2	5	0	341	7	0	0	9
metrans_1038_length_789	0	0	2	6	0	0	0	316	0	1	0	0
metrans_1039_length_788	4	0	0	3614	8	11	0	6	11	0	0	2
metrans_1040_length_788	1	6	0	5	2009	2	0	0	1182	2	0	1
metrans_1041_length_788	0	0	0	2217	52	5	176	1380	147	0	0	0
metrans_1042_length_788	1	12	0	1344	52	1	124	720	59	6	0	0
metrans_1043_length_788	0	3	0	14	14	38	0	263	41	0	0	1
metrans_1044_length_788	5	0	0	2	218	3	0	0	15	5	0	2
metrans_1045_length_787	1	0	7	562	18	46	47	943	11	18	0	4
metrans_1046_length_787	9	0	1	304	9	3	33	843	6	9	0	2
metrans_1047_length_787	0	0	0	2	2	7	0	329	0	4	0	7
metrans_1048_length_787	0	0	0	0	7	2	0	256	0	5	0	0
metrans_1049_length_786	0	0	0	16819	5	2	0	0	9	12	0	1
metrans_1050_length_786	4	0	6	57	51	12	12	30	2732	9	17	14
metrans_1051_length_786	14	0	6	14	3	15	0	970	5	6	0	0
metrans_1052_length_786	0	7	0	222	12	19	35	754	1	41	0	0
metrans_1053_length_786	0	0	0	304	4	7	6	633	9	19	0	0
metrans_1054_length_786	28	0	12	5	1	4	0	369	0	0	0	6
metrans_1055_length_784	0	0	1	2	2992	4	0	1	74	4	0	0
metrans_1056_length_784	0	0	3	1487	38	1	77	736	65	20	0	0
metrans_1057_length_784	0	0	0	13	18	1	0	2	1195	0	0	0
metrans_1058_length_784	1	0	24	6	0	1	0	9	0	3	0	314
metrans_1059_length_783	1141	858	4	309	5919	698	101	394	571	23282	4	7
metrans_1060_length_783	0	0	4	286	5	0	14	2144	0	7	0	0
metrans_1061_length_783	7	0	7	386	29	26	166	104	11	30	0	17
metrans_1062_length_782	0	0	0	14267	91	4	903	12124	322	7	0	0
metrans_1063_length_782	0	5	0	4700	4	18	0	12	0	0	0	0
metrans_1064_length_782	0	0	0	0	3	6	0	1	0	10	0	958
metrans_1065_length_782	0	0	2	2	3	0	0	456	1	22	0	0
metrans_1066_length_781	0	0	5	3145	2	19	0	0	0	0	2	0
metrans_1067_length_781	4	0	0	2	4	2	0	1824	3	1	0	6
metrans_1068_length_781	1	0	16	1523	65	15	122	54	86	56	0	1
metrans_1069_length_781	0	1	0	558	57	12	70	201	38	18	0	6
metrans_1070_length_781	10	0	0	417	12	3	47	227	32	10	0	6
metrans_1071_length_781	0	0	0	24	6	9	0	368	1	7	0	3
metrans_1072_length_781	0	28	4	14	5	7	0	380	0	0	0	3
metrans_1073_length_780	0	0	0	302	8	3	14	381	13	1	0	19
metrans_1074_length_780	0	0	0	0	0	0	1	212	0	0	0	0
metrans_1075_length_779	0	0	6	2983	386	10	525	12104	21	37	0	0
metrans_1076_length_779	3	0	1	3254	7	23	0	0	1	6	0	1
metrans_1077_length_779	3	7	5	0	0	0	0	1971	0	4	0	0
metrans_1078_length_779	0	0	0	624	4	8	32	942	5	0	0	1
metrans_1079_length_779	0	0	0	472	13	1	256	458	6	8	0	11
metrans_1080_length_779	8	0	0	49	178	3	0	12	3	17	0	6
metrans_1081_length_779	0	0	0	12	3	7	0	244	0	20	0	10
metrans_1082_length_778	0	0	0	1046	32	2	102	3231	18	8	0	13
metrans_1083_length_778	0	0	0	1269	37	6	61	964	41	1	0	10
metrans_1084_length_778	3	51	2	12	834	7	0	15	316	13	0	0
metrans_1085_length_778	9	0	11	444	14	9	25	28	16	41	0	19
metrans_1086_length_777	0	1	0	20328	191	27	1315	16299	493	26	0	0
metrans_1087_length_777	3	0	0	9844	7	16	4	0	8	0	0	8
metrans_1088_length_777	0	0	0	5851	2	19	0	6	1	6	0	0
metrans_1089_length_777	0	0	1	3336	0	10	0	1	7	8	0	0
metrans_1090_length_777	0	3	530	19	15	4	0	4	47	19	0	0
metrans_1091_length_776	1	0	11	1775	6	12	0	2	0	35	0	13
metrans_1092_length_776	0	0	3	17	591	3	0	4	25	1	0	15
metrans_1093_length_776	0	7	0	239	13	8	21	198	7	22	0	6
metrans_1094_length_776	0	0	2	112	165	4	49	129	60	6	0	1
metrans_1095_length_775	0	0	5	11719	0	13	0	0	6	8	0	1
metrans_1096_length_775	1	0	2	7298	1	7	0	2	0	10	0	0
metrans_1097_length_775	1	0	0	1519	1	1	0	1	1	16	0	0
metrans_1098_length_775	0	0	3	2	2	13	0	611	0	33	0	6
metrans_1099_length_775	8	0	25	0	0	4	0	463	0	3	0	0
metrans_1100_length_774	0	12	0	17293	1	6	0	0	5	0	1	0
metrans_1101_length_774	0	0	2	646	15	4	33	1123	12	14	0	3
metrans_1102_length_773	0	1	0	11297	3	5	1	1	0	0	0	3
metrans_1103_length_773	0	0	0	3030	71	10	160	2194	70	3	0	0
metrans_1104_length_773	21	0	1	1	0	0	1	575	0	3	0	0
metrans_1105_length_773	0	0	14	74	1	6	6	254	2	9	0	2
metrans_1106_length_773	251	0	0	0	0	4	0	0	1	0	0	0
metrans_1107_length_772	4	0	1	1493	7	12	51	590	78	10	0	5
metrans_1108_length_772	5	6	0	1247	51	7	123	415	61	10	0	0
metrans_1109_length_772	0	0	0	0	0	9	0	0	0	1	0	675
metrans_1110_length_772	5	0	9	18	12	18	3	13	1	420	0	9
metrans_1111_length_771	0	0	4	1259	43	8	42	820	47	11	2	2
metrans_1112_length_771	3	4	0	1938	2	7	0	0	1	2	0	1
metrans_1113_length_771	0	0	0	715	28	10	34	220	33	20	0	12
metrans_1114_length_771	0	0	0	2	4	12	2	227	6	0	0	0
metrans_1115_length_770	5	0	0	6196	5	10	1	2	0	6	0	0
metrans_1116_length_770	0	0	0	701	11	1	15	463	35	0	0	0
metrans_1117_length_770	0	0	11	427	16	35	40	500	10	68	0	31
metrans_1118_length_770	0	5	0	196	4	4	0	0	0	0	0	0
metrans_1119_length_770	0	0	0	11	7	3	0	181	0	8	1	4
metrans_1120_length_769	0	0	5	12044	0	13	0	0	6	8	0	1
metrans_1121_length_769	1	1	2	4372	6	3	2	0	5	9	2	11
metrans_1122_length_769	0	0	3	3450	1	16	0	4	0	3	0	2
metrans_1123_length_769	0	0	2	1232	39	15	170	785	93	18	0	1
metrans_1124_length_769	0	0	1	1260	2	14	0	4	0	3	0	0
metrans_1125_length_768	1	0	0	5972	2	1	3	2	0	1	0	0
metrans_1126_length_768	0	0	0	970	42	4	74	1210	57	3	0	0
metrans_1127_length_768	0	0	0	34	2	9	2	335	8	6	0	0
metrans_1128_length_767	0	0	0	11451	203	22	629	13755	396	20	0	7
metrans_1129_length_767	0	0	0	18201	6	0	5	5	2	5	0	0
metrans_1130_length_767	1	0	2	15252	0	4	0	3	3	10	0	0
metrans_1131_length_767	0	0	0	3456	2	7	0	1	7	10	0	0
metrans_1132_length_767	18	0	5	754	37	41	6	881	20	185	0	37
metrans_1133_length_767	6	0	1	491	4	2	53	877	24	1	0	4
metrans_1134_length_767	9	0	17	541	6	33	31	395	19	14	0	2
metrans_1135_length_767	0	0	4	33	1	0	2	387	5	4	0	0
metrans_1136_length_766	0	0	2	16013	1	4	0	3	6	7	0	6
metrans_1137_length_766	8	0	3	7260	152	2	308	627	610	19	0	11
metrans_1138_length_766	0	0	0	2132	5	13	0	0	0	1	0	1
metrans_1139_length_766	24	1	42	27	34	2175	1	25	21	166	0	76
metrans_1140_length_766	0	0	7	751	30	0	33	128	12	19	0	0
metrans_1141_length_766	90	7	269	195	142	549	27	501	50	704	1	293
metrans_1142_length_766	6	7	2	3	10	15	0	10	1	10	0	342
metrans_1143_length_766	16	0	1	2	5	4	0	245	14	0	0	18
metrans_1144_length_765	0	0	0	4090	4	4	1	1	8	0	0	0
metrans_1145_length_765	3640	0	18	37	54	155	0	23	22	185	0	53
metrans_1146_length_765	0	0	0	1	0	1	0	424	2	1	0	0
metrans_1147_length_765	0	0	0	516	1	11	1	3	12	0	0	2
metrans_1148_length_765	0	0	1	1	5	1	0	337	0	0	0	0
metrans_1149_length_764	0	0	0	33055	7	6	0	2	0	4	4	1
metrans_1150_length_764	1	0	2	25959	4	1	0	4	0	7	4	5
metrans_1151_length_764	6	1	0	1786	2	2	0	10	0	3	0	0
metrans_1152_length_764	0	0	0	469	37	4	14	1590	14	1	0	0
metrans_1153_length_764	3	1	5	1400	64	8	80	287	75	40	0	2
metrans_1154_length_764	0	0	4	1062	11	18	118	496	55	2	0	3
metrans_1155_length_764	0	0	6	498	35	15	35	842	15	8	0	15
metrans_1156_length_764	0	3	0	705	3	0	4	6	4	14	0	7
metrans_1157_length_763	1	5	3	628	4	6	74	1362	20	4	0	0
metrans_1158_length_763	10	0	21	7	26	40	0	20	12	1406	8	41
metrans_1159_length_763	7	0	0	9	769	8	0	0	0	7	0	3
metrans_1160_length_763	0	0	12	13	16	25	0	911	1	4	0	10
metrans_1161_length_763	1	0	4	487	8	33	25	24	29	65	0	10
metrans_1162_length_763	8	0	29	2	1	4	0	407	0	0	0	0
metrans_1163_length_763	0	0	0	123	8	0	11	183	15	2	0	0
metrans_1164_length_762	0	0	8	5	11	10	0	1009	0	0	0	0
metrans_1165_length_762	0	4	3	736	38	10	67	413	18	12	0	0
metrans_1166_length_762	19	0	12	643	107	54	41	777	35	43	0	19
metrans_1167_length_761	7	0	7	11	34	73666	5	314	143	112	2	21
metrans_1168_length_761	3	0	12	50	26	9	3	99	2	17	24	1380
metrans_1169_length_761	1	0	0	1188	2	2	0	2	1	1	0	0
metrans_1170_length_761	3	0	0	4	28	4	0	291	0	0	0	0
metrans_1171_length_760	1	1	10	4660	8	12	0	0	0	1	0	0
metrans_1172_length_760	0	0	15	4394	0	10	0	35	0	0	0	0
metrans_1173_length_760	0	0	4	616	9	0	34	1045	17	8	1	0
metrans_1174_length_760	0	0	7	1244	19	2	0	1	1	8	0	0
metrans_1175_length_760	32	0	44	54	0	8	26	613	8	11	0	12
metrans_1176_length_759	10	0	2	18197	12	23	1	8	13	31	0	1
metrans_1177_length_759	5	0	3	11265	0	4	0	8	2	2	0	0
metrans_1178_length_759	11	0	2	10	0	21	0	598	1	46	0	2
metrans_1179_length_759	0	0	0	163	10	1	14	327	4	0	0	0
metrans_1180_length_758	4	0	0	8288	0	2	0	9	6	3	0	2
metrans_1181_length_758	0	19	0	9	1611	4	0	1	898	0	0	2
metrans_1182_length_758	0	1	0	2146	8	0	0	2	1	0	0	7
metrans_1183_length_758	0	0	0	732	16	9	74	579	18	1	0	0
metrans_1184_length_758	3	0	0	1025	1	3	0	1	0	23	0	4
metrans_1185_length_758	1	5	1	7	4	6	8	18	1	335	0	14
metrans_1186_length_758	0	0	0	0	140	1	0	1	20	1	0	10
metrans_1187_length_757	6	1	0	2005	2	3	0	10	0	3	0	0
metrans_1188_length_757	1	8	8	1117	50	22	81	413	75	45	0	10
metrans_1189_length_757	4	0	0	8	0	9	0	355	0	1	0	28
metrans_1190_length_757	0	0	0	1	0	3	0	290	0	8	0	1
metrans_1191_length_757	8	0	0	21	13	1	0	304	0	1	31	34
metrans_1192_length_757	0	0	0	17	2	1	0	204	1	6	1	2
metrans_1193_length_756	0	1	0	2167	6	0	0	0	1	1	0	0
metrans_1194_length_756	7	0	28	4	0	10	0	1425	0	0	0	0
metrans_1195_length_755	148	454	23	480	4585	92	264	1219	76	11726	297	6
metrans_1196_length_755	0	0	0	463	13	6	36	621	23	0	0	2
metrans_1197_length_755	1	1	0	733	36	24	38	92	37	30	10	26
metrans_1198_length_755	0	2	5	989	10	22	1	1	5	2	0	9
metrans_1199_length_755	16	0	42	2	1	7	0	486	1	12	0	0
metrans_1200_length_755	13	0	0	0	3	1	0	316	0	3	0	1
metrans_1201_length_754	0	0	6	3480	3	5	0	35	0	1	0	0
metrans_1202_length_754	0	0	4	882	68	9	194	270	75	0	0	1
metrans_1203_length_754	0	8	0	16	0	3	5	235	9	1	0	11
metrans_1204_length_753	3	0	5	4920	12	0	0	0	5	6	0	0
metrans_1205_length_753	2	5	0	2983	28	6	85	998	60	4	0	0
metrans_1206_length_753	0	0	0	2666	3	9	0	3	0	4	0	7
metrans_1207_length_753	5	0	5	2130	6	19	0	0	12	7	0	0
metrans_1208_length_753	0	0	0	29	12	0	3	183	5	0	0	1
metrans_1209_length_752	3	0	0	14685	228	6	1219	15306	383	18	1	9
metrans_1210_length_752	9	0	4	6789	87	25	304	42	172	21	0	18
metrans_1211_length_752	4	0	0	4404	8	1	0	6	11	0	0	2
metrans_1212_length_752	8	0	7	879	80	31	59	298	57	116	0	20
metrans_1213_length_752	0	0	2	1	384	25	6	3	218	15	0	0
metrans_1214_length_752	0	2	4	4	431	5	0	2	215	14	0	0
metrans_1215_length_751	2	0	17	22	15	4968	0	52	27	118	0	51
metrans_1216_length_751	10	1	3	2052	5	0	0	1	3	3	0	9
metrans_1217_length_751	61	0	1	4	15	4	0	871	0	2	0	8
metrans_1218_length_751	3	0	58	8	1	169	0	13	0	7	0	0
metrans_1219_length_751	0	0	0	680	6	10	88	536	16	39	0	0
metrans_1220_length_751	2	4	0	10	538	2	31	1	11	0	0	214
metrans_1221_length_750	1	0	0	3654	13	0	0	0	0	0	0	6
metrans_1222_length_750	0	0	0	1	1226	5	0	1	714	1	0	14
metrans_1223_length_750	7	0	8	1406	14	10	0	9	15	8	0	5
metrans_1224_length_750	0	0	0	0	1	0	0	417	0	0	0	0
metrans_1225_length_749	0	0	4	1426	4	12	0	4	5	7	0	7
metrans_1226_length_749	0	0	8	1921	7	4	0	9	1	18	0	2
metrans_1227_length_749	1	0	15	795	77	57	16	475	33	205	0	45
metrans_1228_length_749	14	0	2	624	7	8	28	532	42	12	0	16
metrans_1229_length_749	4	0	0	3327	5	12	0	1	3	23	0	0
metrans_1230_length_749	0	0	6	569	2	12	0	3	1	4	0	0
metrans_1231_length_749	0	0	0	4	133	2	0	0	36	0	0	0
metrans_1232_length_748	1	1	13	758	26	9	93	696	30	34	0	5
metrans_1233_length_747	138	55	4	34	44	17	87	6	16	1536	0	1
metrans_1234_length_747	1	0	3	1327	4	7	0	11	2	6	0	0
metrans_1235_length_746	1	1	14	30727	16	10	0	0	7	8	0	15
metrans_1236_length_746	0	0	5	10411	1	10	0	3	4	2	5	1
metrans_1237_length_746	0	0	0	9	0	8	0	1025	2	4	0	0
metrans_1238_length_746	4	0	0	0	0	13	0	243	1	6	13	0
metrans_1239_length_745	16	0	8760	32	7	63	2	7	5	6	10	0
metrans_1240_length_745	0	0	1	3424	0	12	8	11	8	10	0	3
metrans_1241_length_745	0	0	2	1542	25	13	61	702	35	1	0	1
metrans_1242_length_745	0	3	1	23	897	9	0	18	577	5	0	0
metrans_1243_length_745	5	0	3	262	13	6	26	237	8	12	0	8
metrans_1244_length_744	1	5	0	2123	4	12	0	4	0	7	0	14
metrans_1245_length_744	10	0	0	5	3	5	0	599	0	0	0	0
metrans_1246_length_743	0	0	0	6071	13	7	1	5	0	10	0	0
metrans_1247_length_743	18	0	89	3171	26	31	2	124	0	37	4	593
metrans_1248_length_743	3	0	2	1898	8	6	0	0	7	3	0	0
metrans_1249_length_743	3	0	0	839	16	36	0	5	11	4	0	0
metrans_1250_length_743	0	0	0	3	2	3	0	429	0	1	0	3
metrans_1251_length_743	0	0	0	202	14	12	19	248	24	0	0	0
metrans_1252_length_743	0	0	0	11	375	6	0	15	85	5	0	5
metrans_1253_length_743	0	0	0	222	23	2	16	243	3	0	0	0
metrans_1254_length_742	0	0	0	2815	60	1	112	569	112	0	0	0
metrans_1255_length_742	12	0	0	1394	8	18	0	1	0	19	0	0
metrans_1256_length_742	0	0	0	5	1	0	0	725	0	8	0	0
metrans_1257_length_742	5	0	0	2	17	10	0	308	0	17	0	9
metrans_1258_length_742	4	0	0	1989	35	15	375	532	127	11	0	9
metrans_1259_length_742	0	0	4	17	74	1	0	235	47	0	0	0
metrans_1260_length_741	1	0	4	4578	10	6	0	5	1	1	0	3
metrans_1261_length_741	0	0	1	2589	0	10	0	2	0	4	0	0
metrans_1262_length_741	4	0	5	1954	3	7	0	12	2	0	0	0
metrans_1263_length_741	0	0	0	974	55	10	60	427	60	2	0	11
metrans_1264_length_740	1	0	1	15233	5	10	0	1	24	4	0	8
metrans_1265_length_740	14	0	7	4615	3	11	0	0	6	1	0	0
metrans_1266_length_740	25	0	34	6	0	6	0	1865	5	0	0	1
metrans_1267_length_740	22	1	5	1549	1	13	0	8	15	50	0	15
metrans_1268_length_740	0	0	0	968	23	0	20	141	29	0	0	1
metrans_1269_length_740	0	0	1	12	3	6	0	262	0	7	0	1
metrans_1270_length_740	0	0	0	28	1	1	0	211	0	0	0	2
metrans_1271_length_739	0	1	2	22199	3	0	1	7	6	0	0	4
metrans_1272_length_739	1	0	3	857	21	10	70	601	38	30	0	7
metrans_1273_length_739	0	0	2	1475	3	8	0	3	0	1	1	0
metrans_1274_length_739	4	0	0	0	2	0	1	5	0	1	10	1387
metrans_1275_length_739	0	0	0	0	382	1	4	3	0	0	0	6
metrans_1276_length_739	0	0	6	0	0	6	0	218	0	6	0	7
metrans_1277_length_738	4	13	12	5008	150	29	571	23155	356	66	8	28
metrans_1278_length_738	0	0	0	18419	272	1	1055	22392	596	13	0	0
metrans_1279_length_738	0	0	0	19512	5	13	6	9	0	0	0	0
metrans_1280_length_738	1	0	1	2775	47	21	169	1747	130	5	0	2
metrans_1281_length_738	19	24	12	2094	84	103	87	1120	122	124	2	21
metrans_1282_length_738	7	1	0	12	6	2526	0	51	42	15	0	7
metrans_1283_length_737	0	0	1	3528	84	15	251	4364	143	0	1	10
metrans_1284_length_737	0	0	0	1214	27	2	59	1383	48	8	1	0
metrans_1285_length_737	5	3	3	472	45	7	6	146	9	14	3	8
metrans_1286_length_737	0	0	1	4	0	0	0	5	0	0	0	341
metrans_1287_length_736	0	2	5	28250	8	12	0	9	0	7	0	1
metrans_1288_length_736	11	0	0	1806	11	25	0	2	0	4	0	3
metrans_1289_length_736	0	0	1	2	978	6	0	0	336	1	0	1
metrans_1290_length_736	0	0	1	5	6	2	4	222	0	0	0	0
metrans_1291_length_736	11	0	9	258	28	16	13	88	18	35	1	45
metrans_1292_length_736	6	0	5	1	0	4	0	243	6	6	0	1
metrans_1293_length_735	1	0	0	21565	286	12	1455	19052	645	12	0	0
metrans_1294_length_735	0	1	0	1306	49	0	82	1286	19	4	0	0
metrans_1295_length_735	8	5	6	2637	65	3	11	10	97	6	0	0
metrans_1296_length_735	1	0	21	2207	10	10	0	2	1	22	0	4
metrans_1297_length_735	0	0	2	1631	75	6	115	1101	172	17	0	9
metrans_1298_length_735	0	0	0	740	16	10	110	1081	22	3	6	2
metrans_1299_length_735	2	0	0	1081	5	12	0	10	0	5	0	0
metrans_1300_length_735	6	0	1	588	81	7	14	30	96	8	0	0
metrans_1301_length_735	0	0	1	358	28	32	9	133	12	52	0	11
metrans_1302_length_734	0	0	5	3331	1	8	1	6	0	2	0	8
metrans_1303_length_734	7	3	5	684	27	22	10	455	37	8	0	25
metrans_1304_length_734	0	0	0	17	0	1	8	358	0	0	0	0
metrans_1305_length_733	0	0	11	16454	302	4	1217	13914	454	39	0	0
metrans_1306_length_733	6	0	2	2434	0	0	0	1	3	0	0	0
metrans_1307_length_733	0	0	31	3	1	1	0	9	1	0	5	1603
metrans_1308_length_733	0	0	6	572	13	4	46	655	14	5	0	15
metrans_1309_length_732	4	0	0	2683	34	0	125	2143	81	0	0	0
metrans_1310_length_732	1	1	13	752	22	9	94	681	30	34	0	5
metrans_1311_length_732	0	0	0	1218	2	8	0	12	0	2	0	1
metrans_1312_length_732	0	0	1	711	3	8	0	0	5	1	0	0
metrans_1313_length_732	0	0	4	2	1	1	0	533	6	23	0	0
metrans_1314_length_732	0	0	8	480	19	1	15	274	13	10	0	10
metrans_1315_length_732	2	0	6	221	12	7	18	202	20	19	2	0
metrans_1316_length_732	0	0	2	30	8	4	2	267	7	13	0	7
metrans_1317_length_731	0	0	4	16	1007	20	2	1	839	0	0	1
metrans_1318_length_731	11	0	4	1001	17	27	52	358	55	22	0	39
metrans_1319_length_731	0	0	0	318	15	7	15	331	0	10	0	0
metrans_1320_length_730	0	0	1	10804	129	0	295	3724	255	25	0	0
metrans_1321_length_729	0	0	0	150	4	11	58	1170	9	5	0	7
metrans_1322_length_729	0	0	0	12	0	6	4	837	0	0	0	0
metrans_1323_length_728	511	356	3	138	414	53	0	33	49	1728	0	7
metrans_1324_length_728	0	0	0	5	19	0	6	1820	9	18	0	0
metrans_1325_length_728	0	0	0	582	6	35	106	712	69	8	0	11
metrans_1326_length_727	2	5	0	1	1873	3	0	0	1192	13	0	6
metrans_1327_length_727	0	0	0	1006	2	3	0	4	6	1	0	7
metrans_1328_length_727	0	0	7	453	29	12	0	10	1	23	0	1
metrans_1329_length_726	0	0	4	36504	0	9	0	20	1	5	0	5
metrans_1330_length_726	3	0	0	2197	1	1	0	0	4	15	0	0
metrans_1331_length_726	0	0	0	2159	31	0	70	19	10	15	0	6
metrans_1332_length_726	0	0	0	7	1131	10	0	4	487	0	0	3
metrans_1333_length_726	0	1	445	6	5	9	0	11	0	7	0	2
metrans_1334_length_726	0	0	0	323	4	2	0	0	14	10	0	14
metrans_1335_length_726	0	0	0	406	1	9	0	6	4	6	0	6
metrans_1336_length_726	0	3	0	283	5	6	0	3	0	14	0	1
metrans_1337_length_726	6	0	0	6	2	0	4	162	0	9	0	1
metrans_1338_length_725	10	2	1	13477	19	19	1	1	0	21	0	26
metrans_1339_length_725	1	5	0	2008	4	12	0	4	0	7	0	14
metrans_1340_length_725	11	0	6	1078	117	52	87	1233	111	65	0	19
metrans_1341_length_725	0	0	0	1173	2	16	0	1	9	2	0	0
metrans_1342_length_725	0	0	0	526	25	4	23	497	51	6	0	0
metrans_1343_length_725	0	0	0	851	0	11	0	5	4	9	0	0
metrans_1344_length_725	0	0	9	11	17	758	0	57	16	294	0	10
metrans_1345_length_725	51	0	40	0	7	21	0	384	0	3	0	1
metrans_1346_length_724	2	0	7	5277	0	2	0	7	0	6	0	0
metrans_1347_length_724	0	0	1	1526	2	9	0	1	10	8	0	5
metrans_1348_length_723	30	2	11	18	4	24	0	1182	1	18	0	1
metrans_1349_length_723	0	0	0	25	3	1	16	423	2	1	0	5
metrans_1350_length_723	0	0	3	261	2	21	2	9	0	15	0	13
metrans_1351_length_723	0	0	1	4	0	5	0	249	5	0	0	0
metrans_1352_length_723	0	2	15	0	14	1	0	191	0	0	9	34
metrans_1353_length_722	1	0	4	6487	1	0	0	0	4	1	0	14
metrans_1354_length_722	6	0	2	2732	0	0	0	1	3	0	0	0
metrans_1355_length_722	0	0	9	10	1381	17	0	0	674	5	0	4
metrans_1356_length_722	1	0	1	1165	34	7	87	407	26	11	0	17
metrans_1357_length_722	25	0	36	58	26	91	6	195	5	187	0	67
metrans_1358_length_721	8	0	0	20981	306	33	1752	18815	627	38	0	0
metrans_1359_length_721	0	0	0	2398	7	8	0	0	1	15	0	8
metrans_1360_length_721	0	0	3	1290	38	12	111	804	48	3	0	4
metrans_1361_length_721	1	8	0	678	25	0	72	646	41	27	0	8
metrans_1362_length_721	0	0	4	1052	9	4	40	264	72	11	0	0
metrans_1363_length_721	0	0	4	888	14	5	0	9	0	0	0	0
metrans_1364_length_721	11	0	5	462	34	11	20	110	8	16	10	6
metrans_1365_length_721	9	1	31	482	10	42	28	190	19	72	0	33
metrans_1366_length_721	0	0	8	432	25	1	4	253	24	10	0	10
metrans_1367_length_721	0	0	6	15	3	0	0	344	1	0	0	0
metrans_1368_length_720	36	3	51	6717	48	170	3	45	16	134	0	84
metrans_1369_length_720	8	0	7	232	2	3	47	512	3	4	0	1
metrans_1370_length_720	0	0	0	269	0	9	27	389	11	8	0	0
metrans_1371_length_720	3	0	1	1	386	3	0	0	23	0	0	0
metrans_1372_length_720	0	0	7	202	26	2	11	132	13	2	0	0
metrans_1373_length_720	0	0	0	13	0	10	0	193	0	4	0	0
metrans_1374_length_719	0	0	0	2426	86	9	5	1386	243	6	0	0
metrans_1375_length_719	0	0	0	5242	0	5	0	10	1	6	0	5
metrans_1376_length_719	1	0	6	4437	5	5	0	0	3	1	0	7
metrans_1377_length_719	0	0	0	647	9	4	28	1087	33	0	0	4
metrans_1378_length_719	4	0	0	1385	53	1	94	751	79	7	0	1
metrans_1379_length_719	0	0	26	31	4	1	0	964	4	3	7	1
metrans_1380_length_719	0	3	5	732	14	8	31	271	41	28	0	12
metrans_1381_length_719	0	0	0	11	7	490	3	12	14	35	0	1
metrans_1382_length_719	9	0	0	16	0	5	2	179	0	8	0	7
metrans_1383_length_718	0	0	9	4524	53	15	168	2260	145	60	0	15
metrans_1384_length_718	3	0	1	2974	12	6	0	0	0	8	0	0
metrans_1385_length_718	0	0	1	336	11	3	22	372	12	0	0	3
metrans_1386_length_718	0	0	4	459	18	0	9	127	21	11	0	0
metrans_1387_length_717	10	0	14	9464	214	16	615	9725	194	29	0	12
metrans_1388_length_717	6	0	13	1	21	3	0	2587	1	1	0	108
metrans_1389_length_717	0	1	0	1124	26	6	71	1080	45	2	0	1
metrans_1390_length_717	1	0	0	1061	18	19	123	600	49	7	0	6
metrans_1391_length_717	0	0	1	0	377	11	0	0	68	12	0	1
metrans_1392_length_717	0	0	1	11	2	7	5	208	7	0	0	5
metrans_1393_length_717	0	0	0	146	7	2	19	291	7	0	0	0
metrans_1394_length_717	4	0	16	1	3	5	1	197	2	8	0	5
metrans_1395_length_716	11	9	0	18291	386	6	1208	15512	708	50	0	1
metrans_1396_length_716	0	0	0	15991	7	8	2	2	0	0	0	0
metrans_1397_length_716	0	0	1	2186	9	3	0	3	4	0	1	2
metrans_1398_length_716	0	0	0	1453	3	1	0	8	9	10	0	0
metrans_1399_length_716	0	0	0	461	10	7	52	545	60	8	0	0
metrans_1400_length_716	9	1	2	569	3	11	1	2	2	6	0	8
metrans_1401_length_716	1	0	0	21	2	1	0	362	0	0	0	0
metrans_1402_length_716	0	0	1	4	0	5	0	423	3	19	0	0
metrans_1403_length_716	0	0	0	2	5	3	0	311	9	13	0	0
metrans_1404_length_715	17	2	19	21	1209	75649	20	23	570	880	11	17
metrans_1405_length_715	0	0	0	1281	31	12	100	1828	49	0	0	0
metrans_1406_length_715	1	0	0	3102	13	35	0	9	1	9	0	0
metrans_1407_length_715	4	0	9	434	33	7	101	826	41	15	0	3
metrans_1408_length_715	1	0	4	208	3	3	27	784	22	0	0	9
metrans_1409_length_715	2	5	3	6	10	1759	3	17	41	76	0	10
metrans_1410_length_715	7	0	10	438	13	49	34	91	22	34	0	12
metrans_1411_length_714	0	0	4	2556	56	5	277	1306	106	0	0	10
metrans_1412_length_714	0	0	3397	0	16	3	1	2	0	23	0	0
metrans_1413_length_714	3	0	3	1064	18	6	129	842	66	13	0	5
metrans_1414_length_714	8	3	13	857	44	65	48	192	68	237	0	56
metrans_1415_length_714	1	3	1	151	8	3	3	593	16	2	0	6
metrans_1416_length_714	0	0	0	397	12	2	22	353	28	3	0	0
metrans_1417_length_714	0	0	43	9	6	36	0	425	5	13	0	9
metrans_1418_length_714	0	0	309	7	5	2	1	10	0	1	12	11
metrans_1419_length_714	0	1	0	0	1	1	1	191	0	0	0	7
metrans_1420_length_713	250	0	83	0	1	3	0	5979	0	0	0	0
metrans_1421_length_713	6	6	11	4069	1	6	0	1	6	14	6	9
metrans_1422_length_713	0	0	0	1331	0	20	0	12	1	3	2	0
metrans_1423_length_713	17	1	4	333	12	20	35	565	20	51	0	15
metrans_1424_length_713	1	0	0	546	13	0	38	299	21	14	0	2
metrans_1425_length_712	2	6	4	796	63	15	101	613	3	44	0	21
metrans_1426_length_712	0	0	0	1541	1	10	2	0	5	8	0	2
metrans_1427_length_712	0	1	91	17	827	2	0	13	63	5	1	55
metrans_1428_length_712	0	0	0	1	8	6	2	390	2	10	0	6
metrans_1429_length_712	3	0	8	10	0	0	4	243	0	0	0	1
metrans_1430_length_711	3	0	2	4313	8	3	0	8	1	2	2	20
metrans_1431_length_711	0	0	0	1342	36	6	91	1792	50	10	0	0
metrans_1432_length_711	0	0	4	757	29	9	39	1093	18	2	5	0
metrans_1433_length_711	11	0	10	1444	9	26	0	5	4	5	0	2
metrans_1434_length_711	6	0	0	1119	47	1	82	153	25	0	0	1
metrans_1435_length_711	119	0	2	3	4	9	0	895	0	33	0	7
metrans_1436_length_711	3	2	1	0	3	4	0	385	1	0	0	0
metrans_1437_length_711	0	0	5	2	8	6	0	275	1	12	0	10
metrans_1438_length_710	0	0	0	1833	6	12	0	2	8	16	0	0
metrans_1439_length_710	1	0	3	1436	4	1	0	0	0	0	0	8
metrans_1440_length_710	6	0	10	1254	4	6	4	1	2	0	1	5
metrans_1441_length_710	10	4	4	18	9	0	0	462	1	18	0	3
metrans_1442_length_710	3	0	9	901	19	17	68	196	114	23	0	5
metrans_1443_length_710	0	0	11	1	1	4	0	555	0	5	3	0
metrans_1444_length_710	0	0	1	263	4	10	7	91	0	0	0	5
metrans_1445_length_710	0	0	0	1	4	4	0	0	0	0	0	238
metrans_1446_length_709	0	0	0	3625	0	0	0	0	13	0	0	0
metrans_1447_length_709	0	0	0	3289	9	206	4	13	10	10	0	16
metrans_1448_length_709	5	10	2	962	4	6	0	11	1	16	0	1
metrans_1449_length_709	1	1	14	877	33	13	41	407	41	52	0	24
metrans_1450_length_709	0	0	0	295	16	6	20	508	2	11	0	0
metrans_1451_length_709	0	0	0	11	0	3	3	437	0	11	0	7
metrans_1452_length_708	4	0	4	7013	109	5	267	4333	242	34	0	0
metrans_1453_length_708	2	0	11	6	3411	23	0	17	3292	9	0	28
metrans_1454_length_708	5	0	0	3161	11	20	0	9	5	10	0	8
metrans_1455_length_708	9	5	1	12	1109	1	0	3	700	6	0	8
metrans_1456_length_708	1	10	1	7	1652	2	0	0	1197	1	0	13
metrans_1457_length_708	0	0	1	387	9	25	41	803	7	27	0	6
metrans_1458_length_708	3	1	2	987	7	6	0	1	2	1	0	1
metrans_1459_length_708	0	0	4	10	2	2	0	356	0	10	1	21
metrans_1460_length_708	0	0	30	3	19	15	5	274	10	8	7	44
metrans_1461_length_708	1	0	0	2	9	1	0	286	0	0	0	0
metrans_1462_length_708	0	0	1	312	2	11	0	20	3	10	0	15
metrans_1463_length_708	5	0	0	10	0	12	0	172	20	0	0	2
metrans_1464_length_707	0	0	0	3483	1	2	0	4	7	0	0	0
metrans_1465_length_707	3	0	3	1995	12	2	0	2	8	12	0	4
metrans_1466_length_707	5	34	6	1650	58	12	79	141	65	38	0	27
metrans_1467_length_707	11	0	4	435	26	33	92	401	5	58	0	26
metrans_1468_length_707	7	0	8	73	2	23	10	527	6	21	0	6
metrans_1469_length_707	0	0	1	347	21	3	0	232	21	0	0	0
metrans_1470_length_707	4	0	11	1	1	0	0	276	0	0	1	3
metrans_1471_length_706	5	0	0	5267	10	8	0	1	0	3	0	0
metrans_1472_length_706	4	0	5	2102	40	13	126	750	16	40	8	0
metrans_1473_length_706	0	0	4	16	7	0	0	933	1	0	0	9
metrans_1474_length_706	8	6	30	465	9	44	33	186	26	64	0	32
metrans_1475_length_706	0	0	0	21	4	15	12	385	9	11	0	0
metrans_1476_length_706	1	0	18	299	25	60	12	464	11	103	0	41
metrans_1477_length_706	0	0	0	368	10	2	30	197	4	0	0	0
metrans_1478_length_706	7	0	2	18	8	45	0	228	0	47	0	25
metrans_1479_length_705	17	2	19	32	1231	74922	20	23	579	843	11	17
metrans_1480_length_705	1	0	4	1992	0	7	0	2	0	18	0	0
metrans_1481_length_705	0	0	6	1428	0	1	1	1	0	0	0	8
metrans_1482_length_705	1	0	0	707	19	6	58	453	14	6	0	0
metrans_1483_length_705	0	0	14	1171	0	14	0	9	6	1	0	9
metrans_1484_length_705	1	0	0	324	2	8	27	379	9	7	0	1
metrans_1485_length_705	1	0	3	33	1	1	0	272	9	0	0	2
metrans_1486_length_705	0	0	1	9	0	3	0	236	1	0	0	0
metrans_1487_length_704	0	0	3	1014	63	24	118	422	53	15	0	4
metrans_1488_length_704	10	7	1	1225	13	101	0	1	5	0	0	0
metrans_1489_length_703	0	0	0	4684	48	11	96	56	70	5	0	0
metrans_1490_length_703	1	0	8	1	0	12	0	2530	0	3	0	2
metrans_1491_length_703	0	0	6	1707	7	11	125	877	57	25	0	0
metrans_1492_length_703	5	0	4	2402	3	0	6	3	0	11	0	0
metrans_1493_length_703	0	0	0	1148	37	8	92	1320	33	6	0	0
metrans_1494_length_703	4	0	0	1945	3	6	0	0	0	4	0	0
metrans_1495_length_703	10	5	8	191	31	59	36	1665	22	111	0	25
metrans_1496_length_703	1	0	13	551	41	15	38	483	10	54	0	16
metrans_1497_length_702	0	0	4	15950	234	1	1078	16861	475	30	0	0
metrans_1498_length_702	0	0	0	14458	3	7	0	0	3	5	0	8
metrans_1499_length_702	0	0	0	1618	1	1	0	0	2	1	0	0
metrans_1500_length_702	0	0	0	1217	6	9	0	5	0	1	0	0
metrans_1501_length_702	10	0	5	0	1	0	0	719	0	0	0	4
metrans_1502_length_702	0	0	2	711	0	0	1	4	2	0	0	1
metrans_1503_length_702	0	1	0	2	10	5	0	400	9	0	0	11
metrans_1504_length_702	0	0	0	445	10	4	17	79	7	0	0	1
metrans_1505_length_702	0	0	1	9	0	0	0	259	0	0	0	10
metrans_1506_length_702	0	0	0	177	18	4	12	235	9	0	0	48
metrans_1507_length_702	2	0	0	0	4	0	0	241	1	1	0	1
metrans_1508_length_701	0	5	0	2346	65	3	157	3844	74	16	0	9
metrans_1509_length_701	4	0	3	1698	14	2	0	0	0	1	0	7
metrans_1510_length_701	3	0	0	450	18	2	35	795	17	0	0	0
metrans_1511_length_701	0	0	11	2	9	8	0	680	1	0	0	12
metrans_1512_length_701	1	0	2	3	440	12	0	0	22	0	0	0
metrans_1513_length_701	0	1	0	32	313	11	0	9	235	1	3	9
metrans_1514_length_700	0	6	0	893	24	15	112	1396	38	4	0	0
metrans_1515_length_700	6	0	0	594	19	24	48	999	15	4	0	3
metrans_1516_length_700	0	0	1	1165	32	10	72	945	51	6	0	7
metrans_1517_length_700	19	8	501	178	20	104	31	1029	2	241	1	76
metrans_1518_length_700	1	0	0	1	0	13	0	637	1	3	0	1
metrans_1519_length_700	5	0	0	0	0	0	0	322	0	5	0	0
metrans_1520_length_700	3	0	177	0	0	6	3	5	0	1	0	0
metrans_1521_length_699	0	0	0	4	1273	1	0	0	705	13	0	0
metrans_1522_length_699	2	1	0	335	28	12	21	317	6	19	0	1
metrans_1523_length_699	0	0	285	11	2	10	0	0	0	0	0	3
metrans_1524_length_698	0	0	1	3	1337	2	4	0	628	4	0	11
metrans_1525_length_698	0	0	0	1669	0	4	0	1	3	1	0	0
metrans_1526_length_698	5	3	2	367	1	0	30	705	13	0	0	1
metrans_1527_length_698	0	0	0	381	5	5	52	225	13	6	0	0
metrans_1528_length_698	0	0	0	4	7	7	0	380	0	0	0	8
metrans_1529_length_698	0	1	0	32	7	2	13	210	3	0	0	0
metrans_1530_length_697	0	0	8	1485	10	8	39	912	26	1	0	12
metrans_1531_length_697	8	0	4	205	14	9	27	797	5	5	0	13
metrans_1532_length_697	0	0	0	834	42	1	62	165	63	1	0	0
metrans_1533_length_697	0	5	0	1297	30	25	120	122	83	34	0	0
metrans_1534_length_697	1	0	0	2	8	3	0	402	0	6	0	2
metrans_1535_length_697	1	0	0	178	5	0	9	171	6	0	4	0
metrans_1536_length_697	2	0	3	9	0	282	0	10	0	81	0	6
metrans_1537_length_696	1	0	1	9379	1	13	0	0	4	4	0	0
metrans_1538_length_696	0	3	0	9355	6	3	0	19	4	26	0	5
metrans_1539_length_696	0	0	3	5635	1	11	0	1	1	5	0	0
metrans_1540_length_696	13	1	4	490	38	14	29	287	51	29	0	17
metrans_1541_length_696	4	0	2	1004	13	24	78	93	42	28	0	13
metrans_1542_length_696	0	0	9	0	314	0	0	0	9	0	0	0
metrans_1543_length_696	19	0	34	518	27	131	38	73	46	209	0	91
metrans_1544_length_696	0	0	13	4	3	1	250	2	5	2	0	7
metrans_1545_length_695	0	0	1	5625	1	27	8	11	1	12	0	3
metrans_1546_length_695	1	0	0	531	12	4	35	1642	2	7	0	7
metrans_1547_length_695	13	27	556	139	8	137	58	1042	8	145	0	136
metrans_1548_length_695	5	0	0	1675	0	0	0	12	2	10	0	0
metrans_1549_length_695	5	0	7	1408	16	3	0	5	10	20	0	0
metrans_1550_length_695	10	0	2	494	7	21	74	708	30	37	0	19
metrans_1551_length_695	0	0	0	1	0	9	0	755	0	0	0	0
metrans_1552_length_695	0	0	0	568	11	0	11	260	42	3	0	0
metrans_1553_length_694	0	4	4	16110	284	6	1041	21578	551	84	0	0
metrans_1554_length_694	1	0	0	3595	68	18	221	507	137	11	0	0
metrans_1555_length_694	0	3	0	549	6	0	18	285	4	0	0	0
metrans_1556_length_694	23	1	14	564	38	53	22	128	15	146	0	30
metrans_1557_length_694	0	0	0	617	0	2	0	1	0	1	0	17
metrans_1558_length_694	1	0	0	59	0	508	0	7	0	5	0	4
metrans_1559_length_694	0	0	0	80	2	5	6	263	1	0	0	0
metrans_1560_length_693	53	20	1246	596	70	62	372	11782	9	227	0	545
metrans_1561_length_693	0	0	0	1611	0	3	0	2	4	0	0	5
metrans_1562_length_693	2	0	1	407	7	15	15	217	11	1	0	11
metrans_1563_length_693	0	0	2	4	0	10	0	761	0	1	0	0
metrans_1564_length_693	0	0	0	730	40	0	25	541	38	1	0	0
metrans_1565_length_692	0	0	0	16677	0	4	0	1	10	1	0	10
metrans_1566_length_692	0	0	0	10502	175	0	559	10546	341	21	0	3
metrans_1567_length_692	0	0	0	5149	7	0	0	1	0	5	0	0
metrans_1568_length_692	0	0	0	13	2039	16	0	1	708	1	0	0
metrans_1569_length_692	1	0	0	1044	2	11	34	237	14	16	0	3
metrans_1570_length_692	1	1	8	586	22	15	51	280	23	60	0	0
metrans_1571_length_691	0	0	0	2544	7	2	0	0	2	11	0	8
metrans_1572_length_691	0	0	19	580	19	9	84	669	28	14	0	11
metrans_1573_length_691	0	0	0	1	11	9	0	905	6	11	0	1
metrans_1574_length_691	0	0	4	886	44	8	5	94	72	8	0	5
metrans_1575_length_691	0	0	2	592	16	31	65	288	55	0	3	7
metrans_1576_length_691	45	1	0	4	0	0	0	790	0	4	0	0
metrans_1577_length_691	1	9	0	4	4	3	0	279	0	0	2	1
metrans_1578_length_691	0	0	10	0	10	0	0	193	0	0	0	5
metrans_1579_length_690	0	0	2	491	4	9	45	1017	37	5	0	0
metrans_1580_length_690	0	0	4	819	22	16	6	8	52	37	0	6
metrans_1581_length_690	0	0	0	16	354	6	0	1	154	19	0	1
metrans_1582_length_690	257	0	0	7	0	0	6	0	0	0	0	6
metrans_1583_length_689	19	4	20	6566	50	47	3	55	41	127	1	54
metrans_1584_length_689	0	0	0	1412	16	10	72	1390	72	2	0	2
metrans_1585_length_689	3	8	1	1983	29	19	153	616	119	68	1	14
metrans_1586_length_689	0	0	0	2196	1	1	0	3	0	9	0	2
metrans_1587_length_689	0	0	1	414	11	0	12	301	11	0	0	3
metrans_1588_length_689	0	0	2	0	2	6	0	0	0	0	0	480
metrans_1589_length_688	0	0	12	13187	239	21	973	15548	316	17	0	0
metrans_1590_length_688	1	0	10	584	75	30	75	187	33	19	0	1
metrans_1591_length_688	0	0	0	3	1	0	0	657	0	0	0	1
metrans_1592_length_688	0	0	0	16	0	1	0	211	0	0	0	0
metrans_1593_length_687	1	0	0	36543	0	5	2	22	7	5	0	12
metrans_1594_length_687	0	0	1	7565	5	8	0	1	6	0	0	0
metrans_1595_length_687	0	2	1	4500	5	8	0	1	1	8	0	0
metrans_1596_length_687	0	0	1	1624	34	43	345	652	35	25	0	9
metrans_1597_length_687	0	0	0	405	13	4	20	1160	31	1	0	0
metrans_1598_length_687	11	2	5	480	12	31	38	400	38	97	0	29
metrans_1599_length_687	5	0	0	13	0	3	2	164	1	0	0	0
metrans_1600_length_687	4	0	0	0	170	1	0	0	7	1	0	0
metrans_1601_length_686	10	1	3	8368	0	4	0	0	0	1	0	0
metrans_1602_length_686	0	4	5	7	1803	3	0	0	1220	0	0	0
metrans_1603_length_686	0	1	1	2534	6	16	0	3	2	0	0	0
metrans_1604_length_686	0	0	7	1992	5	4	0	0	0	1	0	0
metrans_1605_length_686	45	0	20	911	81	57	59	69	85	63	0	34
metrans_1606_length_686	2	0	2	7	159	12	0	16	2	0	0	3
metrans_1607_length_685	2	0	0	11824	6	1	0	4	7	0	0	0
metrans_1608_length_685	0	0	0	4397	5	2	0	3	1	18	0	7
metrans_1609_length_685	4	0	0	4712	5	0	0	5	10	0	0	6
metrans_1610_length_685	0	0	0	2431	0	15	0	0	0	0	6	1
metrans_1611_length_685	0	0	0	1337	3	0	0	3	1	0	0	0
metrans_1612_length_685	1	4	11	919	12	8	87	274	45	47	0	6
metrans_1613_length_685	0	0	0	8	618	12	0	1	319	6	0	9
metrans_1614_length_685	0	0	0	0	4	3	0	421	0	0	0	2
metrans_1615_length_685	33	0	26	18	328	61	7	34	161	66	0	23
metrans_1616_length_685	0	0	0	12	185	4	0	2	29	0	0	4
metrans_1617_length_684	0	4	25	25557	1022	84	2394	96473	968	105	0	7
metrans_1618_length_684	5	0	8	22	25011	48	0	4	9072	19	0	32
metrans_1619_length_684	1	0	1	1229	7	3	0	0	2	0	0	0
metrans_1620_length_684	16	1	9	496	16	40	15	128	43	148	0	10
metrans_1621_length_684	3	0	7	425	11	8	45	318	35	39	0	17
metrans_1622_length_684	21	0	17	0	1	3	0	300	1	1	0	7
metrans_1623_length_684	4	0	1	0	3	8	3	161	1	0	0	1
metrans_1624_length_683	1	0	11	1588	35	17	229	1797	38	27	0	15
metrans_1625_length_683	3	0	0	2194	60	3	103	677	159	1	0	1
metrans_1626_length_683	0	0	0	0	1476	6	0	2	108	0	0	9
metrans_1627_length_683	0	0	1	55	14	2	15	422	2	23	0	1
metrans_1628_length_683	0	12	0	306	25	1	34	90	13	11	0	19
metrans_1629_length_683	5	0	0	259	9	9	41	114	18	6	0	6
metrans_1630_length_682	5	0	1	17754	471	8	1289	25837	654	48	1	14
metrans_1631_length_682	9	0	0	21874	7	26	12	1	1	0	0	10
metrans_1632_length_682	0	0	0	13593	0	0	0	0	0	7	0	17
metrans_1633_length_682	5	0	6	1511	34	5	65	49	119	7	0	0
metrans_1634_length_682	7	0	4	1541	1	3	0	2	0	3	0	0
metrans_1635_length_682	0	0	0	517	18	7	43	536	7	2	0	0
metrans_1636_length_682	15	13	16	518	35	90	33	269	54	105	0	35
metrans_1637_length_682	0	0	0	17	105	1	0	1	37	6	0	0
metrans_1638_length_681	0	0	0	14872	0	0	0	1	0	2	0	0
metrans_1639_length_681	0	0	12	21645	5	6	0	2	1	0	0	7
metrans_1640_length_681	0	0	0	6712	1	0	0	1	1	0	0	0
metrans_1641_length_681	2	0	4	2515	17	60	0	1	12	8	0	10
metrans_1642_length_681	0	0	5	5	1	6876	0	92	70	50	0	0
metrans_1643_length_681	16	1	23	1793	101	45	62	262	234	101	0	5
metrans_1644_length_681	0	0	0	4	0	5566	0	5	0	9	0	0
metrans_1645_length_681	0	0	1	9	572	19	4	11	221	0	0	10
metrans_1646_length_681	20	0	12	410	27	22	32	218	16	23	0	3
metrans_1647_length_681	1	0	0	4	6	1	0	342	6	0	0	0
metrans_1648_length_680	3	1	6	19650	2651	7	4428	42675	258	84	0	3
metrans_1649_length_680	0	0	0	14307	2	0	0	0	0	0	0	5
metrans_1650_length_680	10	1	10	1946	50	4	24	35	108	4	0	3
metrans_1651_length_680	5	1	11	630	34	27	41	912	48	58	0	12
metrans_1652_length_680	12	0	1	22	543	17	1	3	489	7	0	5
metrans_1653_length_680	0	0	0	862	0	12	0	0	0	0	0	5
metrans_1654_length_680	1	0	0	1041	9	1	0	10	1	0	0	4
metrans_1655_length_680	0	0	0	4	0	4	0	215	1	0	0	0
metrans_1656_length_679	0	5	9	12534	0	11	0	1	2	11	0	7
metrans_1657_length_679	0	0	0	2212	49	2	264	254	59	5	0	5
metrans_1658_length_679	0	0	1	2962	3	3	0	0	2	0	0	0
metrans_1659_length_679	0	0	0	3065	0	0	0	1	0	0	0	2
metrans_1660_length_679	0	0	1020	33	1	8	0	0	0	5	0	8
metrans_1661_length_679	0	0	1	1965	4	11	0	0	2	0	0	0
metrans_1662_length_679	5	0	4	1019	11	24	0	18	15	8	0	18
metrans_1663_length_679	5	0	0	0	2	8	0	826	0	4	0	0
metrans_1664_length_679	0	0	0	245	15	5	12	255	9	6	1	3
metrans_1665_length_679	0	0	0	0	1	1	0	0	0	0	0	577
metrans_1666_length_679	0	2	14	0	11	11	0	10	0	13	0	325
metrans_1667_length_679	5	0	1	99	0	1	14	153	8	10	0	0
metrans_1668_length_679	0	0	15	0	2	0	6	198	0	0	0	0
metrans_1669_length_678	6	0	4	11	185	42453	12	24	12	407	0	7
metrans_1670_length_678	0	0	0	6400	128	8	53	7	165	22	0	0
metrans_1671_length_678	0	0	10	363	11	7	29	1047	6	13	0	0
metrans_1672_length_678	1	0	0	972	25	1	39	389	32	6	0	0
metrans_1673_length_678	0	0	5	842	3	4	4	0	6	18	0	0
metrans_1674_length_678	0	7	97	41	1	16	11	457	4	22	0	9
metrans_1675_length_678	0	0	0	5	0	2	0	364	1	0	0	0
metrans_1676_length_678	1	0	0	0	0	0	0	306	0	2	0	1
metrans_1677_length_678	0	0	0	7	4	360	0	205	4	0	0	0
metrans_1678_length_677	0	0	0	742	29	4	31	1037	20	7	0	6
metrans_1679_length_677	0	0	0	1228	7	14	0	2	6	1	0	7
metrans_1680_length_677	2	0	0	107	1	7	146	385	24	7	0	0
metrans_1681_length_677	8	0	0	20	0	2	2	315	16	6	0	0
metrans_1682_length_676	9	0	0	3353	47	13	235	3601	79	9	0	1
metrans_1683_length_676	10	1	3	7072	0	4	0	0	0	0	0	0
metrans_1684_length_676	2	0	0	2843	1	3	0	6	0	30	0	0
metrans_1685_length_676	0	1	0	5	1259	14	0	5	1142	4	0	1
metrans_1686_length_676	5	0	0	1140	54	3	73	751	74	3	0	12
metrans_1687_length_676	5	0	6	1501	30	5	77	61	127	7	0	0
metrans_1688_length_676	0	0	0	1238	8	4	0	0	1	6	0	1
metrans_1689_length_676	1	0	0	690	2	8	0	5	0	1	0	1
metrans_1690_length_676	4	0	3	0	0	0	0	347	13	8	0	0
metrans_1691_length_676	0	0	0	8	4	7	0	291	0	0	0	1
metrans_1692_length_675	0	0	27	1	8	12	0	4492	2	9	0	3
metrans_1693_length_675	0	0	5	400	27	0	13	496	19	0	0	0
metrans_1694_length_675	0	0	1	329	25	27	5	138	12	52	0	11
metrans_1695_length_675	0	0	0	8	8	2	0	340	2	4	0	0
metrans_1696_length_674	0	0	0	18929	9	19	0	1	7	2	0	3
metrans_1697_length_674	0	0	0	7884	0	4	0	5	0	0	0	0
metrans_1698_length_674	0	0	0	1739	39	1	51	116	133	14	0	1
metrans_1699_length_674	23	1	18	363	14	50	72	746	36	82	0	22
metrans_1700_length_674	0	0	1	406	10	1	15	607	29	17	0	0
metrans_1701_length_674	1	0	4	648	31	2	20	336	34	0	5	1
metrans_1702_length_674	2	0	1	6	0	1	0	9	1	4	0	870
metrans_1703_length_674	16	1	50	14	6	24	0	481	11	55	0	37
metrans_1704_length_674	0	6	1	4	1	0	0	165	0	10	0	0
metrans_1705_length_673	0	0	0	810	37	0	57	3356	23	12	0	0
metrans_1706_length_673	5	0	4	3065	2	0	0	6	6	0	0	7
metrans_1707_length_673	1	0	6	2365	69	6	35	15	173	10	0	23
metrans_1708_length_673	0	0	0	2171	5	2	0	0	0	1	0	0
metrans_1709_length_673	1	0	8	2656	14	5	0	2	1	13	0	7
metrans_1710_length_673	0	0	0	661	1	20	31	503	17	0	0	0
metrans_1711_length_673	7	0	10	1091	10	99	0	18	17	57	0	50
metrans_1712_length_673	1	0	0	844	7	2	1	0	0	7	0	0
metrans_1713_length_673	1	0	0	805	27	13	44	354	40	4	0	9
metrans_1714_length_673	0	0	0	8	0	2	0	513	3	0	0	2
metrans_1715_length_673	0	0	1	0	0	2	0	193	1	0	0	0
metrans_1716_length_672	0	0	2	15	4	14423	3	102	49	151	0	6
metrans_1717_length_672	3	3	0	7541	0	6	0	0	0	0	0	0
metrans_1718_length_672	1	0	7	10	766	16	2	16	126	3	0	2
metrans_1719_length_672	2	8	0	2	0	16	0	991	0	7	0	9
metrans_1720_length_672	0	0	4	571	36	7	60	545	14	10	0	11
metrans_1721_length_672	0	0	7	1078	7	15	2	3	15	8	1	2
metrans_1722_length_672	0	0	0	520	19	16	112	96	25	97	0	17
metrans_1723_length_672	11	0	0	590	1	12	0	1	1	1	0	11
metrans_1724_length_672	0	0	0	0	0	1	0	411	1	3	0	2
metrans_1725_length_672	5	0	0	9	3	1	0	16	0	1	0	344
metrans_1726_length_672	0	0	7	347	18	347	0	1	4	10	0	14
metrans_1727_length_671	4	0	0	7	1589	0	0	1	885	9	0	0
metrans_1728_length_671	0	0	0	3753	164	16	211	1334	188	5	0	1
metrans_1729_length_671	0	0	0	1023	0	7	0	0	2	3	1	0
metrans_1730_length_671	0	0	0	1	0	3	0	0	0	0	0	1065
metrans_1731_length_671	0	0	0	226	6	26	6	558	0	6	0	1
metrans_1732_length_671	0	0	0	9	0	0	0	509	6	0	0	0
metrans_1733_length_671	0	0	10	510	3	8	0	4	4	19	0	6
metrans_1734_length_671	5	0	0	289	10	5	10	238	3	0	0	0
metrans_1735_length_671	0	0	3	176	13	5	54	562	1	18	0	13
metrans_1736_length_671	0	0	0	21	6	2	2	242	0	0	0	1
metrans_1737_length_671	0	0	3	0	1	3	0	241	0	0	0	0
metrans_1738_length_670	6	0	4	10	163	32116	12	24	12	350	0	7
metrans_1739_length_670	12	0	13	10197	27	69	4	7	5	65	0	37
metrans_1740_length_670	0	0	0	11522	0	5	0	0	5	5	0	0
metrans_1741_length_670	3	37	7	1112	150	3016	5	14	27	51	0	27
metrans_1742_length_670	1	0	1	2333	4	6	0	8	1	10	0	1
metrans_1743_length_670	1	0	0	2043	21	0	68	228	39	3	0	0
metrans_1744_length_670	0	0	0	1552	1	5	0	6	35	0	0	0
metrans_1745_length_670	4	8	2	606	24	48	64	610	23	29	0	11
metrans_1746_length_670	0	1	6	921	13	2	46	257	37	8	2	12
metrans_1747_length_670	0	1	0	610	6	8	0	10	0	7	0	0
metrans_1748_length_670	6	0	2	217	0	6	22	414	4	3	0	3
metrans_1749_length_670	0	0	0	9	0	22	0	383	15	2	0	7
metrans_1750_length_670	0	6	0	297	4	18	0	0	1	0	0	12
metrans_1751_length_670	0	2	215	27	16	35	0	12	2	16	0	15
metrans_1752_length_670	0	0	0	0	1	6	0	256	0	3	0	0
metrans_1753_length_669	16	14	194	29	74	23	11	11953	14	315	18	528
metrans_1754_length_669	0	0	0	2190	0	16	0	9	4	13	0	5
metrans_1755_length_669	0	5	8	2	4	9	0	1096	0	1	0	5
metrans_1756_length_669	1	0	0	331	0	10	23	493	0	64	0	6
metrans_1757_length_669	0	0	0	401	10	0	25	233	19	3	0	0
metrans_1758_length_669	12	0	0	630	37	57	50	189	24	122	0	20
metrans_1759_length_669	0	0	0	613	1	1	0	10	4	0	0	5
metrans_1760_length_669	0	0	6	171	29	0	10	305	2	12	0	0
metrans_1761_length_669	8	23	7	244	19	107	18	239	40	128	2	40
metrans_1762_length_668	0	0	4	11582	9	13	0	2	0	31	0	4
metrans_1763_length_668	1	0	7	3928	257	1	683	8265	35	7	0	0
metrans_1764_length_668	0	0	0	1428	20	12	67	1329	11	8	0	12
metrans_1765_length_668	2	0	5	1586	0	10	0	9	0	0	0	0
metrans_1766_length_668	3	0	8	1338	7	10	0	0	1	1	0	8
metrans_1767_length_668	5	0	3	376	6	11	33	951	52	35	0	1
metrans_1768_length_668	3	0	8	2	1	9	0	997	2	6	1	0
metrans_1769_length_668	0	0	524	0	0	3	0	0	1	1	0	1
metrans_1770_length_668	5	0	8	414	9	13	4	19	1	10	0	65
metrans_1771_length_668	9	7	2	199	11	28	9	210	7	80	0	16
metrans_1772_length_668	0	6	0	0	0	7	0	187	0	7	0	1
metrans_1773_length_667	0	0	3	14584	244	4	1180	15083	441	37	0	0
metrans_1774_length_667	6	0	4	10	159	28782	12	24	12	366	0	7
metrans_1775_length_667	0	0	0	5548	118	7	304	3771	155	33	4	1
metrans_1776_length_667	6	0	6	1655	26	12	115	360	94	6	0	8
metrans_1777_length_667	11	0	1	1433	69	28	90	365	40	49	0	19
metrans_1778_length_667	0	0	0	1650	1	10	0	2	0	1	6	1
metrans_1779_length_667	0	0	0	787	14	1	36	349	30	8	0	3
metrans_1780_length_667	1	1	9	547	7	3	38	284	15	2	0	1
metrans_1781_length_667	9	9	14	164	10	78	47	364	11	77	0	45
metrans_1782_length_667	1	0	1	12	203	1	3	15	9	0	0	0
metrans_1783_length_667	0	0	17	0	0	0	0	22	1	4	0	241
metrans_1784_length_666	0	0	0	13873	225	0	1019	17022	334	6	0	3
metrans_1785_length_666	0	0	0	15920	4	10	0	6	4	5	0	2
metrans_1786_length_666	0	0	0	12106	0	0	0	0	3	6	0	3
metrans_1787_length_666	0	0	0	1816	8	4	0	0	6	7	0	18
metrans_1788_length_666	0	0	5	2328	5	12	0	0	1	2	0	10
metrans_1789_length_666	0	0	3	6	4	4	3	1323	0	10	0	1
metrans_1790_length_666	0	0	0	863	2	7	0	4	10	8	0	4
metrans_1791_length_666	0	0	4	482	19	1	93	325	0	6	0	0
metrans_1792_length_666	0	0	0	10	0	0	0	382	7	0	0	4
metrans_1793_length_666	0	14	1	12	181	17	0	14	15	12	0	0
metrans_1794_length_666	0	0	0	26	0	2	0	242	0	0	0	1
metrans_1795_length_666	0	0	0	15	0	0	4	272	2	17	0	1
metrans_1796_length_666	0	0	5	0	366	3	0	7	4	1	0	8
metrans_1797_length_665	0	0	0	7593	77	5	218	687	73	1	0	0
metrans_1798_length_665	0	6	0	1329	38	9	100	1103	29	1	0	0
metrans_1799_length_665	0	0	0	27	587	0	0	0	336	0	0	7
metrans_1800_length_665	0	0	0	93	1	0	19	755	14	1	0	20
metrans_1801_length_665	0	0	5	0	0	0	0	2	1	2	0	720
metrans_1802_length_665	12	0	9	264	25	27	14	123	10	60	0	22
metrans_1803_length_664	1	0	0	19990	323	19	1335	15985	674	41	0	7
metrans_1804_length_664	0	0	0	884	38	0	68	3637	31	18	0	0
metrans_1805_length_664	1	0	7	2912	4	12	0	0	1	2	0	0
metrans_1806_length_664	1	0	0	856	0	10	0	2	4	23	0	5
metrans_1807_length_664	18	0	8	339	15	10	25	243	67	13	0	0
metrans_1808_length_664	0	0	0	1	0	3	0	321	0	0	0	8
metrans_1809_length_664	0	0	1	131	18	0	15	262	8	7	0	0
metrans_1810_length_664	0	0	0	0	3	1	0	174	0	0	0	0
metrans_1811_length_663	0	0	0	11860	137	23	830	11331	397	21	0	0
metrans_1812_length_663	0	3	0	326	23	12	32	376	7	12	0	7
metrans_1813_length_663	0	0	0	603	0	0	0	13	6	0	0	1
metrans_1814_length_663	0	0	0	507	0	2	0	24	0	10	0	4
metrans_1815_length_663	7	0	10	0	0	0	0	339	0	0	0	1
metrans_1816_length_663	0	0	0	5	2	11	1	273	4	4	0	0
metrans_1817_length_663	0	3	0	5	0	0	0	303	0	0	0	0
metrans_1818_length_663	4	0	2	290	23	58	19	125	25	102	6	38
metrans_1819_length_662	1	0	17	3	3	24	0	2262	0	0	0	4
metrans_1820_length_662	0	0	0	586	10	0	24	1168	9	0	0	1
metrans_1821_length_662	5	0	2	896	32	0	91	324	111	7	0	0
metrans_1822_length_662	0	0	0	541	14	4	58	323	32	0	0	0
metrans_1823_length_662	0	0	0	40	4	6	5	231	16	1	0	3
metrans_1824_length_661	6	0	4	6	166	33487	14	24	12	361	0	7
metrans_1825_length_661	0	0	4	1988	14	16	153	50	0	9	0	14
metrans_1826_length_661	7	0	9	839	19	4	48	1091	35	10	0	1
metrans_1827_length_661	0	0	6	1910	62	6	99	367	90	12	0	14
metrans_1828_length_661	0	0	6	867	39	1	12	312	21	4	0	0
metrans_1829_length_661	0	1	1	466	2	1	0	0	7	0	0	11
metrans_1830_length_660	7	0	0	937	76	12	119	5015	15	46	0	8
metrans_1831_length_660	5	0	111	1	256	43	0	10215	3	1119	0	15
metrans_1832_length_660	4	0	0	1036	30	14	79	1084	34	4	0	0
metrans_1833_length_660	0	0	7	1900	3	9	3	14	0	15	0	2
metrans_1834_length_660	0	4	0	865	24	6	89	474	77	8	0	0
metrans_1835_length_660	4	0	0	490	3	0	33	650	28	0	0	0
metrans_1836_length_660	888	1	22	65	21	16	0	12	10	10	0	5
metrans_1837_length_660	0	0	16	9	517	5	6	3	355	0	0	0
metrans_1838_length_660	0	0	0	499	19	5	44	283	42	0	0	5
metrans_1839_length_660	4	7	5	342	25	19	28	576	16	39	0	12
metrans_1840_length_660	2	0	1	0	0	0	5	326	0	0	0	0
metrans_1841_length_660	0	0	8	71	13	10	4	72	1	46	0	11
metrans_1842_length_659	1	0	9	1793	33	2	791	1483	45	7	0	7
metrans_1843_length_659	0	0	0	2051	37	4	138	926	62	14	0	0
metrans_1844_length_659	0	18	0	10	1421	24	0	0	1059	1	0	4
metrans_1845_length_659	0	0	0	1637	3	1	0	4	0	0	0	0
metrans_1846_length_659	0	0	2	840	11	4	54	1154	52	37	0	5
metrans_1847_length_659	8	0	1	826	21	19	55	1138	46	54	0	7
metrans_1848_length_659	0	0	0	1237	4	0	0	4	0	5	0	18
metrans_1849_length_659	0	0	10	623	1	8	1	16	0	8	0	8
metrans_1850_length_659	0	0	0	224	3	5	13	292	12	1	0	0
metrans_1851_length_658	0	1	0	1566	184	32	326	4301	280	46	0	0
metrans_1852_length_658	0	7	5	6778	8	2	0	1	0	0	0	0
metrans_1853_length_658	0	5	6	2419	62	8	6	9	95	8	0	0
metrans_1854_length_658	3	0	0	1502	3	18	0	10	6	6	0	1
metrans_1855_length_658	0	0	0	396	14	19	65	396	32	9	0	0
metrans_1856_length_658	6	0	26	3	0	1	0	379	0	5	0	0
metrans_1857_length_658	0	0	0	11	1	0	3	204	1	4	0	0
metrans_1858_length_657	4	5	0	11	1186	7	0	0	605	1	0	1
metrans_1859_length_657	2	0	13	911	31	10	44	1103	142	20	0	1
metrans_1860_length_657	0	0	0	983	19	8	64	842	29	7	0	1
metrans_1861_length_657	0	0	0	1687	10	3	0	0	5	0	0	0
metrans_1862_length_657	0	5	1	18	608	3	0	5	218	0	0	3
metrans_1863_length_657	3	14	8	718	26	30	10	32	12	46	0	26
metrans_1864_length_657	0	0	0	22	0	0	0	328	0	0	0	0
metrans_1865_length_657	5	2	13	250	15	9	5	74	18	32	0	13
metrans_1866_length_656	9	3	1	21021	0	3	0	16	8	0	0	0
metrans_1867_length_656	2	0	8	15882	1	17	0	0	0	17	0	0
metrans_1868_length_656	0	0	0	7	715	5	0	1	535	2	0	0
metrans_1869_length_656	11	2	5	520	12	31	25	441	42	97	0	29
metrans_1870_length_656	0	0	0	879	0	11	0	0	0	0	0	5
metrans_1871_length_656	0	0	0	413	10	9	37	466	17	4	0	0
metrans_1872_length_656	0	0	0	72	7	6	0	568	37	7	0	0
metrans_1873_length_656	0	0	0	461	15	3	46	208	24	9	0	5
metrans_1874_length_656	1	0	5	516	8	0	1	2	0	0	0	0
metrans_1875_length_656	0	0	0	38	1	0	0	301	0	15	0	0
metrans_1876_length_656	3	2	2	8	177	20	0	0	29	0	0	5
metrans_1877_length_655	1	0	1	1866	21	0	94	1127	37	1	0	1
metrans_1878_length_655	1	0	2	861	7	2	116	1183	48	23	0	15
metrans_1879_length_655	0	0	0	897	7	3	17	1399	33	4	0	1
metrans_1880_length_655	0	0	0	1349	28	5	90	351	46	3	0	0
metrans_1881_length_655	0	0	0	564	26	14	25	280	32	31	0	0
metrans_1882_length_655	4	0	0	431	27	1	13	299	29	11	0	5
metrans_1883_length_655	3	0	1	743	9	5	0	14	0	1	0	0
metrans_1884_length_655	0	0	0	266	22	2	2	494	10	1	0	0
metrans_1885_length_654	0	0	2	15786	0	9	0	6	1	12	0	0
metrans_1886_length_654	0	0	2	3707	119	0	319	975	273	4	0	0
metrans_1887_length_654	0	4	0	1	876	12	0	7	384	10	0	0
metrans_1888_length_654	6	0	0	477	29	3	57	1002	28	3	0	1
metrans_1889_length_654	0	0	0	1081	53	14	75	529	95	26	0	15
metrans_1890_length_654	0	0	0	7	4	7	0	442	1	10	0	3
metrans_1891_length_654	3	5	6	394	17	7	26	274	11	0	0	0
metrans_1892_length_654	0	4	0	609	13	14	0	0	9	13	0	5
metrans_1893_length_654	0	3	10	514	15	6	122	157	18	14	0	0
metrans_1894_length_654	0	0	4	28	0	10	2	260	0	1	0	0
metrans_1895_length_654	4	0	2	6	118	0	1	12	92	0	0	9
metrans_1896_length_654	0	0	1	2	3	1535	0	1	0	11	0	0
metrans_1897_length_654	0	0	1	18	11	7	0	217	5	1	0	0
metrans_1898_length_654	1	0	0	0	0	3	0	146	0	0	0	0
metrans_1899_length_653	4	0	14	1466	15	1	30	176	155	14	0	13
metrans_1900_length_653	9	0	5	2	20	7	0	2	17	6	0	1375
metrans_1901_length_653	0	0	0	1005	21	3	4	37	50	2	0	0
metrans_1902_length_653	8	0	0	383	32	23	63	365	5	14	0	12
metrans_1903_length_653	0	7	0	649	1	2	0	1	0	3	0	2
metrans_1904_length_653	4	0	7	660	17	12	80	137	19	12	0	20
metrans_1905_length_653	5	0	2	329	19	41	26	207	8	21	0	9
metrans_1906_length_652	5	57	0	5	55	2	9	2	0	244	15	14477
metrans_1907_length_652	3	1	0	14	0	0	5	1149	7	0	0	0
metrans_1908_length_652	13	1	10	468	29	31	16	139	36	27	0	15
metrans_1909_length_652	8	6	18	378	12	31	1	21	16	59	0	33
metrans_1910_length_652	0	0	0	6	0	2	7	235	12	2	0	0
metrans_1911_length_652	0	0	3	467	2	1	0	3	0	0	0	0
metrans_1912_length_652	0	1	0	15	0	5	6	181	0	3	3	14
metrans_1913_length_651	3	0	7	3	13	7	0	8	2	1838	3	14
metrans_1914_length_651	0	0	0	1559	31	12	123	311	139	0	0	6
metrans_1915_length_651	0	0	0	1628	62	8	63	420	56	5	0	0
metrans_1916_length_651	10	0	2	1913	1	39	0	19	10	16	0	3
metrans_1917_length_651	0	0	0	1042	3	1	0	3	2	11	0	13
metrans_1918_length_651	0	0	0	633	0	20	0	2	0	4	0	0
metrans_1919_length_651	0	0	0	0	1	0	0	0	5	0	0	232
metrans_1920_length_650	0	0	0	36034	1	1	0	10	8	5	0	0
metrans_1921_length_650	0	1	0	3194	60	10	173	3284	146	8	0	0
metrans_1922_length_650	0	0	5	1099	36	11	70	633	31	16	0	0
metrans_1923_length_650	0	0	0	430	9	6	8	546	13	6	0	0
metrans_1924_length_650	18	0	25	1374	43	74	37	522	27	83	0	27
metrans_1925_length_650	8	0	0	0	2	1	8	657	5	0	0	0
metrans_1926_length_650	0	0	0	17	0	1	0	291	0	0	0	2
metrans_1927_length_649	1	0	0	39029	0	1	1	14	5	5	0	12
metrans_1928_length_649	6	54	13	3	55	4	6	3	0	254	15	17053
metrans_1929_length_649	2	120	638	161	36	83	462	2096	1	94	7	28
metrans_1930_length_649	1	0	1	1239	2	15	0	12	1	10	0	5
metrans_1931_length_649	0	0	0	506	12	8	23	582	8	30	24	20
metrans_1932_length_649	7	1	4	385	28	22	9	126	29	8	0	6
metrans_1933_length_649	5	0	0	381	36	5	47	110	28	22	0	8
metrans_1934_length_649	0	0	0	0	0	2	0	220	0	0	0	0
metrans_1935_length_649	0	0	0	6	0	1	0	199	1	5	0	0
metrans_1936_length_648	0	1	0	525	1	4	34	634	9	0	0	1
metrans_1937_length_648	1	1	7	542	14	30	19	222	27	149	0	14
metrans_1938_length_648	0	0	0	736	0	5	0	1	5	9	0	4
metrans_1939_length_648	31	12	18	524	71	78	0	277	15	335	0	67
metrans_1940_length_648	0	0	8	15	17	0	0	544	7	1	0	1
metrans_1941_length_648	8	0	10	646	10	57	22	124	43	59	0	13
metrans_1942_length_648	6	0	0	702	7	1	0	0	0	0	0	4
metrans_1943_length_648	0	2	0	0	0	0	0	372	0	1	0	1
metrans_1944_length_648	8	0	4	270	9	3	14	205	16	4	0	0
metrans_1945_length_648	3	0	3	2	184	10	0	14	13	20	0	8
metrans_1946_length_648	0	0	0	2	10	18	0	227	0	0	0	0
metrans_1947_length_647	0	0	11	1210	68	23	164	5130	15	1	0	0
metrans_1948_length_647	0	0	0	3657	62	5	275	2887	62	5	0	0
metrans_1949_length_647	0	0	0	3303	5	17	0	1	0	7	0	3
metrans_1950_length_647	2	16	1	648	23	11	21	396	17	5	0	1
metrans_1951_length_647	6	0	0	1477	3	2	0	10	0	7	0	0
metrans_1952_length_647	0	0	4	595	35	3	39	455	12	0	0	0
metrans_1953_length_647	0	0	0	706	36	10	19	449	48	6	0	1
metrans_1954_length_647	7	0	0	267	0	23	32	573	1	23	0	5
metrans_1955_length_647	8	4	11	12	0	2	0	220	1	0	0	0
metrans_1956_length_646	0	0	0	18252	231	9	1305	13635	696	28	63	6
metrans_1957_length_646	0	0	0	2157	1	2	0	2	8	11	0	0
metrans_1958_length_646	0	0	1	1957	14	3	0	0	0	0	0	3
metrans_1959_length_646	4	0	0	311	25	19	12	605	34	7	0	6
metrans_1960_length_646	0	0	0	323	15	1	30	594	24	26	0	8
metrans_1961_length_646	1	0	4	88	6	40	4	490	1	68	0	21
metrans_1962_length_646	0	0	0	199	1	1	26	448	14	6	0	0
metrans_1963_length_646	0	0	0	18	0	0	1	188	0	0	0	0
metrans_1964_length_645	0	0	2	4	5	0	9	0	1	0	5	2613
metrans_1965_length_645	3	0	0	1496	1	7	0	1	1	11	0	0
metrans_1966_length_645	8	0	0	1713	6	6	0	0	0	0	0	0
metrans_1967_length_645	4	3	4	767	14	1	15	75	16	11	0	0
metrans_1968_length_645	0	0	0	721	7	6	0	2	3	7	0	8
metrans_1969_length_645	0	0	24	448	20	25	9	111	44	87	0	36
metrans_1970_length_645	0	0	2	21	335	2	0	0	22	11	0	0
metrans_1971_length_645	0	0	0	548	4	4	0	1	0	6	0	5
metrans_1972_length_644	0	0	0	18303	304	6	1312	19627	640	45	5	0
metrans_1973_length_644	6	6	5	6652	2	11	0	0	10	0	0	2
metrans_1974_length_644	0	0	1608	3	0	15	0	2	3	0	15	0
metrans_1975_length_644	0	0	0	1048	12	3	74	785	34	0	0	1
metrans_1976_length_644	0	0	6	840	36	18	76	557	47	22	0	4
metrans_1977_length_644	0	0	0	5	0	3	0	1	3	6	0	295
metrans_1978_length_644	0	0	13	3	1	10	0	324	2	20	0	0
metrans_1979_length_644	0	0	0	1	3	1	0	116	0	0	0	0
metrans_1980_length_643	0	0	8	5	2	3437	0	99	26	180	0	3
metrans_1981_length_643	0	0	11	1	3	1	4	1	11	0	0	940
metrans_1982_length_643	0	0	0	2089	0	12	0	0	0	27	0	0
metrans_1983_length_643	0	6	10	666	19	2	62	1557	21	7	3	9
metrans_1984_length_643	0	0	6	722	47	1	35	651	47	6	0	16
metrans_1985_length_643	0	0	0	1161	1	1	0	2	3	0	0	0
metrans_1986_length_643	0	0	7	256	12	16	55	208	30	24	0	6
metrans_1987_length_643	0	1	0	435	16	23	24	208	9	5	0	0
metrans_1988_length_643	0	0	1	0	7	5	0	1	0	0	0	418
metrans_1989_length_643	26	0	7	0	9	1	0	160	1	0	0	2
metrans_1990_length_642	0	0	2	11494	11	8	0	7	0	16	0	0
metrans_1991_length_642	1	1	0	1014	8	6	0	12	5	8	0	13
metrans_1992_length_642	2	0	1	390	22	8	21	334	61	0	0	7
metrans_1993_length_642	2	0	13	6	4	9	1	1	0	3	0	784
metrans_1994_length_642	6	10	1	548	20	21	22	22	0	18	0	7
metrans_1995_length_642	0	0	0	23	0	0	2	290	1	0	0	10
metrans_1996_length_642	8	0	2	4	0	0	0	278	0	0	0	6
metrans_1997_length_642	0	8	0	10	204	3	0	2	0	2	0	0
metrans_1998_length_642	0	0	2	0	3	4	0	140	0	1	0	2
metrans_1999_length_641	2	0	7	13948	2	1	0	4	3	9	0	5
[truncated: 130,711 more rows]

## Sheet: annotation
Transcript_ID	Annotation	Species Names	Taxonomy ID	Gene Name	Species Name	Complete lineage
metrans_1290_length_736	sp|B0BZ94|SAT_ACAM1 Sulfate adenylyltransferase	Acaryochloris marina (strain MBIC 11017)	329726	sat	Acaryochloris marina (strain MBIC 11017)	cellular organisms, Bacteria, Terrabacteria group, Cyanobacteriota/Melainabacteria group, Cyanobacteriota, Cyanophyceae, Acaryochloridales, Acaryochloridaceae, Acaryochloris, Acaryochloris marina
metrans_1471_length_706	sp|B0C2W2|AROC_ACAM1 Chorismate synthase	Acaryochloris marina (strain MBIC 11017)	329726	aroC	Acaryochloris marina (strain MBIC 11017)	cellular organisms, Bacteria, Terrabacteria group, Cyanobacteriota/Melainabacteria group, Cyanobacteriota, Cyanophyceae, Acaryochloridales, Acaryochloridaceae, Acaryochloris, Acaryochloris marina
metrans_2822_length_578	sp|B0CE32|PSB28_ACAM1 Photosystem II reaction center Psb28 protein	Acaryochloris marina (strain MBIC 11017)	329726	psb28	Acaryochloris marina (strain MBIC 11017)	cellular organisms, Bacteria, Terrabacteria group, Cyanobacteriota/Melainabacteria group, Cyanobacteriota, Cyanophyceae, Acaryochloridales, Acaryochloridaceae, Acaryochloris, Acaryochloris marina
metrans_3027_length_565	sp|B0C0E8|CYB6_ACAM1 Cytochrome b6	Acaryochloris marina (strain MBIC 11017)	329726	petB	Acaryochloris marina (strain MBIC 11017)	cellular organisms, Bacteria, Terrabacteria group, Cyanobacteriota/Melainabacteria group, Cyanobacteriota, Cyanophyceae, Acaryochloridales, Acaryochloridaceae, Acaryochloris, Acaryochloris marina
metrans_4049_length_516	sp|B0BZL2|ATPA1_ACAM1 ATP synthase subunit alpha 1	Acaryochloris marina (strain MBIC 11017)	329726	atpA1	Acaryochloris marina (strain MBIC 11017)	cellular organisms, Bacteria, Terrabacteria group, Cyanobacteriota/Melainabacteria group, Cyanobacteriota, Cyanophyceae, Acaryochloridales, Acaryochloridaceae, Acaryochloris, Acaryochloris marina
metrans_5078_length_480	sp|B0CE36|RS21_ACAM1 Small ribosomal subunit protein bS21	Acaryochloris marina (strain MBIC 11017)	329726	rpsU	Acaryochloris marina (strain MBIC 11017)	cellular organisms, Bacteria, Terrabacteria group, Cyanobacteriota/Melainabacteria group, Cyanobacteriota, Cyanophyceae, Acaryochloridales, Acaryochloridaceae, Acaryochloris, Acaryochloris marina
metrans_6918_length_434	sp|B0CB42|PSAC_ACAM1 Photosystem I iron-sulfur center	Acaryochloris marina (strain MBIC 11017)	329726	psaC	Acaryochloris marina (strain MBIC 11017)	cellular organisms, Bacteria, Terrabacteria group, Cyanobacteriota/Melainabacteria group, Cyanobacteriota, Cyanophyceae, Acaryochloridales, Acaryochloridaceae, Acaryochloris, Acaryochloris marina
metrans_9323_length_392	sp|B0CB42|PSAC_ACAM1 Photosystem I iron-sulfur center	Acaryochloris marina (strain MBIC 11017)	329726	psaC	Acaryochloris marina (strain MBIC 11017)	cellular organisms, Bacteria, Terrabacteria group, Cyanobacteriota/Melainabacteria group, Cyanobacteriota, Cyanophyceae, Acaryochloridales, Acaryochloridaceae, Acaryochloris, Acaryochloris marina
metrans_9945_length_383	sp|B0C4I0|NDK_ACAM1 Nucleoside diphosphate kinase	Acaryochloris marina (strain MBIC 11017)	329726	ndk	Acaryochloris marina (strain MBIC 11017)	cellular organisms, Bacteria, Terrabacteria group, Cyanobacteriota/Melainabacteria group, Cyanobacteriota, Cyanophyceae, Acaryochloridales, Acaryochloridaceae, Acaryochloris, Acaryochloris marina
metrans_10510_length_375	sp|B0CB42|PSAC_ACAM1 Photosystem I iron-sulfur center	Acaryochloris marina (strain MBIC 11017)	329726	psaC	Acaryochloris marina (strain MBIC 11017)	cellular organisms, Bacteria, Terrabacteria group, Cyanobacteriota/Melainabacteria group, Cyanobacteriota, Cyanophyceae, Acaryochloridales, Acaryochloridaceae, Acaryochloris, Acaryochloris marina
metrans_11057_length_368	sp|B0CB42|PSAC_ACAM1 Photosystem I iron-sulfur center	Acaryochloris marina (strain MBIC 11017)	329726	psaC	Acaryochloris marina (strain MBIC 11017)	cellular organisms, Bacteria, Terrabacteria group, Cyanobacteriota/Melainabacteria group, Cyanobacteriota, Cyanophyceae, Acaryochloridales, Acaryochloridaceae, Acaryochloris, Acaryochloris marina
metrans_11391_length_364	sp|B0CB42|PSAC_ACAM1 Photosystem I iron-sulfur center	Acaryochloris marina (strain MBIC 11017)	329726	psaC	Acaryochloris marina (strain MBIC 11017)	cellular organisms, Bacteria, Terrabacteria group, Cyanobacteriota/Melainabacteria group, Cyanobacteriota, Cyanophyceae, Acaryochloridales, Acaryochloridaceae, Acaryochloris, Acaryochloris marina
metrans_11554_length_362	sp|B0C0E8|CYB6_ACAM1 Cytochrome b6	Acaryochloris marina (strain MBIC 11017)	329726	petB	Acaryochloris marina (strain MBIC 11017)	cellular organisms, Bacteria, Terrabacteria group, Cyanobacteriota/Melainabacteria group, Cyanobacteriota, Cyanophyceae, Acaryochloridales, Acaryochloridaceae, Acaryochloris, Acaryochloris marina
metrans_11996_length_357	sp|B0C385|RPOC2_ACAM1 DNA-directed RNA polymerase subunit beta'	Acaryochloris marina (strain MBIC 11017)	329726	rpoC2	Acaryochloris marina (strain MBIC 11017)	cellular organisms, Bacteria, Terrabacteria group, Cyanobacteriota/Melainabacteria group, Cyanobacteriota, Cyanophyceae, Acaryochloridales, Acaryochloridaceae, Acaryochloris, Acaryochloris marina
metrans_13631_length_340	sp|B0C426|RS9_ACAM1 Small ribosomal subunit protein uS9	Acaryochloris marina (strain MBIC 11017)	329726	rpsI	Acaryochloris marina (strain MBIC 11017)	cellular organisms, Bacteria, Terrabacteria group, Cyanobacteriota/Melainabacteria group, Cyanobacteriota, Cyanophyceae, Acaryochloridales, Acaryochloridaceae, Acaryochloris, Acaryochloris marina
metrans_16229_length_317	sp|B0C0E8|CYB6_ACAM1 Cytochrome b6	Acaryochloris marina (strain MBIC 11017)	329726	petB	Acaryochloris marina (strain MBIC 11017)	cellular organisms, Bacteria, Terrabacteria group, Cyanobacteriota/Melainabacteria group, Cyanobacteriota, Cyanophyceae, Acaryochloridales, Acaryochloridaceae, Acaryochloris, Acaryochloris marina
metrans_17271_length_309	sp|B0CCD2|RS7_ACAM1 Small ribosomal subunit protein uS7	Acaryochloris marina (strain MBIC 11017)	329726	rpsG	Acaryochloris marina (strain MBIC 11017)	cellular organisms, Bacteria, Terrabacteria group, Cyanobacteriota/Melainabacteria group, Cyanobacteriota, Cyanophyceae, Acaryochloridales, Acaryochloridaceae, Acaryochloris, Acaryochloris marina
metrans_17986_length_304	sp|B0C1E9|RS5_ACAM1 Small ribosomal subunit protein uS5	Acaryochloris marina (strain MBIC 11017)	329726	rpsE	Acaryochloris marina (strain MBIC 11017)	cellular organisms, Bacteria, Terrabacteria group, Cyanobacteriota/Melainabacteria group, Cyanobacteriota, Cyanophyceae, Acaryochloridales, Acaryochloridaceae, Acaryochloris, Acaryochloris marina
metrans_20098_length_291	sp|B0C6T1|PSBL_ACAM1 Photosystem II reaction center protein L	Acaryochloris marina (strain MBIC 11017)	329726	psbL	Acaryochloris marina (strain MBIC 11017)	cellular organisms, Bacteria, Terrabacteria group, Cyanobacteriota/Melainabacteria group, Cyanobacteriota, Cyanophyceae, Acaryochloridales, Acaryochloridaceae, Acaryochloris, Acaryochloris marina
metrans_21337_length_283	sp|B0C4Q9|HSLO_ACAM1 33 kDa chaperonin	Acaryochloris marina (strain MBIC 11017)	329726	hslO	Acaryochloris marina (strain MBIC 11017)	cellular organisms, Bacteria, Terrabacteria group, Cyanobacteriota/Melainabacteria group, Cyanobacteriota, Cyanophyceae, Acaryochloridales, Acaryochloridaceae, Acaryochloris, Acaryochloris marina
metrans_21685_length_281	sp|B0C429|RL17_ACAM1 Large ribosomal subunit protein bL17	Acaryochloris marina (strain MBIC 11017)	329726	rplQ	Acaryochloris marina (strain MBIC 11017)	cellular organisms, Bacteria, Terrabacteria group, Cyanobacteriota/Melainabacteria group, Cyanobacteriota, Cyanophyceae, Acaryochloridales, Acaryochloridaceae, Acaryochloris, Acaryochloris marina
metrans_23129_length_274	sp|B0C0E8|CYB6_ACAM1 Cytochrome b6	Acaryochloris marina (strain MBIC 11017)	329726	petB	Acaryochloris marina (strain MBIC 11017)	cellular organisms, Bacteria, Terrabacteria group, Cyanobacteriota/Melainabacteria group, Cyanobacteriota, Cyanophyceae, Acaryochloridales, Acaryochloridaceae, Acaryochloris, Acaryochloris marina
metrans_27331_length_256	sp|B0C474|PSAA_ACAM1 Photosystem I P700 chlorophyll a apoprotein A1	Acaryochloris marina (strain MBIC 11017)	329726	psaA	Acaryochloris marina (strain MBIC 11017)	cellular organisms, Bacteria, Terrabacteria group, Cyanobacteriota/Melainabacteria group, Cyanobacteriota, Cyanophyceae, Acaryochloridales, Acaryochloridaceae, Acaryochloris, Acaryochloris marina
metrans_27537_length_255	sp|B0BZL2|ATPA1_ACAM1 ATP synthase subunit alpha 1	Acaryochloris marina (strain MBIC 11017)	329726	atpA1	Acaryochloris marina (strain MBIC 11017)	cellular organisms, Bacteria, Terrabacteria group, Cyanobacteriota/Melainabacteria group, Cyanobacteriota, Cyanophyceae, Acaryochloridales, Acaryochloridaceae, Acaryochloris, Acaryochloris marina
metrans_27803_length_254	sp|B0C079|PDXH_ACAM1 Pyridoxine/pyridoxamine 5'-phosphate oxidase	Acaryochloris marina (strain MBIC 11017)	329726	pdxH	Acaryochloris marina (strain MBIC 11017)	cellular organisms, Bacteria, Terrabacteria group, Cyanobacteriota/Melainabacteria group, Cyanobacteriota, Cyanophyceae, Acaryochloridales, Acaryochloridaceae, Acaryochloris, Acaryochloris marina
metrans_29973_length_246	sp|B0CCC1|RBL_ACAM1 Ribulose bisphosphate carboxylase large chain	Acaryochloris marina (strain MBIC 11017)	329726	cbbL	Acaryochloris marina (strain MBIC 11017)	cellular organisms, Bacteria, Terrabacteria group, Cyanobacteriota/Melainabacteria group, Cyanobacteriota, Cyanophyceae, Acaryochloridales, Acaryochloridaceae, Acaryochloris, Acaryochloris marina
metrans_31220_length_241	sp|A8ZNW7|CH603_ACAM1 Chaperonin GroEL 3	Acaryochloris marina (strain MBIC 11017)	329726	groEL3	Acaryochloris marina (strain MBIC 11017)	cellular organisms, Bacteria, Terrabacteria group, Cyanobacteriota/Melainabacteria group, Cyanobacteriota, Cyanophyceae, Acaryochloridales, Acaryochloridaceae, Acaryochloris, Acaryochloris marina
metrans_34942_length_230	sp|B0CG09|PXCA_ACAM1 Proton extrusion protein PxcA	Acaryochloris marina (strain MBIC 11017)	329726	pxcA	Acaryochloris marina (strain MBIC 11017)	cellular organisms, Bacteria, Terrabacteria group, Cyanobacteriota/Melainabacteria group, Cyanobacteriota, Cyanophyceae, Acaryochloridales, Acaryochloridaceae, Acaryochloris, Acaryochloris marina
metrans_38699_length_220	sp|B0C4I0|NDK_ACAM1 Nucleoside diphosphate kinase	Acaryochloris marina (strain MBIC 11017)	329726	ndk	Acaryochloris marina (strain MBIC 11017)	cellular organisms, Bacteria, Terrabacteria group, Cyanobacteriota/Melainabacteria group, Cyanobacteriota, Cyanophyceae, Acaryochloridales, Acaryochloridaceae, Acaryochloris, Acaryochloris marina
metrans_40089_length_217	sp|B0CAI0|RS14_ACAM1 Small ribosomal subunit protein uS14	Acaryochloris marina (strain MBIC 11017)	329726	rpsN	Acaryochloris marina (strain MBIC 11017)	cellular organisms, Bacteria, Terrabacteria group, Cyanobacteriota/Melainabacteria group, Cyanobacteriota, Cyanophyceae, Acaryochloridales, Acaryochloridaceae, Acaryochloris, Acaryochloris marina
metrans_44362_length_208	sp|B0C0E8|CYB6_ACAM1 Cytochrome b6	Acaryochloris marina (strain MBIC 11017)	329726	petB	Acaryochloris marina (strain MBIC 11017)	cellular organisms, Bacteria, Terrabacteria group, Cyanobacteriota/Melainabacteria group, Cyanobacteriota, Cyanophyceae, Acaryochloridales, Acaryochloridaceae, Acaryochloris, Acaryochloris marina
metrans_49759_length_198	sp|B0C0E8|CYB6_ACAM1 Cytochrome b6	Acaryochloris marina (strain MBIC 11017)	329726	petB	Acaryochloris marina (strain MBIC 11017)	cellular organisms, Bacteria, Terrabacteria group, Cyanobacteriota/Melainabacteria group, Cyanobacteriota, Cyanophyceae, Acaryochloridales, Acaryochloridaceae, Acaryochloris, Acaryochloris marina
metrans_49815_length_198	sp|B0BZL2|ATPA1_ACAM1 ATP synthase subunit alpha 1	Acaryochloris marina (strain MBIC 11017)	329726	atpA1	Acaryochloris marina (strain MBIC 11017)	cellular organisms, Bacteria, Terrabacteria group, Cyanobacteriota/Melainabacteria group, Cyanobacteriota, Cyanophyceae, Acaryochloridales, Acaryochloridaceae, Acaryochloris, Acaryochloris marina
metrans_54647_length_191	sp|B0C1V6|PSBD1_ACAM1 Photosystem II D2 protein 1	Acaryochloris marina (strain MBIC 11017)	329726	psbD1	Acaryochloris marina (strain MBIC 11017)	cellular organisms, Bacteria, Terrabacteria group, Cyanobacteriota/Melainabacteria group, Cyanobacteriota, Cyanophyceae, Acaryochloridales, Acaryochloridaceae, Acaryochloris, Acaryochloris marina
metrans_54647_length_191	sp|B0C3P0|PSBD2_ACAM1 Photosystem II D2 protein 2	Acaryochloris marina (strain MBIC 11017)	329726	psbD2	Acaryochloris marina (strain MBIC 11017)	cellular organisms, Bacteria, Terrabacteria group, Cyanobacteriota/Melainabacteria group, Cyanobacteriota, Cyanophyceae, Acaryochloridales, Acaryochloridaceae, Acaryochloris, Acaryochloris marina
metrans_55170_length_190	sp|B0CE36|RS21_ACAM1 Small ribosomal subunit protein bS21	Acaryochloris marina (strain MBIC 11017)	329726	rpsU	Acaryochloris marina (strain MBIC 11017)	cellular organisms, Bacteria, Terrabacteria group, Cyanobacteriota/Melainabacteria group, Cyanobacteriota, Cyanophyceae, Acaryochloridales, Acaryochloridaceae, Acaryochloris, Acaryochloris marina
metrans_56172_length_189	sp|B0BZK7|ATP61_ACAM1 ATP synthase subunit a 1	Acaryochloris marina (strain MBIC 11017)	329726	atpB1	Acaryochloris marina (strain MBIC 11017)	cellular organisms, Bacteria, Terrabacteria group, Cyanobacteriota/Melainabacteria group, Cyanobacteriota, Cyanophyceae, Acaryochloridales, Acaryochloridaceae, Acaryochloris, Acaryochloris marina
metrans_57145_length_187	sp|B0C6T2|PSBE_ACAM1 Cytochrome b559 subunit alpha	Acaryochloris marina (strain MBIC 11017)	329726	psbE	Acaryochloris marina (strain MBIC 11017)	cellular organisms, Bacteria, Terrabacteria group, Cyanobacteriota/Melainabacteria group, Cyanobacteriota, Cyanophyceae, Acaryochloridales, Acaryochloridaceae, Acaryochloris, Acaryochloris marina
metrans_59669_length_184	sp|B0C0E8|CYB6_ACAM1 Cytochrome b6	Acaryochloris marina (strain MBIC 11017)	329726	petB	Acaryochloris marina (strain MBIC 11017)	cellular organisms, Bacteria, Terrabacteria group, Cyanobacteriota/Melainabacteria group, Cyanobacteriota, Cyanophyceae, Acaryochloridales, Acaryochloridaceae, Acaryochloris, Acaryochloris marina
metrans_65005_length_177	sp|B0CAI0|RS14_ACAM1 Small ribosomal subunit protein uS14	Acaryochloris marina (strain MBIC 11017)	329726	rpsN	Acaryochloris marina (strain MBIC 11017)	cellular organisms, Bacteria, Terrabacteria group, Cyanobacteriota/Melainabacteria group, Cyanobacteriota, Cyanophyceae, Acaryochloridales, Acaryochloridaceae, Acaryochloris, Acaryochloris marina
metrans_82796_length_162	sp|B0C4I0|NDK_ACAM1 Nucleoside diphosphate kinase	Acaryochloris marina (strain MBIC 11017)	329726	ndk	Acaryochloris marina (strain MBIC 11017)	cellular organisms, Bacteria, Terrabacteria group, Cyanobacteriota/Melainabacteria group, Cyanobacteriota, Cyanophyceae, Acaryochloridales, Acaryochloridaceae, Acaryochloris, Acaryochloris marina
metrans_83610_length_161	sp|B0C7T1|CHLN_ACAM1 Light-independent protochlorophyllide reductase subunit N	Acaryochloris marina (strain MBIC 11017)	329726	chlN	Acaryochloris marina (strain MBIC 11017)	cellular organisms, Bacteria, Terrabacteria group, Cyanobacteriota/Melainabacteria group, Cyanobacteriota, Cyanophyceae, Acaryochloridales, Acaryochloridaceae, Acaryochloris, Acaryochloris marina
metrans_88838_length_158	sp|B0C1E0|RL16_ACAM1 Large ribosomal subunit protein uL16	Acaryochloris marina (strain MBIC 11017)	329726	rplP	Acaryochloris marina (strain MBIC 11017)	cellular organisms, Bacteria, Terrabacteria group, Cyanobacteriota/Melainabacteria group, Cyanobacteriota, Cyanophyceae, Acaryochloridales, Acaryochloridaceae, Acaryochloris, Acaryochloris marina
metrans_92859_length_156	sp|B0CAD2|RL7_ACAM1 Large ribosomal subunit protein bL12	Acaryochloris marina (strain MBIC 11017)	329726	rplL	Acaryochloris marina (strain MBIC 11017)	cellular organisms, Bacteria, Terrabacteria group, Cyanobacteriota/Melainabacteria group, Cyanobacteriota, Cyanophyceae, Acaryochloridales, Acaryochloridaceae, Acaryochloris, Acaryochloris marina
metrans_94871_length_154	sp|B0BYW9|PSBX_ACAM1 Photosystem II reaction center protein X	Acaryochloris marina (strain MBIC 11017)	329726	psbX	Acaryochloris marina (strain MBIC 11017)	cellular organisms, Bacteria, Terrabacteria group, Cyanobacteriota/Melainabacteria group, Cyanobacteriota, Cyanophyceae, Acaryochloridales, Acaryochloridaceae, Acaryochloris, Acaryochloris marina
metrans_96904_length_153	sp|B0C929|CHLB_ACAM1 Light-independent protochlorophyllide reductase subunit B	Acaryochloris marina (strain MBIC 11017)	329726	chlB	Acaryochloris marina (strain MBIC 11017)	cellular organisms, Bacteria, Terrabacteria group, Cyanobacteriota/Melainabacteria group, Cyanobacteriota, Cyanophyceae, Acaryochloridales, Acaryochloridaceae, Acaryochloris, Acaryochloris marina
metrans_98731_length_152	sp|B0CFQ6|CH601_ACAM1 Chaperonin GroEL 1	Acaryochloris marina (strain MBIC 11017)	329726	groEL1	Acaryochloris marina (strain MBIC 11017)	cellular organisms, Bacteria, Terrabacteria group, Cyanobacteriota/Melainabacteria group, Cyanobacteriota, Cyanophyceae, Acaryochloridales, Acaryochloridaceae, Acaryochloris, Acaryochloris marina
metrans_99966_length_152	sp|A5A8K9|PSBA2_ACAM1 Photosystem II protein D1 2	Acaryochloris marina (strain MBIC 11017)	329726	psbA2	Acaryochloris marina (strain MBIC 11017)	cellular organisms, Bacteria, Terrabacteria group, Cyanobacteriota/Melainabacteria group, Cyanobacteriota, Cyanophyceae, Acaryochloridales, Acaryochloridaceae, Acaryochloris, Acaryochloris marina
metrans_104729_length_148	sp|B0C3M8|THF1_ACAM1 Protein Thf1	Acaryochloris marina (strain MBIC 11017)	329726	thf1	Acaryochloris marina (strain MBIC 11017)	cellular organisms, Bacteria, Terrabacteria group, Cyanobacteriota/Melainabacteria group, Cyanobacteriota, Cyanophyceae, Acaryochloridales, Acaryochloridaceae, Acaryochloris, Acaryochloris marina
metrans_104850_length_148	sp|B0CCD0|EFTU_ACAM1 Elongation factor Tu	Acaryochloris marina (strain MBIC 11017)	329726	tuf	Acaryochloris marina (strain MBIC 11017)	cellular organisms, Bacteria, Terrabacteria group, Cyanobacteriota/Melainabacteria group, Cyanobacteriota, Cyanophyceae, Acaryochloridales, Acaryochloridaceae, Acaryochloris, Acaryochloris marina
metrans_109740_length_145	sp|B0C4I0|NDK_ACAM1 Nucleoside diphosphate kinase	Acaryochloris marina (strain MBIC 11017)	329726	ndk	Acaryochloris marina (strain MBIC 11017)	cellular organisms, Bacteria, Terrabacteria group, Cyanobacteriota/Melainabacteria group, Cyanobacteriota, Cyanophyceae, Acaryochloridales, Acaryochloridaceae, Acaryochloris, Acaryochloris marina
metrans_110722_length_144	sp|B0C4I0|NDK_ACAM1 Nucleoside diphosphate kinase	Acaryochloris marina (strain MBIC 11017)	329726	ndk	Acaryochloris marina (strain MBIC 11017)	cellular organisms, Bacteria, Terrabacteria group, Cyanobacteriota/Melainabacteria group, Cyanobacteriota, Cyanophyceae, Acaryochloridales, Acaryochloridaceae, Acaryochloris, Acaryochloris marina
metrans_115431_length_141	sp|B0C9E9|HTPX_ACAM1 Protease HtpX homolog	Acaryochloris marina (strain MBIC 11017)	329726	htpX	Acaryochloris marina (strain MBIC 11017)	cellular organisms, Bacteria, Terrabacteria group, Cyanobacteriota/Melainabacteria group, Cyanobacteriota, Cyanophyceae, Acaryochloridales, Acaryochloridaceae, Acaryochloris, Acaryochloris marina
metrans_129221_length_132	sp|B0C4I0|NDK_ACAM1 Nucleoside diphosphate kinase	Acaryochloris marina (strain MBIC 11017)	329726	ndk	Acaryochloris marina (strain MBIC 11017)	cellular organisms, Bacteria, Terrabacteria group, Cyanobacteriota/Melainabacteria group, Cyanobacteriota, Cyanophyceae, Acaryochloridales, Acaryochloridaceae, Acaryochloris, Acaryochloris marina
metrans_131398_length_131	sp|B0CAI0|RS14_ACAM1 Small ribosomal subunit protein uS14	Acaryochloris marina (strain MBIC 11017)	329726	rpsN	Acaryochloris marina (strain MBIC 11017)	cellular organisms, Bacteria, Terrabacteria group, Cyanobacteriota/Melainabacteria group, Cyanobacteriota, Cyanophyceae, Acaryochloridales, Acaryochloridaceae, Acaryochloris, Acaryochloris marina
metrans_14763_length_330	sp|C7RSI4|BAMC_ACCRE Outer membrane protein assembly factor BamC	Accumulibacter regalis	522306	bamC	Accumulibacter regalis	cellular organisms, Bacteria, Pseudomonadota, Betaproteobacteria, Betaproteobacteria incertae sedis, Candidatus Accumulibacter
metrans_17448_length_308	sp|C7RSI4|BAMC_ACCRE Outer membrane protein assembly factor BamC	Accumulibacter regalis	522306	bamC	Accumulibacter regalis	cellular organisms, Bacteria, Pseudomonadota, Betaproteobacteria, Betaproteobacteria incertae sedis, Candidatus Accumulibacter
metrans_39591_length_218	sp|C7RSI4|BAMC_ACCRE Outer membrane protein assembly factor BamC	Accumulibacter regalis	522306	bamC	Accumulibacter regalis	cellular organisms, Bacteria, Pseudomonadota, Betaproteobacteria, Betaproteobacteria incertae sedis, Candidatus Accumulibacter
metrans_95939_length_154	sp|C7RSI4|BAMC_ACCRE Outer membrane protein assembly factor BamC	Accumulibacter regalis	522306	bamC	Accumulibacter regalis	cellular organisms, Bacteria, Pseudomonadota, Betaproteobacteria, Betaproteobacteria incertae sedis, Candidatus Accumulibacter
metrans_1238_length_746	sp|A3DC75|RSGI3_ACET2 Anti-sigma-I factor RsgI3	Acetivibrio thermocellus (strain ATCC 27405 / DSM 1237 / JCM 9322 / NBRC 103400 / NCIMB 10682 / NRRL B-4536 / VPI 7372)	203119	rsgI3	Acetivibrio thermocellus (strain ATCC 27405 / DSM 1237 / JCM 9322 / NBRC 103400 / NCIMB 10682 / NRRL B-4536 / VPI 7372)	cellular organisms, Bacteria, Terrabacteria group, Bacillota, Clostridia, Eubacteriales, Oscillospiraceae, Acetivibrio, Acetivibrio thermocellus
metrans_2030_length_638	sp|A3DK16|DAPF_ACET2 Diaminopimelate epimerase	Acetivibrio thermocellus (strain ATCC 27405 / DSM 1237 / JCM 9322 / NBRC 103400 / NCIMB 10682 / NRRL B-4536 / VPI 7372)	203119	dapF	Acetivibrio thermocellus (strain ATCC 27405 / DSM 1237 / JCM 9322 / NBRC 103400 / NCIMB 10682 / NRRL B-4536 / VPI 7372)	cellular organisms, Bacteria, Terrabacteria group, Bacillota, Clostridia, Eubacteriales, Oscillospiraceae, Acetivibrio, Acetivibrio thermocellus
metrans_4576_length_497	sp|A3DK17|DAPAT_ACET2 LL-diaminopimelate aminotransferase	Acetivibrio thermocellus (strain ATCC 27405 / DSM 1237 / JCM 9322 / NBRC 103400 / NCIMB 10682 / NRRL B-4536 / VPI 7372)	203119	dapL	Acetivibrio thermocellus (strain ATCC 27405 / DSM 1237 / JCM 9322 / NBRC 103400 / NCIMB 10682 / NRRL B-4536 / VPI 7372)	cellular organisms, Bacteria, Terrabacteria group, Bacillota, Clostridia, Eubacteriales, Oscillospiraceae, Acetivibrio, Acetivibrio thermocellus
metrans_6603_length_442	sp|A3DC75|RSGI3_ACET2 Anti-sigma-I factor RsgI3	Acetivibrio thermocellus (strain ATCC 27405 / DSM 1237 / JCM 9322 / NBRC 103400 / NCIMB 10682 / NRRL B-4536 / VPI 7372)	203119	rsgI3	Acetivibrio thermocellus (strain ATCC 27405 / DSM 1237 / JCM 9322 / NBRC 103400 / NCIMB 10682 / NRRL B-4536 / VPI 7372)	cellular organisms, Bacteria, Terrabacteria group, Bacillota, Clostridia, Eubacteriales, Oscillospiraceae, Acetivibrio, Acetivibrio thermocellus
metrans_10955_length_370	sp|A3DJI0|RL29_ACET2 Large ribosomal subunit protein uL29	Acetivibrio thermocellus (strain ATCC 27405 / DSM 1237 / JCM 9322 / NBRC 103400 / NCIMB 10682 / NRRL B-4536 / VPI 7372)	203119	rpmC	Acetivibrio thermocellus (strain ATCC 27405 / DSM 1237 / JCM 9322 / NBRC 103400 / NCIMB 10682 / NRRL B-4536 / VPI 7372)	cellular organisms, Bacteria, Terrabacteria group, Bacillota, Clostridia, Eubacteriales, Oscillospiraceae, Acetivibrio, Acetivibrio thermocellus
metrans_14823_length_329	sp|A3DE52|DXR_ACET2 1-deoxy-D-xylulose 5-phosphate reductoisomerase	Acetivibrio thermocellus (strain ATCC 27405 / DSM 1237 / JCM 9322 / NBRC 103400 / NCIMB 10682 / NRRL B-4536 / VPI 7372)	203119	dxr	Acetivibrio thermocellus (strain ATCC 27405 / DSM 1237 / JCM 9322 / NBRC 103400 / NCIMB 10682 / NRRL B-4536 / VPI 7372)	cellular organisms, Bacteria, Terrabacteria group, Bacillota, Clostridia, Eubacteriales, Oscillospiraceae, Acetivibrio, Acetivibrio thermocellus
metrans_17422_length_308	sp|A3DES7|RL35_ACET2 Large ribosomal subunit protein bL35	Acetivibrio thermocellus (strain ATCC 27405 / DSM 1237 / JCM 9322 / NBRC 103400 / NCIMB 10682 / NRRL B-4536 / VPI 7372)	203119	rpmI	Acetivibrio thermocellus (strain ATCC 27405 / DSM 1237 / JCM 9322 / NBRC 103400 / NCIMB 10682 / NRRL B-4536 / VPI 7372)	cellular organisms, Bacteria, Terrabacteria group, Bacillota, Clostridia, Eubacteriales, Oscillospiraceae, Acetivibrio, Acetivibrio thermocellus
metrans_39034_length_220	sp|A3DC75|RSGI3_ACET2 Anti-sigma-I factor RsgI3	Acetivibrio thermocellus (strain ATCC 27405 / DSM 1237 / JCM 9322 / NBRC 103400 / NCIMB 10682 / NRRL B-4536 / VPI 7372)	203119	rsgI3	Acetivibrio thermocellus (strain ATCC 27405 / DSM 1237 / JCM 9322 / NBRC 103400 / NCIMB 10682 / NRRL B-4536 / VPI 7372)	cellular organisms, Bacteria, Terrabacteria group, Bacillota, Clostridia, Eubacteriales, Oscillospiraceae, Acetivibrio, Acetivibrio thermocellus
metrans_47318_length_203	sp|A3DEU4|NADD_ACET2 Probable nicotinate-nucleotide adenylyltransferase	Acetivibrio thermocellus (strain ATCC 27405 / DSM 1237 / JCM 9322 / NBRC 103400 / NCIMB 10682 / NRRL B-4536 / VPI 7372)	203119	nadD	Acetivibrio thermocellus (strain ATCC 27405 / DSM 1237 / JCM 9322 / NBRC 103400 / NCIMB 10682 / NRRL B-4536 / VPI 7372)	cellular organisms, Bacteria, Terrabacteria group, Bacillota, Clostridia, Eubacteriales, Oscillospiraceae, Acetivibrio, Acetivibrio thermocellus
metrans_50744_length_197	sp|A3DC75|RSGI3_ACET2 Anti-sigma-I factor RsgI3	Acetivibrio thermocellus (strain ATCC 27405 / DSM 1237 / JCM 9322 / NBRC 103400 / NCIMB 10682 / NRRL B-4536 / VPI 7372)	203119	rsgI3	Acetivibrio thermocellus (strain ATCC 27405 / DSM 1237 / JCM 9322 / NBRC 103400 / NCIMB 10682 / NRRL B-4536 / VPI 7372)	cellular organisms, Bacteria, Terrabacteria group, Bacillota, Clostridia, Eubacteriales, Oscillospiraceae, Acetivibrio, Acetivibrio thermocellus
metrans_54122_length_191	sp|A3DD66|ENG1_ACET2 Glucan endo-1,3-beta-D-glucosidase	Acetivibrio thermocellus (strain ATCC 27405 / DSM 1237 / JCM 9322 / NBRC 103400 / NCIMB 10682 / NRRL B-4536 / VPI 7372)	203119	Lam81A	Acetivibrio thermocellus (strain ATCC 27405 / DSM 1237 / JCM 9322 / NBRC 103400 / NCIMB 10682 / NRRL B-4536 / VPI 7372)	cellular organisms, Bacteria, Terrabacteria group, Bacillota, Clostridia, Eubacteriales, Oscillospiraceae, Acetivibrio, Acetivibrio thermocellus
metrans_64696_length_178	sp|A3DDZ7|RIMO_ACET2 Ribosomal protein uS12 methylthiotransferase RimO	Acetivibrio thermocellus (strain ATCC 27405 / DSM 1237 / JCM 9322 / NBRC 103400 / NCIMB 10682 / NRRL B-4536 / VPI 7372)	203119	rimO	Acetivibrio thermocellus (strain ATCC 27405 / DSM 1237 / JCM 9322 / NBRC 103400 / NCIMB 10682 / NRRL B-4536 / VPI 7372)	cellular organisms, Bacteria, Terrabacteria group, Bacillota, Clostridia, Eubacteriales, Oscillospiraceae, Acetivibrio, Acetivibrio thermocellus
metrans_73866_length_168	sp|A3DBI2|SYN_ACET2 Asparagine--tRNA ligase	Acetivibrio thermocellus (strain ATCC 27405 / DSM 1237 / JCM 9322 / NBRC 103400 / NCIMB 10682 / NRRL B-4536 / VPI 7372)	203119	asnS	Acetivibrio thermocellus (strain ATCC 27405 / DSM 1237 / JCM 9322 / NBRC 103400 / NCIMB 10682 / NRRL B-4536 / VPI 7372)	cellular organisms, Bacteria, Terrabacteria group, Bacillota, Clostridia, Eubacteriales, Oscillospiraceae, Acetivibrio, Acetivibrio thermocellus
metrans_74568_length_167	sp|A3DC75|RSGI3_ACET2 Anti-sigma-I factor RsgI3	Acetivibrio thermocellus (strain ATCC 27405 / DSM 1237 / JCM 9322 / NBRC 103400 / NCIMB 10682 / NRRL B-4536 / VPI 7372)	203119	rsgI3	Acetivibrio thermocellus (strain ATCC 27405 / DSM 1237 / JCM 9322 / NBRC 103400 / NCIMB 10682 / NRRL B-4536 / VPI 7372)	cellular organisms, Bacteria, Terrabacteria group, Bacillota, Clostridia, Eubacteriales, Oscillospiraceae, Acetivibrio, Acetivibrio thermocellus
metrans_76055_length_166	sp|A3DJ11|CLPX_ACET2 ATP-dependent Clp protease ATP-binding subunit ClpX	Acetivibrio thermocellus (strain ATCC 27405 / DSM 1237 / JCM 9322 / NBRC 103400 / NCIMB 10682 / NRRL B-4536 / VPI 7372)	203119	clpX	Acetivibrio thermocellus (strain ATCC 27405 / DSM 1237 / JCM 9322 / NBRC 103400 / NCIMB 10682 / NRRL B-4536 / VPI 7372)	cellular organisms, Bacteria, Terrabacteria group, Bacillota, Clostridia, Eubacteriales, Oscillospiraceae, Acetivibrio, Acetivibrio thermocellus
metrans_81905_length_162	sp|A3DIY7|RL33_ACET2 Large ribosomal subunit protein bL33	Acetivibrio thermocellus (strain ATCC 27405 / DSM 1237 / JCM 9322 / NBRC 103400 / NCIMB 10682 / NRRL B-4536 / VPI 7372)	203119	rpmG	Acetivibrio thermocellus (strain ATCC 27405 / DSM 1237 / JCM 9322 / NBRC 103400 / NCIMB 10682 / NRRL B-4536 / VPI 7372)	cellular organisms, Bacteria, Terrabacteria group, Bacillota, Clostridia, Eubacteriales, Oscillospiraceae, Acetivibrio, Acetivibrio thermocellus
metrans_104349_length_149	sp|A3DES7|RL35_ACET2 Large ribosomal subunit protein bL35	Acetivibrio thermocellus (strain ATCC 27405 / DSM 1237 / JCM 9322 / NBRC 103400 / NCIMB 10682 / NRRL B-4536 / VPI 7372)	203119	rpmI	Acetivibrio thermocellus (strain ATCC 27405 / DSM 1237 / JCM 9322 / NBRC 103400 / NCIMB 10682 / NRRL B-4536 / VPI 7372)	cellular organisms, Bacteria, Terrabacteria group, Bacillota, Clostridia, Eubacteriales, Oscillospiraceae, Acetivibrio, Acetivibrio thermocellus
metrans_120572_length_137	sp|A3DES7|RL35_ACET2 Large ribosomal subunit protein bL35	Acetivibrio thermocellus (strain ATCC 27405 / DSM 1237 / JCM 9322 / NBRC 103400 / NCIMB 10682 / NRRL B-4536 / VPI 7372)	203119	rpmI	Acetivibrio thermocellus (strain ATCC 27405 / DSM 1237 / JCM 9322 / NBRC 103400 / NCIMB 10682 / NRRL B-4536 / VPI 7372)	cellular organisms, Bacteria, Terrabacteria group, Bacillota, Clostridia, Eubacteriales, Oscillospiraceae, Acetivibrio, Acetivibrio thermocellus
metrans_122072_length_137	sp|A3DES1|LFTR_ACET2 Leucyl/phenylalanyl-tRNA--protein transferase	Acetivibrio thermocellus (strain ATCC 27405 / DSM 1237 / JCM 9322 / NBRC 103400 / NCIMB 10682 / NRRL B-4536 / VPI 7372)	203119	aat	Acetivibrio thermocellus (strain ATCC 27405 / DSM 1237 / JCM 9322 / NBRC 103400 / NCIMB 10682 / NRRL B-4536 / VPI 7372)	cellular organisms, Bacteria, Terrabacteria group, Bacillota, Clostridia, Eubacteriales, Oscillospiraceae, Acetivibrio, Acetivibrio thermocellus
metrans_124766_length_135	sp|A3DIJ8|3PASE_ACET2 Inorganic triphosphatase	Acetivibrio thermocellus (strain ATCC 27405 / DSM 1237 / JCM 9322 / NBRC 103400 / NCIMB 10682 / NRRL B-4536 / VPI 7372)	203119	Cthe_2577	Acetivibrio thermocellus (strain ATCC 27405 / DSM 1237 / JCM 9322 / NBRC 103400 / NCIMB 10682 / NRRL B-4536 / VPI 7372)	cellular organisms, Bacteria, Terrabacteria group, Bacillota, Clostridia, Eubacteriales, Oscillospiraceae, Acetivibrio, Acetivibrio thermocellus
metrans_131725_length_131	sp|A3DF27|HRCA_ACET2 Heat-inducible transcription repressor HrcA	Acetivibrio thermocellus (strain ATCC 27405 / DSM 1237 / JCM 9322 / NBRC 103400 / NCIMB 10682 / NRRL B-4536 / VPI 7372)	203119	hrcA	Acetivibrio thermocellus (strain ATCC 27405 / DSM 1237 / JCM 9322 / NBRC 103400 / NCIMB 10682 / NRRL B-4536 / VPI 7372)	cellular organisms, Bacteria, Terrabacteria group, Bacillota, Clostridia, Eubacteriales, Oscillospiraceae, Acetivibrio, Acetivibrio thermocellus
metrans_4914_length_486	sp|Q9L4Q7|PROX_ACESD Prolyl-tRNA editing protein ProX	Acetoanaerobium sticklandii (strain ATCC 12662 / DSM 519 / JCM 1433 / CCUG 9281 / NCIMB 10654 / HF)	499177	proX	Acetoanaerobium sticklandii (strain ATCC 12662 / DSM 519 / JCM 1433 / CCUG 9281 / NCIMB 10654 / HF)	cellular organisms, Bacteria, Terrabacteria group, Bacillota, Clostridia, Eubacteriales, Peptostreptococcaceae, Acetoanaerobium, Acetoanaerobium sticklandii
metrans_32886_length_236	sp|Q9L4Q7|PROX_ACESD Prolyl-tRNA editing protein ProX	Acetoanaerobium sticklandii (strain ATCC 12662 / DSM 519 / JCM 1433 / CCUG 9281 / NCIMB 10654 / HF)	499177	proX	Acetoanaerobium sticklandii (strain ATCC 12662 / DSM 519 / JCM 1433 / CCUG 9281 / NCIMB 10654 / HF)	cellular organisms, Bacteria, Terrabacteria group, Bacillota, Clostridia, Eubacteriales, Peptostreptococcaceae, Acetoanaerobium, Acetoanaerobium sticklandii
metrans_124638_length_135	sp|E3PRK0|KCE_ACESD 3-keto-5-aminohexanoate cleavage enzyme	Acetoanaerobium sticklandii (strain ATCC 12662 / DSM 519 / JCM 1433 / CCUG 9281 / NCIMB 10654 / HF)	499177	kce	Acetoanaerobium sticklandii (strain ATCC 12662 / DSM 519 / JCM 1433 / CCUG 9281 / NCIMB 10654 / HF)	cellular organisms, Bacteria, Terrabacteria group, Bacillota, Clostridia, Eubacteriales, Peptostreptococcaceae, Acetoanaerobium, Acetoanaerobium sticklandii
metrans_26086_length_261	sp|A9X6P9|ACOCT_ACEAC Acetyl-CoA:oxalate CoA-transferase	Acetobacter aceti	435	uctC	Acetobacter aceti	cellular organisms, Bacteria, Pseudomonadota, Alphaproteobacteria, Rhodospirillales, Acetobacteraceae, Acetobacter, Acetobacter subgen. Acetobacter
metrans_52558_length_194	sp|P20901|CISY_ACEAC Citrate synthase	Acetobacter aceti	435	aarA	Acetobacter aceti	cellular organisms, Bacteria, Pseudomonadota, Alphaproteobacteria, Rhodospirillales, Acetobacteraceae, Acetobacter, Acetobacter subgen. Acetobacter
metrans_56124_length_189	sp|P98009|QOX1_ACEAC Ubiquinol oxidase subunit 1	Acetobacter aceti	435	cyaA	Acetobacter aceti	cellular organisms, Bacteria, Pseudomonadota, Alphaproteobacteria, Rhodospirillales, Acetobacteraceae, Acetobacter, Acetobacter subgen. Acetobacter
metrans_90318_length_157	sp|P20901|CISY_ACEAC Citrate synthase	Acetobacter aceti	435	aarA	Acetobacter aceti	cellular organisms, Bacteria, Pseudomonadota, Alphaproteobacteria, Rhodospirillales, Acetobacteraceae, Acetobacter, Acetobacter subgen. Acetobacter
metrans_115679_length_141	sp|P20901|CISY_ACEAC Citrate synthase	Acetobacter aceti	435	aarA	Acetobacter aceti	cellular organisms, Bacteria, Pseudomonadota, Alphaproteobacteria, Rhodospirillales, Acetobacteraceae, Acetobacter, Acetobacter subgen. Acetobacter
metrans_126003_length_134	sp|P98009|QOX1_ACEAC Ubiquinol oxidase subunit 1	Acetobacter aceti	435	cyaA	Acetobacter aceti	cellular organisms, Bacteria, Pseudomonadota, Alphaproteobacteria, Rhodospirillales, Acetobacteraceae, Acetobacter, Acetobacter subgen. Acetobacter
metrans_46690_length_204	sp|Q8GBD2|CH60_ACEP3 Chaperonin GroEL	Acetobacter pasteurianus (strain NBRC 105184 / IFO 3283-01)	634452	groEL	Acetobacter pasteurianus (strain NBRC 105184 / IFO 3283-01)	cellular organisms, Bacteria, Pseudomonadota, Alphaproteobacteria, Rhodospirillales, Acetobacteraceae, Acetobacter, Acetobacter pasteurianus
metrans_63536_length_179	sp|C7JGJ8|SECD_ACEP3 Protein translocase subunit SecD	Acetobacter pasteurianus (strain NBRC 105184 / IFO 3283-01)	634452	secD	Acetobacter pasteurianus (strain NBRC 105184 / IFO 3283-01)	cellular organisms, Bacteria, Pseudomonadota, Alphaproteobacteria, Rhodospirillales, Acetobacteraceae, Acetobacter, Acetobacter pasteurianus
metrans_73223_length_169	sp|C7JGJ8|SECD_ACEP3 Protein translocase subunit SecD	Acetobacter pasteurianus (strain NBRC 105184 / IFO 3283-01)	634452	secD	Acetobacter pasteurianus (strain NBRC 105184 / IFO 3283-01)	cellular organisms, Bacteria, Pseudomonadota, Alphaproteobacteria, Rhodospirillales, Acetobacteraceae, Acetobacter, Acetobacter pasteurianus
metrans_74213_length_168	sp|C7JGJ8|SECD_ACEP3 Protein translocase subunit SecD	Acetobacter pasteurianus (strain NBRC 105184 / IFO 3283-01)	634452	secD	Acetobacter pasteurianus (strain NBRC 105184 / IFO 3283-01)	cellular organisms, Bacteria, Pseudomonadota, Alphaproteobacteria, Rhodospirillales, Acetobacteraceae, Acetobacter, Acetobacter pasteurianus
metrans_85794_length_160	sp|C7JGJ8|SECD_ACEP3 Protein translocase subunit SecD	Acetobacter pasteurianus (strain NBRC 105184 / IFO 3283-01)	634452	secD	Acetobacter pasteurianus (strain NBRC 105184 / IFO 3283-01)	cellular organisms, Bacteria, Pseudomonadota, Alphaproteobacteria, Rhodospirillales, Acetobacteraceae, Acetobacter, Acetobacter pasteurianus
metrans_5243_length_475	sp|H6LGM6|CARC_ACEWD Caffeyl-CoA reductase-Etf complex subunit CarC	Acetobacterium woodii (strain ATCC 29683 / DSM 1030 / JCM 2381 / KCTC 1655 / WB1)	931626	carC	Acetobacterium woodii (strain ATCC 29683 / DSM 1030 / JCM 2381 / KCTC 1655 / WB1)	cellular organisms, Bacteria, Terrabacteria group, Bacillota, Clostridia, Eubacteriales, Eubacteriaceae, Acetobacterium, Acetobacterium woodii
metrans_6731_length_439	sp|P35489|ODP2_ACHLA Dihydrolipoyllysine-residue acetyltransferase component of pyruvate dehydrogenase complex	Acholeplasma laidlawii	2148	pdhC	Acholeplasma laidlawii	cellular organisms, Bacteria, Terrabacteria group, Mycoplasmatota, Mollicutes, Acholeplasmatales, Acholeplasmataceae, Acholeplasma
metrans_80692_length_163	sp|P35488|ODPB_ACHLA Pyruvate dehydrogenase E1 component subunit beta	Acholeplasma laidlawii	2148	pdhB	Acholeplasma laidlawii	cellular organisms, Bacteria, Terrabacteria group, Mycoplasmatota, Mollicutes, Acholeplasmatales, Acholeplasmataceae, Acholeplasma
metrans_91486_length_156	sp|Q93P60|AMGDS_ACHLA Alpha-monoglucosyldiacylglycerol synthase	Acholeplasma laidlawii	2148	mgs	Acholeplasma laidlawii	cellular organisms, Bacteria, Terrabacteria group, Mycoplasmatota, Mollicutes, Acholeplasmatales, Acholeplasmataceae, Acholeplasma
metrans_71608_length_170	sp|A9NE17|FTSH_ACHLI ATP-dependent zinc metalloprotease FtsH	Acholeplasma laidlawii (strain PG-8A)	441768	ftsH	Acholeplasma laidlawii (strain PG-8A)	cellular organisms, Bacteria, Terrabacteria group, Mycoplasmatota, Mollicutes, Acholeplasmatales, Acholeplasmataceae, Acholeplasma, Acholeplasma laidlawii
metrans_106796_length_147	sp|A9NEF4|KAD_ACHLI Adenylate kinase	Acholeplasma laidlawii (strain PG-8A)	441768	adk	Acholeplasma laidlawii (strain PG-8A)	cellular organisms, Bacteria, Terrabacteria group, Mycoplasmatota, Mollicutes, Acholeplasmatales, Acholeplasmataceae, Acholeplasma, Acholeplasma laidlawii
metrans_118802_length_139	sp|A9NEA6|Y044_ACHLI Probable transcriptional regulatory protein ACL_0044	Acholeplasma laidlawii (strain PG-8A)	441768	ACL_0044	Acholeplasma laidlawii (strain PG-8A)	cellular organisms, Bacteria, Terrabacteria group, Mycoplasmatota, Mollicutes, Acholeplasmatales, Acholeplasmataceae, Acholeplasma, Acholeplasma laidlawii
metrans_22834_length_276	sp|A0A0M7LBC1|L2HDH_ACHAE L-2-hydroxyglutarate dehydrogenase	Achromobacter aegrifaciens	1287736	lhgO	Achromobacter aegrifaciens	cellular organisms, Bacteria, Pseudomonadota, Betaproteobacteria, Burkholderiales, Alcaligenaceae, Achromobacter
metrans_38552_length_221	sp|A0A0M7LBC1|L2HDH_ACHAE L-2-hydroxyglutarate dehydrogenase	Achromobacter aegrifaciens	1287736	lhgO	Achromobacter aegrifaciens	cellular organisms, Bacteria, Pseudomonadota, Betaproteobacteria, Burkholderiales, Alcaligenaceae, Achromobacter
metrans_96217_length_154	sp|A0A0M7LBC1|L2HDH_ACHAE L-2-hydroxyglutarate dehydrogenase	Achromobacter aegrifaciens	1287736	lhgO	Achromobacter aegrifaciens	cellular organisms, Bacteria, Pseudomonadota, Betaproteobacteria, Burkholderiales, Alcaligenaceae, Achromobacter
metrans_117027_length_140	sp|A0A0M7LBC1|L2HDH_ACHAE L-2-hydroxyglutarate dehydrogenase	Achromobacter aegrifaciens	1287736	lhgO	Achromobacter aegrifaciens	cellular organisms, Bacteria, Pseudomonadota, Betaproteobacteria, Burkholderiales, Alcaligenaceae, Achromobacter
metrans_59145_length_185	sp|P15636|API_ACHLY Protease 1	Achromobacter lyticus	224	PE=1 SV=1	Achromobacter lyticus	cellular organisms, Bacteria, Pseudomonadota, Betaproteobacteria, Burkholderiales, Alcaligenaceae, Achromobacter
metrans_95019_length_154	sp|E3HVU4|NNRE_ACHXA NAD(P)H-hydrate epimerase	Achromobacter xylosoxidans (strain A8)	762376	nnrE	Achromobacter xylosoxidans (strain A8)	cellular organisms, Bacteria, Pseudomonadota, Betaproteobacteria, Burkholderiales, Alcaligenaceae, Achromobacter, Alcaligenes xylosoxydans xylosoxydans
metrans_14265_length_335	sp|D2RLC8|SECD_ACIFV Protein translocase subunit SecD	Acidaminococcus fermentans (strain ATCC 25085 / DSM 20731 / CCUG 9996 / CIP 106432 / VR4)	591001	secD	Acidaminococcus fermentans (strain ATCC 25085 / DSM 20731 / CCUG 9996 / CIP 106432 / VR4)	cellular organisms, Bacteria, Terrabacteria group, Bacillota, Negativicutes, Acidaminococcales, Acidaminococcaceae, Acidaminococcus, Acidaminococcus fermentans
metrans_5146_length_478	sp|C7M0M0|FTSH_ACIFD ATP-dependent zinc metalloprotease FtsH	Acidimicrobium ferrooxidans (strain DSM 10331 / JCM 15462 / NBRC 103882 / ICP)	525909	ftsH	Acidimicrobium ferrooxidans (strain DSM 10331 / JCM 15462 / NBRC 103882 / ICP)	cellular organisms, Bacteria, Terrabacteria group, Actinomycetota, Acidimicrobiia, Acidimicrobiales, Acidimicrobiaceae, Acidimicrobium, Acidimicrobium ferrooxidans
metrans_7311_length_427	sp|A5FV42|EFG_ACICJ Elongation factor G	Acidiphilium cryptum (strain JF-5)	349163	fusA	Acidiphilium cryptum (strain JF-5)	cellular organisms, Bacteria, Pseudomonadota, Alphaproteobacteria, Rhodospirillales, Acetobacteraceae, Acidiphilium, Acidiphilium cryptum
metrans_8305_length_409	sp|A5FVN5|RS15_ACICJ Small ribosomal subunit protein uS15	Acidiphilium cryptum (strain JF-5)	349163	rpsO	Acidiphilium cryptum (strain JF-5)	cellular organisms, Bacteria, Pseudomonadota, Alphaproteobacteria, Rhodospirillales, Acetobacteraceae, Acidiphilium, Acidiphilium cryptum
metrans_10953_length_370	sp|A5FZV8|RL16_ACICJ Large ribosomal subunit protein uL16	Acidiphilium cryptum (strain JF-5)	349163	rplP	Acidiphilium cryptum (strain JF-5)	cellular organisms, Bacteria, Pseudomonadota, Alphaproteobacteria, Rhodospirillales, Acetobacteraceae, Acidiphilium, Acidiphilium cryptum
metrans_12249_length_355	sp|A5FZV7|RL29_ACICJ Large ribosomal subunit protein uL29	Acidiphilium cryptum (strain JF-5)	349163	rpmC	Acidiphilium cryptum (strain JF-5)	cellular organisms, Bacteria, Pseudomonadota, Alphaproteobacteria, Rhodospirillales, Acetobacteraceae, Acidiphilium, Acidiphilium cryptum
metrans_24874_length_266	sp|A5FZW0|RL22_ACICJ Large ribosomal subunit protein uL22	Acidiphilium cryptum (strain JF-5)	349163	rplV	Acidiphilium cryptum (strain JF-5)	cellular organisms, Bacteria, Pseudomonadota, Alphaproteobacteria, Rhodospirillales, Acetobacteraceae, Acidiphilium, Acidiphilium cryptum
metrans_27332_length_256	sp|A5FZV9|RS3_ACICJ Small ribosomal subunit protein uS3	Acidiphilium cryptum (strain JF-5)	349163	rpsC	Acidiphilium cryptum (strain JF-5)	cellular organisms, Bacteria, Pseudomonadota, Alphaproteobacteria, Rhodospirillales, Acetobacteraceae, Acidiphilium, Acidiphilium cryptum
metrans_30440_length_244	sp|A5FX09|NUOB1_ACICJ NADH-quinone oxidoreductase subunit B 1	Acidiphilium cryptum (strain JF-5)	349163	nuoB1	Acidiphilium cryptum (strain JF-5)	cellular organisms, Bacteria, Pseudomonadota, Alphaproteobacteria, Rhodospirillales, Acetobacteraceae, Acidiphilium, Acidiphilium cryptum
metrans_30991_length_242	sp|A5FZW6|RS10_ACICJ Small ribosomal subunit protein uS10	Acidiphilium cryptum (strain JF-5)	349163	rpsJ	Acidiphilium cryptum (strain JF-5)	cellular organisms, Bacteria, Pseudomonadota, Alphaproteobacteria, Rhodospirillales, Acetobacteraceae, Acidiphilium, Acidiphilium cryptum
metrans_32652_length_237	sp|A5FYN8|RS6_ACICJ Small ribosomal subunit protein bS6	Acidiphilium cryptum (strain JF-5)	349163	rpsF	Acidiphilium cryptum (strain JF-5)	cellular organisms, Bacteria, Pseudomonadota, Alphaproteobacteria, Rhodospirillales, Acetobacteraceae, Acidiphilium, Acidiphilium cryptum
metrans_32680_length_237	sp|A5FZV2|RS14_ACICJ Small ribosomal subunit protein uS14	Acidiphilium cryptum (strain JF-5)	349163	rpsN	Acidiphilium cryptum (strain JF-5)	cellular organisms, Bacteria, Pseudomonadota, Alphaproteobacteria, Rhodospirillales, Acetobacteraceae, Acidiphilium, Acidiphilium cryptum
metrans_33769_length_234	sp|A5FVI8|ATPF2_ACICJ ATP synthase subunit b 2	Acidiphilium cryptum (strain JF-5)	349163	atpF2	Acidiphilium cryptum (strain JF-5)	cellular organisms, Bacteria, Pseudomonadota, Alphaproteobacteria, Rhodospirillales, Acetobacteraceae, Acidiphilium, Acidiphilium cryptum
metrans_35064_length_230	sp|A5FZW6|RS10_ACICJ Small ribosomal subunit protein uS10	Acidiphilium cryptum (strain JF-5)	349163	rpsJ	Acidiphilium cryptum (strain JF-5)	cellular organisms, Bacteria, Pseudomonadota, Alphaproteobacteria, Rhodospirillales, Acetobacteraceae, Acidiphilium, Acidiphilium cryptum
metrans_35391_length_229	sp|A5G1G2|CH60_ACICJ Chaperonin GroEL	Acidiphilium cryptum (strain JF-5)	349163	groEL	Acidiphilium cryptum (strain JF-5)	cellular organisms, Bacteria, Pseudomonadota, Alphaproteobacteria, Rhodospirillales, Acetobacteraceae, Acidiphilium, Acidiphilium cryptum
metrans_36437_length_226	sp|A5G1G2|CH60_ACICJ Chaperonin GroEL	Acidiphilium cryptum (strain JF-5)	349163	groEL	Acidiphilium cryptum (strain JF-5)	cellular organisms, Bacteria, Pseudomonadota, Alphaproteobacteria, Rhodospirillales, Acetobacteraceae, Acidiphilium, Acidiphilium cryptum
metrans_37566_length_223	sp|A5FWA3|RS4_ACICJ Small ribosomal subunit protein uS4	Acidiphilium cryptum (strain JF-5)	349163	rpsD	Acidiphilium cryptum (strain JF-5)	cellular organisms, Bacteria, Pseudomonadota, Alphaproteobacteria, Rhodospirillales, Acetobacteraceae, Acidiphilium, Acidiphilium cryptum
metrans_38097_length_222	sp|A5FZW2|RL2_ACICJ Large ribosomal subunit protein uL2	Acidiphilium cryptum (strain JF-5)	349163	rplB	Acidiphilium cryptum (strain JF-5)	cellular organisms, Bacteria, Pseudomonadota, Alphaproteobacteria, Rhodospirillales, Acetobacteraceae, Acidiphilium, Acidiphilium cryptum
metrans_38873_length_220	sp|A5FZU0|RL17_ACICJ Large ribosomal subunit protein bL17	Acidiphilium cryptum (strain JF-5)	349163	rplQ	Acidiphilium cryptum (strain JF-5)	cellular organisms, Bacteria, Pseudomonadota, Alphaproteobacteria, Rhodospirillales, Acetobacteraceae, Acidiphilium, Acidiphilium cryptum
metrans_41270_length_214	sp|A5FUI6|RL33_ACICJ Large ribosomal subunit protein bL33	Acidiphilium cryptum (strain JF-5)	349163	rpmG	Acidiphilium cryptum (strain JF-5)	cellular organisms, Bacteria, Pseudomonadota, Alphaproteobacteria, Rhodospirillales, Acetobacteraceae, Acidiphilium, Acidiphilium cryptum
metrans_43078_length_211	sp|A5FVG6|RS21_ACICJ Small ribosomal subunit protein bS21	Acidiphilium cryptum (strain JF-5)	349163	rpsU	Acidiphilium cryptum (strain JF-5)	cellular organisms, Bacteria, Pseudomonadota, Alphaproteobacteria, Rhodospirillales, Acetobacteraceae, Acidiphilium, Acidiphilium cryptum
metrans_46057_length_205	sp|A5G211|RL28_ACICJ Large ribosomal subunit protein bL28	Acidiphilium cryptum (strain JF-5)	349163	rpmB	Acidiphilium cryptum (strain JF-5)	cellular organisms, Bacteria, Pseudomonadota, Alphaproteobacteria, Rhodospirillales, Acetobacteraceae, Acidiphilium, Acidiphilium cryptum
metrans_46684_length_204	sp|A5FV42|EFG_ACICJ Elongation factor G	Acidiphilium cryptum (strain JF-5)	349163	fusA	Acidiphilium cryptum (strain JF-5)	cellular organisms, Bacteria, Pseudomonadota, Alphaproteobacteria, Rhodospirillales, Acetobacteraceae, Acidiphilium, Acidiphilium cryptum
metrans_51715_length_195	sp|A5FZ47|RL25_ACICJ Large ribosomal subunit protein bL25	Acidiphilium cryptum (strain JF-5)	349163	rplY	Acidiphilium cryptum (strain JF-5)	cellular organisms, Bacteria, Pseudomonadota, Alphaproteobacteria, Rhodospirillales, Acetobacteraceae, Acidiphilium, Acidiphilium cryptum
metrans_56235_length_189	sp|A5FXD0|ILVD_ACICJ Dihydroxy-acid dehydratase	Acidiphilium cryptum (strain JF-5)	349163	ilvD	Acidiphilium cryptum (strain JF-5)	cellular organisms, Bacteria, Pseudomonadota, Alphaproteobacteria, Rhodospirillales, Acetobacteraceae, Acidiphilium, Acidiphilium cryptum
metrans_58146_length_186	sp|A5G1U2|RL31_ACICJ Large ribosomal subunit protein bL31	Acidiphilium cryptum (strain JF-5)	349163	rpmE	Acidiphilium cryptum (strain JF-5)	cellular organisms, Bacteria, Pseudomonadota, Alphaproteobacteria, Rhodospirillales, Acetobacteraceae, Acidiphilium, Acidiphilium cryptum
metrans_58469_length_186	sp|A5FV65|FABH_ACICJ Beta-ketoacyl-[acyl-carrier-protein] synthase III	Acidiphilium cryptum (strain JF-5)	349163	fabH	Acidiphilium cryptum (strain JF-5)	cellular organisms, Bacteria, Pseudomonadota, Alphaproteobacteria, Rhodospirillales, Acetobacteraceae, Acidiphilium, Acidiphilium cryptum
metrans_58906_length_185	sp|A5FZV0|RL6_ACICJ Large ribosomal subunit protein uL6	Acidiphilium cryptum (strain JF-5)	349163	rplF	Acidiphilium cryptum (strain JF-5)	cellular organisms, Bacteria, Pseudomonadota, Alphaproteobacteria, Rhodospirillales, Acetobacteraceae, Acidiphilium, Acidiphilium cryptum
metrans_64095_length_178	sp|A5FVX2|RPOZ_ACICJ DNA-directed RNA polymerase subunit omega	Acidiphilium cryptum (strain JF-5)	349163	rpoZ	Acidiphilium cryptum (strain JF-5)	cellular organisms, Bacteria, Pseudomonadota, Alphaproteobacteria, Rhodospirillales, Acetobacteraceae, Acidiphilium, Acidiphilium cryptum
metrans_65420_length_177	sp|A5G1X4|PURL_ACICJ Phosphoribosylformylglycinamidine synthase subunit PurL	Acidiphilium cryptum (strain JF-5)	349163	purL	Acidiphilium cryptum (strain JF-5)	cellular organisms, Bacteria, Pseudomonadota, Alphaproteobacteria, Rhodospirillales, Acetobacteraceae, Acidiphilium, Acidiphilium cryptum
metrans_67530_length_175	sp|A5FZW8|RS7_ACICJ Small ribosomal subunit protein uS7	Acidiphilium cryptum (strain JF-5)	349163	rpsG	Acidiphilium cryptum (strain JF-5)	cellular organisms, Bacteria, Pseudomonadota, Alphaproteobacteria, Rhodospirillales, Acetobacteraceae, Acidiphilium, Acidiphilium cryptum
metrans_67918_length_174	sp|A5FXD8|METK_ACICJ S-adenosylmethionine synthase	Acidiphilium cryptum (strain JF-5)	349163	metK	Acidiphilium cryptum (strain JF-5)	cellular organisms, Bacteria, Pseudomonadota, Alphaproteobacteria, Rhodospirillales, Acetobacteraceae, Acidiphilium, Acidiphilium cryptum
metrans_68665_length_173	sp|A5FZV9|RS3_ACICJ Small ribosomal subunit protein uS3	Acidiphilium cryptum (strain JF-5)	349163	rpsC	Acidiphilium cryptum (strain JF-5)	cellular organisms, Bacteria, Pseudomonadota, Alphaproteobacteria, Rhodospirillales, Acetobacteraceae, Acidiphilium, Acidiphilium cryptum
metrans_69941_length_172	sp|A5FX97|ISPG_ACICJ 4-hydroxy-3-methylbut-2-en-1-yl diphosphate synthase (flavodoxin)	Acidiphilium cryptum (strain JF-5)	349163	ispG	Acidiphilium cryptum (strain JF-5)	cellular organisms, Bacteria, Pseudomonadota, Alphaproteobacteria, Rhodospirillales, Acetobacteraceae, Acidiphilium, Acidiphilium cryptum
metrans_70734_length_171	sp|A5FVG2|PNP_ACICJ Polyribonucleotide nucleotidyltransferase	Acidiphilium cryptum (strain JF-5)	349163	pnp	Acidiphilium cryptum (strain JF-5)	cellular organisms, Bacteria, Pseudomonadota, Alphaproteobacteria, Rhodospirillales, Acetobacteraceae, Acidiphilium, Acidiphilium cryptum
metrans_71060_length_171	sp|A5FV42|EFG_ACICJ Elongation factor G	Acidiphilium cryptum (strain JF-5)	349163	fusA	Acidiphilium cryptum (strain JF-5)	cellular organisms, Bacteria, Pseudomonadota, Alphaproteobacteria, Rhodospirillales, Acetobacteraceae, Acidiphilium, Acidiphilium cryptum
metrans_71656_length_170	sp|A5FZW5|RL3_ACICJ Large ribosomal subunit protein uL3	Acidiphilium cryptum (strain JF-5)	349163	rplC	Acidiphilium cryptum (strain JF-5)	cellular organisms, Bacteria, Pseudomonadota, Alphaproteobacteria, Rhodospirillales, Acetobacteraceae, Acidiphilium, Acidiphilium cryptum
metrans_72273_length_170	sp|A5FVG6|RS21_ACICJ Small ribosomal subunit protein bS21	Acidiphilium cryptum (strain JF-5)	349163	rpsU	Acidiphilium cryptum (strain JF-5)	cellular organisms, Bacteria, Pseudomonadota, Alphaproteobacteria, Rhodospirillales, Acetobacteraceae, Acidiphilium, Acidiphilium cryptum
metrans_72282_length_170	sp|A5FZU0|RL17_ACICJ Large ribosomal subunit protein bL17	Acidiphilium cryptum (strain JF-5)	349163	rplQ	Acidiphilium cryptum (strain JF-5)	cellular organisms, Bacteria, Pseudomonadota, Alphaproteobacteria, Rhodospirillales, Acetobacteraceae, Acidiphilium, Acidiphilium cryptum
metrans_72807_length_169	sp|A5FZW4|RL4_ACICJ Large ribosomal subunit protein uL4	Acidiphilium cryptum (strain JF-5)	349163	rplD	Acidiphilium cryptum (strain JF-5)	cellular organisms, Bacteria, Pseudomonadota, Alphaproteobacteria, Rhodospirillales, Acetobacteraceae, Acidiphilium, Acidiphilium cryptum
metrans_74691_length_167	sp|A5FZV6|RS17_ACICJ Small ribosomal subunit protein uS17	Acidiphilium cryptum (strain JF-5)	349163	rpsQ	Acidiphilium cryptum (strain JF-5)	cellular organisms, Bacteria, Pseudomonadota, Alphaproteobacteria, Rhodospirillales, Acetobacteraceae, Acidiphilium, Acidiphilium cryptum
metrans_77385_length_165	sp|A5FZW5|RL3_ACICJ Large ribosomal subunit protein uL3	Acidiphilium cryptum (strain JF-5)	349163	rplC	Acidiphilium cryptum (strain JF-5)	cellular organisms, Bacteria, Pseudomonadota, Alphaproteobacteria, Rhodospirillales, Acetobacteraceae, Acidiphilium, Acidiphilium cryptum
metrans_77404_length_165	sp|A5FV42|EFG_ACICJ Elongation factor G	Acidiphilium cryptum (strain JF-5)	349163	fusA	Acidiphilium cryptum (strain JF-5)	cellular organisms, Bacteria, Pseudomonadota, Alphaproteobacteria, Rhodospirillales, Acetobacteraceae, Acidiphilium, Acidiphilium cryptum
metrans_77947_length_165	sp|A5FY07|LEPA_ACICJ Elongation factor 4	Acidiphilium cryptum (strain JF-5)	349163	lepA	Acidiphilium cryptum (strain JF-5)	cellular organisms, Bacteria, Pseudomonadota, Alphaproteobacteria, Rhodospirillales, Acetobacteraceae, Acidiphilium, Acidiphilium cryptum
metrans_79312_length_164	sp|A5FV66|PLSX_ACICJ Phosphate acyltransferase	Acidiphilium cryptum (strain JF-5)	349163	plsX	Acidiphilium cryptum (strain JF-5)	cellular organisms, Bacteria, Pseudomonadota, Alphaproteobacteria, Rhodospirillales, Acetobacteraceae, Acidiphilium, Acidiphilium cryptum
metrans_80309_length_163	sp|A5FYE1|HIS7_ACICJ Imidazoleglycerol-phosphate dehydratase	Acidiphilium cryptum (strain JF-5)	349163	hisB	Acidiphilium cryptum (strain JF-5)	cellular organisms, Bacteria, Pseudomonadota, Alphaproteobacteria, Rhodospirillales, Acetobacteraceae, Acidiphilium, Acidiphilium cryptum
metrans_80534_length_163	sp|A5FWV7|GATB_ACICJ Aspartyl/glutamyl-tRNA(Asn/Gln) amidotransferase subunit B	Acidiphilium cryptum (strain JF-5)	349163	gatB	Acidiphilium cryptum (strain JF-5)	cellular organisms, Bacteria, Pseudomonadota, Alphaproteobacteria, Rhodospirillales, Acetobacteraceae, Acidiphilium, Acidiphilium cryptum
metrans_80889_length_163	sp|A5FXW7|PYRG_ACICJ CTP synthase	Acidiphilium cryptum (strain JF-5)	349163	pyrG	Acidiphilium cryptum (strain JF-5)	cellular organisms, Bacteria, Pseudomonadota, Alphaproteobacteria, Rhodospirillales, Acetobacteraceae, Acidiphilium, Acidiphilium cryptum
metrans_83931_length_161	sp|A5FWA3|RS4_ACICJ Small ribosomal subunit protein uS4	Acidiphilium cryptum (strain JF-5)	349163	rpsD	Acidiphilium cryptum (strain JF-5)	cellular organisms, Bacteria, Pseudomonadota, Alphaproteobacteria, Rhodospirillales, Acetobacteraceae, Acidiphilium, Acidiphilium cryptum
metrans_85159_length_160	sp|A5FZU8|RS5_ACICJ Small ribosomal subunit protein uS5	Acidiphilium cryptum (strain JF-5)	349163	rpsE	Acidiphilium cryptum (strain JF-5)	cellular organisms, Bacteria, Pseudomonadota, Alphaproteobacteria, Rhodospirillales, Acetobacteraceae, Acidiphilium, Acidiphilium cryptum
metrans_87462_length_159	sp|A5FZ68|EFTS_ACICJ Elongation factor Ts	Acidiphilium cryptum (strain JF-5)	349163	tsf	Acidiphilium cryptum (strain JF-5)	cellular organisms, Bacteria, Pseudomonadota, Alphaproteobacteria, Rhodospirillales, Acetobacteraceae, Acidiphilium, Acidiphilium cryptum
metrans_87523_length_159	sp|A5FZ98|DUT_ACICJ Deoxyuridine 5'-triphosphate nucleotidohydrolase	Acidiphilium cryptum (strain JF-5)	349163	dut	Acidiphilium cryptum (strain JF-5)	cellular organisms, Bacteria, Pseudomonadota, Alphaproteobacteria, Rhodospirillales, Acetobacteraceae, Acidiphilium, Acidiphilium cryptum
metrans_90127_length_157	sp|A5FX05|CLPX_ACICJ ATP-dependent Clp protease ATP-binding subunit ClpX	Acidiphilium cryptum (strain JF-5)	349163	clpX	Acidiphilium cryptum (strain JF-5)	cellular organisms, Bacteria, Pseudomonadota, Alphaproteobacteria, Rhodospirillales, Acetobacteraceae, Acidiphilium, Acidiphilium cryptum
metrans_90514_length_157	sp|A5FZV9|RS3_ACICJ Small ribosomal subunit protein uS3	Acidiphilium cryptum (strain JF-5)	349163	rpsC	Acidiphilium cryptum (strain JF-5)	cellular organisms, Bacteria, Pseudomonadota, Alphaproteobacteria, Rhodospirillales, Acetobacteraceae, Acidiphilium, Acidiphilium cryptum
metrans_90552_length_157	sp|A5FYZ9|SUCC_ACICJ Succinate--CoA ligase [ADP-forming] subunit beta	Acidiphilium cryptum (strain JF-5)	349163	sucC	Acidiphilium cryptum (strain JF-5)	cellular organisms, Bacteria, Pseudomonadota, Alphaproteobacteria, Rhodospirillales, Acetobacteraceae, Acidiphilium, Acidiphilium cryptum
metrans_92419_length_156	sp|A5FX05|CLPX_ACICJ ATP-dependent Clp protease ATP-binding subunit ClpX	Acidiphilium cryptum (strain JF-5)	349163	clpX	Acidiphilium cryptum (strain JF-5)	cellular organisms, Bacteria, Pseudomonadota, Alphaproteobacteria, Rhodospirillales, Acetobacteraceae, Acidiphilium, Acidiphilium cryptum
metrans_92759_length_156	sp|A5FZ78|EFP_ACICJ Elongation factor P	Acidiphilium cryptum (strain JF-5)	349163	efp	Acidiphilium cryptum (strain JF-5)	cellular organisms, Bacteria, Pseudomonadota, Alphaproteobacteria, Rhodospirillales, Acetobacteraceae, Acidiphilium, Acidiphilium cryptum
metrans_93423_length_155	sp|A5G068|SYL_ACICJ Leucine--tRNA ligase	Acidiphilium cryptum (strain JF-5)	349163	leuS	Acidiphilium cryptum (strain JF-5)	cellular organisms, Bacteria, Pseudomonadota, Alphaproteobacteria, Rhodospirillales, Acetobacteraceae, Acidiphilium, Acidiphilium cryptum
metrans_95968_length_154	sp|A5FZ52|ATPA_ACICJ ATP synthase subunit alpha	Acidiphilium cryptum (strain JF-5)	349163	atpA	Acidiphilium cryptum (strain JF-5)	cellular organisms, Bacteria, Pseudomonadota, Alphaproteobacteria, Rhodospirillales, Acetobacteraceae, Acidiphilium, Acidiphilium cryptum
metrans_99113_length_152	sp|A5FZ67|RS2_ACICJ Small ribosomal subunit protein uS2	Acidiphilium cryptum (strain JF-5)	349163	rpsB	Acidiphilium cryptum (strain JF-5)	cellular organisms, Bacteria, Pseudomonadota, Alphaproteobacteria, Rhodospirillales, Acetobacteraceae, Acidiphilium, Acidiphilium cryptum
metrans_100865_length_151	sp|A5G0G0|ARGB_ACICJ Acetylglutamate kinase	Acidiphilium cryptum (strain JF-5)	349163	argB	Acidiphilium cryptum (strain JF-5)	cellular organisms, Bacteria, Pseudomonadota, Alphaproteobacteria, Rhodospirillales, Acetobacteraceae, Acidiphilium, Acidiphilium cryptum
metrans_102705_length_150	sp|A5FX97|ISPG_ACICJ 4-hydroxy-3-methylbut-2-en-1-yl diphosphate synthase (flavodoxin)	Acidiphilium cryptum (strain JF-5)	349163	ispG	Acidiphilium cryptum (strain JF-5)	cellular organisms, Bacteria, Pseudomonadota, Alphaproteobacteria, Rhodospirillales, Acetobacteraceae, Acidiphilium, Acidiphilium cryptum
metrans_103133_length_150	sp|A5G1G2|CH60_ACICJ Chaperonin GroEL	Acidiphilium cryptum (strain JF-5)	349163	groEL	Acidiphilium cryptum (strain JF-5)	cellular organisms, Bacteria, Pseudomonadota, Alphaproteobacteria, Rhodospirillales, Acetobacteraceae, Acidiphilium, Acidiphilium cryptum
metrans_103260_length_150	sp|A5FZ53|ATPG_ACICJ ATP synthase gamma chain	Acidiphilium cryptum (strain JF-5)	349163	atpG	Acidiphilium cryptum (strain JF-5)	cellular organisms, Bacteria, Pseudomonadota, Alphaproteobacteria, Rhodospirillales, Acetobacteraceae, Acidiphilium, Acidiphilium cryptum
metrans_104632_length_148	sp|A5FZ48|PTH_ACICJ Peptidyl-tRNA hydrolase	Acidiphilium cryptum (strain JF-5)	349163	pth	Acidiphilium cryptum (strain JF-5)	cellular organisms, Bacteria, Pseudomonadota, Alphaproteobacteria, Rhodospirillales, Acetobacteraceae, Acidiphilium, Acidiphilium cryptum
metrans_104750_length_148	sp|A5FZ19|DNAK_ACICJ Chaperone protein DnaK	Acidiphilium cryptum (strain JF-5)	349163	dnaK	Acidiphilium cryptum (strain JF-5)	cellular organisms, Bacteria, Pseudomonadota, Alphaproteobacteria, Rhodospirillales, Acetobacteraceae, Acidiphilium, Acidiphilium cryptum
metrans_105687_length_148	sp|A5FX05|CLPX_ACICJ ATP-dependent Clp protease ATP-binding subunit ClpX	Acidiphilium cryptum (strain JF-5)	349163	clpX	Acidiphilium cryptum (strain JF-5)	cellular organisms, Bacteria, Pseudomonadota, Alphaproteobacteria, Rhodospirillales, Acetobacteraceae, Acidiphilium, Acidiphilium cryptum
metrans_110596_length_144	sp|A5G1L0|RL36_ACICJ Large ribosomal subunit protein bL36	Acidiphilium cryptum (strain JF-5)	349163	rpmJ	Acidiphilium cryptum (strain JF-5)	cellular organisms, Bacteria, Pseudomonadota, Alphaproteobacteria, Rhodospirillales, Acetobacteraceae, Acidiphilium, Acidiphilium cryptum
metrans_111236_length_144	sp|A5FZX1|RPOB_ACICJ DNA-directed RNA polymerase subunit beta	Acidiphilium cryptum (strain JF-5)	349163	rpoB	Acidiphilium cryptum (strain JF-5)	cellular organisms, Bacteria, Pseudomonadota, Alphaproteobacteria, Rhodospirillales, Acetobacteraceae, Acidiphilium, Acidiphilium cryptum
metrans_115599_length_141	sp|A5G1U2|RL31_ACICJ Large ribosomal subunit protein bL31	Acidiphilium cryptum (strain JF-5)	349163	rpmE	Acidiphilium cryptum (strain JF-5)	cellular organisms, Bacteria, Pseudomonadota, Alphaproteobacteria, Rhodospirillales, Acetobacteraceae, Acidiphilium, Acidiphilium cryptum
metrans_115696_length_141	sp|A5G1G2|CH60_ACICJ Chaperonin GroEL	Acidiphilium cryptum (strain JF-5)	349163	groEL	Acidiphilium cryptum (strain JF-5)	cellular organisms, Bacteria, Pseudomonadota, Alphaproteobacteria, Rhodospirillales, Acetobacteraceae, Acidiphilium, Acidiphilium cryptum
metrans_116543_length_140	sp|A5FXD8|METK_ACICJ S-adenosylmethionine synthase	Acidiphilium cryptum (strain JF-5)	349163	metK	Acidiphilium cryptum (strain JF-5)	cellular organisms, Bacteria, Pseudomonadota, Alphaproteobacteria, Rhodospirillales, Acetobacteraceae, Acidiphilium, Acidiphilium cryptum
metrans_121454_length_137	sp|A5G0K5|ACCA_ACICJ Acetyl-coenzyme A carboxylase carboxyl transferase subunit alpha	Acidiphilium cryptum (strain JF-5)	349163	accA	Acidiphilium cryptum (strain JF-5)	cellular organisms, Bacteria, Pseudomonadota, Alphaproteobacteria, Rhodospirillales, Acetobacteraceae, Acidiphilium, Acidiphilium cryptum
metrans_124832_length_135	sp|A5FZ54|ATPB_ACICJ ATP synthase subunit beta	Acidiphilium cryptum (strain JF-5)	349163	atpD	Acidiphilium cryptum (strain JF-5)	cellular organisms, Bacteria, Pseudomonadota, Alphaproteobacteria, Rhodospirillales, Acetobacteraceae, Acidiphilium, Acidiphilium cryptum
metrans_124847_length_135	sp|A5FZW9|RS12_ACICJ Small ribosomal subunit protein uS12	Acidiphilium cryptum (strain JF-5)	349163	rpsL	Acidiphilium cryptum (strain JF-5)	cellular organisms, Bacteria, Pseudomonadota, Alphaproteobacteria, Rhodospirillales, Acetobacteraceae, Acidiphilium, Acidiphilium cryptum
metrans_125076_length_135	sp|A5FV42|EFG_ACICJ Elongation factor G	Acidiphilium cryptum (strain JF-5)	349163	fusA	Acidiphilium cryptum (strain JF-5)	cellular organisms, Bacteria, Pseudomonadota, Alphaproteobacteria, Rhodospirillales, Acetobacteraceae, Acidiphilium, Acidiphilium cryptum
metrans_130702_length_132	sp|A5FZ53|ATPG_ACICJ ATP synthase gamma chain	Acidiphilium cryptum (strain JF-5)	349163	atpG	Acidiphilium cryptum (strain JF-5)	cellular organisms, Bacteria, Pseudomonadota, Alphaproteobacteria, Rhodospirillales, Acetobacteraceae, Acidiphilium, Acidiphilium cryptum
metrans_74700_length_167	sp|Q9WXB5|BCHB_ACIRU Light-independent protochlorophyllide reductase subunit B	Acidiphilium rubrum	526	bchB	Acidiphilium rubrum	cellular organisms, Bacteria, Pseudomonadota, Alphaproteobacteria, Rhodospirillales, Acetobacteraceae, Acidiphilium
metrans_46974_length_203	sp|P52233|THIO_ACIFI Thioredoxin	Acidithiobacillus ferridurans	1232575	trxA	Acidithiobacillus ferridurans	cellular organisms, Bacteria, Pseudomonadota, Acidithiobacillia, Acidithiobacillales, Acidithiobacillaceae, Acidithiobacillus
metrans_48958_length_200	sp|P24693|LPTB_ACIFI Lipopolysaccharide export system ATP-binding protein LptB	Acidithiobacillus ferridurans	1232575	lptB	Acidithiobacillus ferridurans	cellular organisms, Bacteria, Pseudomonadota, Acidithiobacillia, Acidithiobacillales, Acidithiobacillaceae, Acidithiobacillus
metrans_69257_length_173	sp|P24693|LPTB_ACIFI Lipopolysaccharide export system ATP-binding protein LptB	Acidithiobacillus ferridurans	1232575	lptB	Acidithiobacillus ferridurans	cellular organisms, Bacteria, Pseudomonadota, Acidithiobacillia, Acidithiobacillales, Acidithiobacillaceae, Acidithiobacillus
metrans_96051_length_154	sp|P24693|LPTB_ACIFI Lipopolysaccharide export system ATP-binding protein LptB	Acidithiobacillus ferridurans	1232575	lptB	Acidithiobacillus ferridurans	cellular organisms, Bacteria, Pseudomonadota, Acidithiobacillia, Acidithiobacillales, Acidithiobacillaceae, Acidithiobacillus
metrans_119585_length_138	sp|P52233|THIO_ACIFI Thioredoxin	Acidithiobacillus ferridurans	1232575	trxA	Acidithiobacillus ferridurans	cellular organisms, Bacteria, Pseudomonadota, Acidithiobacillia, Acidithiobacillales, Acidithiobacillaceae, Acidithiobacillus
metrans_125356_length_135	sp|P24693|LPTB_ACIFI Lipopolysaccharide export system ATP-binding protein LptB	Acidithiobacillus ferridurans	1232575	lptB	Acidithiobacillus ferridurans	cellular organisms, Bacteria, Pseudomonadota, Acidithiobacillia, Acidithiobacillales, Acidithiobacillaceae, Acidithiobacillus
metrans_130182_length_132	sp|Q9L9D4|YBHG_ACIFI UPF0194 membrane protein in asrC 5'region (Fragment)	Acidithiobacillus ferridurans	1232575	PE=3 SV=1	Acidithiobacillus ferridurans	cellular organisms, Bacteria, Pseudomonadota, Acidithiobacillia, Acidithiobacillales, Acidithiobacillaceae, Acidithiobacillus
metrans_14937_length_328	sp|B7J6C4|DAPA_ACIF2 4-hydroxy-tetrahydrodipicolinate synthase	Acidithiobacillus ferrooxidans (strain ATCC 23270 / DSM 14882 / CIP 104768 / NCIMB 8455)	243159	dapA	Acidithiobacillus ferrooxidans (strain ATCC 23270 / DSM 14882 / CIP 104768 / NCIMB 8455)	cellular organisms, Bacteria, Pseudomonadota, Acidithiobacillia, Acidithiobacillales, Acidithiobacillaceae, Acidithiobacillus, Acidithiobacillus ferrooxidans
metrans_55489_length_190	sp|B7J551|METK_ACIF2 S-adenosylmethionine synthase	Acidithiobacillus ferrooxidans (strain ATCC 23270 / DSM 14882 / CIP 104768 / NCIMB 8455)	243159	metK	Acidithiobacillus ferrooxidans (strain ATCC 23270 / DSM 14882 / CIP 104768 / NCIMB 8455)	cellular organisms, Bacteria, Pseudomonadota, Acidithiobacillia, Acidithiobacillales, Acidithiobacillaceae, Acidithiobacillus, Acidithiobacillus ferrooxidans
metrans_67174_length_175	sp|B7J462|RS12_ACIF2 Small ribosomal subunit protein uS12	Acidithiobacillus ferrooxidans (strain ATCC 23270 / DSM 14882 / CIP 104768 / NCIMB 8455)	243159	rpsL	Acidithiobacillus ferrooxidans (strain ATCC 23270 / DSM 14882 / CIP 104768 / NCIMB 8455)	cellular organisms, Bacteria, Pseudomonadota, Acidithiobacillia, Acidithiobacillales, Acidithiobacillaceae, Acidithiobacillus, Acidithiobacillus ferrooxidans
metrans_74150_length_168	sp|B7JA34|GNNA_ACIF2 UDP-N-acetylglucosamine 3-dehydrogenase	Acidithiobacillus ferrooxidans (strain ATCC 23270 / DSM 14882 / CIP 104768 / NCIMB 8455)	243159	gnnA	Acidithiobacillus ferrooxidans (strain ATCC 23270 / DSM 14882 / CIP 104768 / NCIMB 8455)	cellular organisms, Bacteria, Pseudomonadota, Acidithiobacillia, Acidithiobacillales, Acidithiobacillaceae, Acidithiobacillus, Acidithiobacillus ferrooxidans
metrans_81070_length_163	sp|B7J9Z4|Y3021_ACIF2 Nucleotide-binding protein AFE_3021	Acidithiobacillus ferrooxidans (strain ATCC 23270 / DSM 14882 / CIP 104768 / NCIMB 8455)	243159	AFE_3021	Acidithiobacillus ferrooxidans (strain ATCC 23270 / DSM 14882 / CIP 104768 / NCIMB 8455)	cellular organisms, Bacteria, Pseudomonadota, Acidithiobacillia, Acidithiobacillales, Acidithiobacillaceae, Acidithiobacillus, Acidithiobacillus ferrooxidans
metrans_89286_length_158	sp|B7JA35|GNNB_ACIF2 UDP-N-acetyl-3-dehydro-alpha-D-glucosamine 3-aminotranferase	Acidithiobacillus ferrooxidans (strain ATCC 23270 / DSM 14882 / CIP 104768 / NCIMB 8455)	243159	gnnB	Acidithiobacillus ferrooxidans (strain ATCC 23270 / DSM 14882 / CIP 104768 / NCIMB 8455)	cellular organisms, Bacteria, Pseudomonadota, Acidithiobacillia, Acidithiobacillales, Acidithiobacillaceae, Acidithiobacillus, Acidithiobacillus ferrooxidans
metrans_92098_length_156	sp|B7J458|RL7_ACIF2 Large ribosomal subunit protein bL12	Acidithiobacillus ferrooxidans (strain ATCC 23270 / DSM 14882 / CIP 104768 / NCIMB 8455)	243159	rplL	Acidithiobacillus ferrooxidans (strain ATCC 23270 / DSM 14882 / CIP 104768 / NCIMB 8455)	cellular organisms, Bacteria, Pseudomonadota, Acidithiobacillia, Acidithiobacillales, Acidithiobacillaceae, Acidithiobacillus, Acidithiobacillus ferrooxidans
metrans_98846_length_152	sp|B7J791|CLPX_ACIF2 ATP-dependent Clp protease ATP-binding subunit ClpX	Acidithiobacillus ferrooxidans (strain ATCC 23270 / DSM 14882 / CIP 104768 / NCIMB 8455)	243159	clpX	Acidithiobacillus ferrooxidans (strain ATCC 23270 / DSM 14882 / CIP 104768 / NCIMB 8455)	cellular organisms, Bacteria, Pseudomonadota, Acidithiobacillia, Acidithiobacillales, Acidithiobacillaceae, Acidithiobacillus, Acidithiobacillus ferrooxidans
metrans_102361_length_150	sp|B7JB30|RBL1A_ACIF2 Ribulose bisphosphate carboxylase large chain 1	Acidithiobacillus ferrooxidans (strain ATCC 23270 / DSM 14882 / CIP 104768 / NCIMB 8455)	243159	cbbL1	Acidithiobacillus ferrooxidans (strain ATCC 23270 / DSM 14882 / CIP 104768 / NCIMB 8455)	cellular organisms, Bacteria, Pseudomonadota, Acidithiobacillia, Acidithiobacillales, Acidithiobacillaceae, Acidithiobacillus, Acidithiobacillus ferrooxidans
metrans_109746_length_145	sp|B7J458|RL7_ACIF2 Large ribosomal subunit protein bL12	Acidithiobacillus ferrooxidans (strain ATCC 23270 / DSM 14882 / CIP 104768 / NCIMB 8455)	243159	rplL	Acidithiobacillus ferrooxidans (strain ATCC 23270 / DSM 14882 / CIP 104768 / NCIMB 8455)	cellular organisms, Bacteria, Pseudomonadota, Acidithiobacillia, Acidithiobacillales, Acidithiobacillaceae, Acidithiobacillus, Acidithiobacillus ferrooxidans
metrans_122618_length_136	sp|B7J458|RL7_ACIF2 Large ribosomal subunit protein bL12	Acidithiobacillus ferrooxidans (strain ATCC 23270 / DSM 14882 / CIP 104768 / NCIMB 8455)	243159	rplL	Acidithiobacillus ferrooxidans (strain ATCC 23270 / DSM 14882 / CIP 104768 / NCIMB 8455)	cellular organisms, Bacteria, Pseudomonadota, Acidithiobacillia, Acidithiobacillales, Acidithiobacillaceae, Acidithiobacillus, Acidithiobacillus ferrooxidans
metrans_127463_length_133	sp|B7JA19|HIS6_ACIF2 Imidazole glycerol phosphate synthase subunit HisF	Acidithiobacillus ferrooxidans (strain ATCC 23270 / DSM 14882 / CIP 104768 / NCIMB 8455)	243159	hisF	Acidithiobacillus ferrooxidans (strain ATCC 23270 / DSM 14882 / CIP 104768 / NCIMB 8455)	cellular organisms, Bacteria, Pseudomonadota, Acidithiobacillia, Acidithiobacillales, Acidithiobacillaceae, Acidithiobacillus, Acidithiobacillus ferrooxidans
metrans_128626_length_133	sp|B7JBP8|SQRD_ACIF2 Sulfide-quinone reductase	Acidithiobacillus ferrooxidans (strain ATCC 23270 / DSM 14882 / CIP 104768 / NCIMB 8455)	243159	AFE_1792	Acidithiobacillus ferrooxidans (strain ATCC 23270 / DSM 14882 / CIP 104768 / NCIMB 8455)	cellular organisms, Bacteria, Pseudomonadota, Acidithiobacillia, Acidithiobacillales, Acidithiobacillaceae, Acidithiobacillus, Acidithiobacillus ferrooxidans
metrans_130567_length_132	sp|B7J7X8|DNAJ_ACIF2 Chaperone protein DnaJ	Acidithiobacillus ferrooxidans (strain ATCC 23270 / DSM 14882 / CIP 104768 / NCIMB 8455)	243159	dnaJ	Acidithiobacillus ferrooxidans (strain ATCC 23270 / DSM 14882 / CIP 104768 / NCIMB 8455)	cellular organisms, Bacteria, Pseudomonadota, Acidithiobacillia, Acidithiobacillales, Acidithiobacillaceae, Acidithiobacillus, Acidithiobacillus ferrooxidans
metrans_12415_length_353	sp|B5EN71|NUOA_ACIF5 NADH-quinone oxidoreductase subunit A	Acidithiobacillus ferrooxidans (strain ATCC 53993 / BNL-5-31)	380394	nuoA	Acidithiobacillus ferrooxidans (strain ATCC 53993 / BNL-5-31)	cellular organisms, Bacteria, Pseudomonadota, Acidithiobacillia, Acidithiobacillales, Acidithiobacillaceae, Acidithiobacillus, Acidithiobacillus ferrooxidans
metrans_14937_length_328	sp|B5ELM5|DAPA_ACIF5 4-hydroxy-tetrahydrodipicolinate synthase	Acidithiobacillus ferrooxidans (strain ATCC 53993 / BNL-5-31)	380394	dapA	Acidithiobacillus ferrooxidans (strain ATCC 53993 / BNL-5-31)	cellular organisms, Bacteria, Pseudomonadota, Acidithiobacillia, Acidithiobacillales, Acidithiobacillaceae, Acidithiobacillus, Acidithiobacillus ferrooxidans
metrans_22582_length_277	sp|B5EN71|NUOA_ACIF5 NADH-quinone oxidoreductase subunit A	Acidithiobacillus ferrooxidans (strain ATCC 53993 / BNL-5-31)	380394	nuoA	Acidithiobacillus ferrooxidans (strain ATCC 53993 / BNL-5-31)	cellular organisms, Bacteria, Pseudomonadota, Acidithiobacillia, Acidithiobacillales, Acidithiobacillaceae, Acidithiobacillus, Acidithiobacillus ferrooxidans
metrans_26035_length_261	sp|B5EN71|NUOA_ACIF5 NADH-quinone oxidoreductase subunit A	Acidithiobacillus ferrooxidans (strain ATCC 53993 / BNL-5-31)	380394	nuoA	Acidithiobacillus ferrooxidans (strain ATCC 53993 / BNL-5-31)	cellular organisms, Bacteria, Pseudomonadota, Acidithiobacillia, Acidithiobacillales, Acidithiobacillaceae, Acidithiobacillus, Acidithiobacillus ferrooxidans
metrans_27909_length_253	sp|B5EN71|NUOA_ACIF5 NADH-quinone oxidoreductase subunit A	Acidithiobacillus ferrooxidans (strain ATCC 53993 / BNL-5-31)	380394	nuoA	Acidithiobacillus ferrooxidans (strain ATCC 53993 / BNL-5-31)	cellular organisms, Bacteria, Pseudomonadota, Acidithiobacillia, Acidithiobacillales, Acidithiobacillaceae, Acidithiobacillus, Acidithiobacillus ferrooxidans
metrans_28546_length_251	sp|B5EN71|NUOA_ACIF5 NADH-quinone oxidoreductase subunit A	Acidithiobacillus ferrooxidans (strain ATCC 53993 / BNL-5-31)	380394	nuoA	Acidithiobacillus ferrooxidans (strain ATCC 53993 / BNL-5-31)	cellular organisms, Bacteria, Pseudomonadota, Acidithiobacillia, Acidithiobacillales, Acidithiobacillaceae, Acidithiobacillus, Acidithiobacillus ferrooxidans
metrans_55489_length_190	sp|B5EN11|METK_ACIF5 S-adenosylmethionine synthase	Acidithiobacillus ferrooxidans (strain ATCC 53993 / BNL-5-31)	380394	metK	Acidithiobacillus ferrooxidans (strain ATCC 53993 / BNL-5-31)	cellular organisms, Bacteria, Pseudomonadota, Acidithiobacillia, Acidithiobacillales, Acidithiobacillaceae, Acidithiobacillus, Acidithiobacillus ferrooxidans
metrans_67174_length_175	sp|B5ELX4|RS12_ACIF5 Small ribosomal subunit protein uS12	Acidithiobacillus ferrooxidans (strain ATCC 53993 / BNL-5-31)	380394	rpsL	Acidithiobacillus ferrooxidans (strain ATCC 53993 / BNL-5-31)	cellular organisms, Bacteria, Pseudomonadota, Acidithiobacillia, Acidithiobacillales, Acidithiobacillaceae, Acidithiobacillus, Acidithiobacillus ferrooxidans
metrans_81070_length_163	sp|B5EQC6|Y2629_ACIF5 Nucleotide-binding protein Lferr_2629	Acidithiobacillus ferrooxidans (strain ATCC 53993 / BNL-5-31)	380394	Lferr_2629	Acidithiobacillus ferrooxidans (strain ATCC 53993 / BNL-5-31)	cellular organisms, Bacteria, Pseudomonadota, Acidithiobacillia, Acidithiobacillales, Acidithiobacillaceae, Acidithiobacillus, Acidithiobacillus ferrooxidans
metrans_92098_length_156	sp|B5ELX1|RL7_ACIF5 Large ribosomal subunit protein bL12	Acidithiobacillus ferrooxidans (strain ATCC 53993 / BNL-5-31)	380394	rplL	Acidithiobacillus ferrooxidans (strain ATCC 53993 / BNL-5-31)	cellular organisms, Bacteria, Pseudomonadota, Acidithiobacillia, Acidithiobacillales, Acidithiobacillaceae, Acidithiobacillus, Acidithiobacillus ferrooxidans
metrans_98846_length_152	sp|B5EQ29|CLPX_ACIF5 ATP-dependent Clp protease ATP-binding subunit ClpX	Acidithiobacillus ferrooxidans (strain ATCC 53993 / BNL-5-31)	380394	clpX	Acidithiobacillus ferrooxidans (strain ATCC 53993 / BNL-5-31)	cellular organisms, Bacteria, Pseudomonadota, Acidithiobacillia, Acidithiobacillales, Acidithiobacillaceae, Acidithiobacillus, Acidithiobacillus ferrooxidans
metrans_109746_length_145	sp|B5ELX1|RL7_ACIF5 Large ribosomal subunit protein bL12	Acidithiobacillus ferrooxidans (strain ATCC 53993 / BNL-5-31)	380394	rplL	Acidithiobacillus ferrooxidans (strain ATCC 53993 / BNL-5-31)	cellular organisms, Bacteria, Pseudomonadota, Acidithiobacillia, Acidithiobacillales, Acidithiobacillaceae, Acidithiobacillus, Acidithiobacillus ferrooxidans
metrans_122618_length_136	sp|B5ELX1|RL7_ACIF5 Large ribosomal subunit protein bL12	Acidithiobacillus ferrooxidans (strain ATCC 53993 / BNL-5-31)	380394	rplL	Acidithiobacillus ferrooxidans (strain ATCC 53993 / BNL-5-31)	cellular organisms, Bacteria, Pseudomonadota, Acidithiobacillia, Acidithiobacillales, Acidithiobacillaceae, Acidithiobacillus, Acidithiobacillus ferrooxidans
metrans_127463_length_133	sp|B5EQF2|HIS6_ACIF5 Imidazole glycerol phosphate synthase subunit HisF	Acidithiobacillus ferrooxidans (strain ATCC 53993 / BNL-5-31)	380394	hisF	Acidithiobacillus ferrooxidans (strain ATCC 53993 / BNL-5-31)	cellular organisms, Bacteria, Pseudomonadota, Acidithiobacillia, Acidithiobacillales, Acidithiobacillaceae, Acidithiobacillus, Acidithiobacillus ferrooxidans
metrans_130567_length_132	sp|B5ENA2|DNAJ_ACIF5 Chaperone protein DnaJ	Acidithiobacillus ferrooxidans (strain ATCC 53993 / BNL-5-31)	380394	dnaJ	Acidithiobacillus ferrooxidans (strain ATCC 53993 / BNL-5-31)	cellular organisms, Bacteria, Pseudomonadota, Acidithiobacillia, Acidithiobacillales, Acidithiobacillaceae, Acidithiobacillus, Acidithiobacillus ferrooxidans
metrans_13508_length_342	sp|C1F623|RL15_ACIC5 Large ribosomal subunit protein uL15	Acidobacterium capsulatum (strain ATCC 51196 / DSM 11244 / BCRC 80197 / JCM 7670 / NBRC 15755 / NCIMB 13165 / 161)	240015	rplO	Acidobacterium capsulatum (strain ATCC 51196 / DSM 11244 / BCRC 80197 / JCM 7670 / NBRC 15755 / NCIMB 13165 / 161)	cellular organisms, Bacteria, Acidobacteriota, Terriglobia, Terriglobales, Acidobacteriaceae, Acidobacterium, Acidobacterium capsulatum
metrans_26841_length_258	sp|C1F615|RS4_ACIC5 Small ribosomal subunit protein uS4	Acidobacterium capsulatum (strain ATCC 51196 / DSM 11244 / BCRC 80197 / JCM 7670 / NBRC 15755 / NCIMB 13165 / 161)	240015	rpsD	Acidobacterium capsulatum (strain ATCC 51196 / DSM 11244 / BCRC 80197 / JCM 7670 / NBRC 15755 / NCIMB 13165 / 161)	cellular organisms, Bacteria, Acidobacteriota, Terriglobia, Terriglobales, Acidobacteriaceae, Acidobacterium, Acidobacterium capsulatum
metrans_39043_length_220	sp|C1F354|RL27_ACIC5 Large ribosomal subunit protein bL27	Acidobacterium capsulatum (strain ATCC 51196 / DSM 11244 / BCRC 80197 / JCM 7670 / NBRC 15755 / NCIMB 13165 / 161)	240015	rpmA	Acidobacterium capsulatum (strain ATCC 51196 / DSM 11244 / BCRC 80197 / JCM 7670 / NBRC 15755 / NCIMB 13165 / 161)	cellular organisms, Bacteria, Acidobacteriota, Terriglobia, Terriglobales, Acidobacteriaceae, Acidobacterium, Acidobacterium capsulatum
metrans_49477_length_199	sp|C1F355|RL21_ACIC5 Large ribosomal subunit protein bL21	Acidobacterium capsulatum (strain ATCC 51196 / DSM 11244 / BCRC 80197 / JCM 7670 / NBRC 15755 / NCIMB 13165 / 161)	240015	rplU	Acidobacterium capsulatum (strain ATCC 51196 / DSM 11244 / BCRC 80197 / JCM 7670 / NBRC 15755 / NCIMB 13165 / 161)	cellular organisms, Bacteria, Acidobacteriota, Terriglobia, Terriglobales, Acidobacteriaceae, Acidobacterium, Acidobacterium capsulatum
metrans_54550_length_191	sp|C1F626|RL18_ACIC5 Large ribosomal subunit protein uL18	Acidobacterium capsulatum (strain ATCC 51196 / DSM 11244 / BCRC 80197 / JCM 7670 / NBRC 15755 / NCIMB 13165 / 161)	240015	rplR	Acidobacterium capsulatum (strain ATCC 51196 / DSM 11244 / BCRC 80197 / JCM 7670 / NBRC 15755 / NCIMB 13165 / 161)	cellular organisms, Bacteria, Acidobacteriota, Terriglobia, Terriglobales, Acidobacteriaceae, Acidobacterium, Acidobacterium capsulatum
metrans_56672_length_188	sp|C1F3C4|DXS_ACIC5 1-deoxy-D-xylulose-5-phosphate synthase	Acidobacterium capsulatum (strain ATCC 51196 / DSM 11244 / BCRC 80197 / JCM 7670 / NBRC 15755 / NCIMB 13165 / 161)	240015	dxs	Acidobacterium capsulatum (strain ATCC 51196 / DSM 11244 / BCRC 80197 / JCM 7670 / NBRC 15755 / NCIMB 13165 / 161)	cellular organisms, Bacteria, Acidobacteriota, Terriglobia, Terriglobales, Acidobacteriaceae, Acidobacterium, Acidobacterium capsulatum
metrans_58492_length_186	sp|C1F8X6|FTSH_ACIC5 ATP-dependent zinc metalloprotease FtsH	Acidobacterium capsulatum (strain ATCC 51196 / DSM 11244 / BCRC 80197 / JCM 7670 / NBRC 15755 / NCIMB 13165 / 161)	240015	ftsH	Acidobacterium capsulatum (strain ATCC 51196 / DSM 11244 / BCRC 80197 / JCM 7670 / NBRC 15755 / NCIMB 13165 / 161)	cellular organisms, Bacteria, Acidobacteriota, Terriglobia, Terriglobales, Acidobacteriaceae, Acidobacterium, Acidobacterium capsulatum
metrans_58988_length_185	sp|C1F645|EFG_ACIC5 Elongation factor G	Acidobacterium capsulatum (strain ATCC 51196 / DSM 11244 / BCRC 80197 / JCM 7670 / NBRC 15755 / NCIMB 13165 / 161)	240015	fusA	Acidobacterium capsulatum (strain ATCC 51196 / DSM 11244 / BCRC 80197 / JCM 7670 / NBRC 15755 / NCIMB 13165 / 161)	cellular organisms, Bacteria, Acidobacteriota, Terriglobia, Terriglobales, Acidobacteriaceae, Acidobacterium, Acidobacterium capsulatum
metrans_66487_length_176	sp|C1F3Y2|RL7_ACIC5 Large ribosomal subunit protein bL12	Acidobacterium capsulatum (strain ATCC 51196 / DSM 11244 / BCRC 80197 / JCM 7670 / NBRC 15755 / NCIMB 13165 / 161)	240015	rplL	Acidobacterium capsulatum (strain ATCC 51196 / DSM 11244 / BCRC 80197 / JCM 7670 / NBRC 15755 / NCIMB 13165 / 161)	cellular organisms, Bacteria, Acidobacteriota, Terriglobia, Terriglobales, Acidobacteriaceae, Acidobacterium, Acidobacterium capsulatum
metrans_67394_length_175	sp|C1F3T7|EFP_ACIC5 Elongation factor P	Acidobacterium capsulatum (strain ATCC 51196 / DSM 11244 / BCRC 80197 / JCM 7670 / NBRC 15755 / NCIMB 13165 / 161)	240015	efp	Acidobacterium capsulatum (strain ATCC 51196 / DSM 11244 / BCRC 80197 / JCM 7670 / NBRC 15755 / NCIMB 13165 / 161)	cellular organisms, Bacteria, Acidobacteriota, Terriglobia, Terriglobales, Acidobacteriaceae, Acidobacterium, Acidobacterium capsulatum
metrans_70986_length_171	sp|C1F355|RL21_ACIC5 Large ribosomal subunit protein bL21	Acidobacterium capsulatum (strain ATCC 51196 / DSM 11244 / BCRC 80197 / JCM 7670 / NBRC 15755 / NCIMB 13165 / 161)	240015	rplU	Acidobacterium capsulatum (strain ATCC 51196 / DSM 11244 / BCRC 80197 / JCM 7670 / NBRC 15755 / NCIMB 13165 / 161)	cellular organisms, Bacteria, Acidobacteriota, Terriglobia, Terriglobales, Acidobacteriaceae, Acidobacterium, Acidobacterium capsulatum
metrans_77664_length_165	sp|C1F7F1|RS20_ACIC5 Small ribosomal subunit protein bS20	Acidobacterium capsulatum (strain ATCC 51196 / DSM 11244 / BCRC 80197 / JCM 7670 / NBRC 15755 / NCIMB 13165 / 161)	240015	rpsT	Acidobacterium capsulatum (strain ATCC 51196 / DSM 11244 / BCRC 80197 / JCM 7670 / NBRC 15755 / NCIMB 13165 / 161)	cellular organisms, Bacteria, Acidobacteriota, Terriglobia, Terriglobales, Acidobacteriaceae, Acidobacterium, Acidobacterium capsulatum
metrans_78676_length_164	sp|C1FA63|RS21_ACIC5 Small ribosomal subunit protein bS21	Acidobacterium capsulatum (strain ATCC 51196 / DSM 11244 / BCRC 80197 / JCM 7670 / NBRC 15755 / NCIMB 13165 / 161)	240015	rpsU	Acidobacterium capsulatum (strain ATCC 51196 / DSM 11244 / BCRC 80197 / JCM 7670 / NBRC 15755 / NCIMB 13165 / 161)	cellular organisms, Bacteria, Acidobacteriota, Terriglobia, Terriglobales, Acidobacteriaceae, Acidobacterium, Acidobacterium capsulatum
metrans_78917_length_164	sp|C1F3Y2|RL7_ACIC5 Large ribosomal subunit protein bL12	Acidobacterium capsulatum (strain ATCC 51196 / DSM 11244 / BCRC 80197 / JCM 7670 / NBRC 15755 / NCIMB 13165 / 161)	240015	rplL	Acidobacterium capsulatum (strain ATCC 51196 / DSM 11244 / BCRC 80197 / JCM 7670 / NBRC 15755 / NCIMB 13165 / 161)	cellular organisms, Bacteria, Acidobacteriota, Terriglobia, Terriglobales, Acidobacteriaceae, Acidobacterium, Acidobacterium capsulatum
metrans_79063_length_164	sp|C1F639|RL2_ACIC5 Large ribosomal subunit protein uL2	Acidobacterium capsulatum (strain ATCC 51196 / DSM 11244 / BCRC 80197 / JCM 7670 / NBRC 15755 / NCIMB 13165 / 161)	240015	rplB	Acidobacterium capsulatum (strain ATCC 51196 / DSM 11244 / BCRC 80197 / JCM 7670 / NBRC 15755 / NCIMB 13165 / 161)	cellular organisms, Bacteria, Acidobacteriota, Terriglobia, Terriglobales, Acidobacteriaceae, Acidobacterium, Acidobacterium capsulatum
metrans_80419_length_163	sp|C1F857|GATA_ACIC5 Glutamyl-tRNA(Gln) amidotransferase subunit A	Acidobacterium capsulatum (strain ATCC 51196 / DSM 11244 / BCRC 80197 / JCM 7670 / NBRC 15755 / NCIMB 13165 / 161)	240015	gatA	Acidobacterium capsulatum (strain ATCC 51196 / DSM 11244 / BCRC 80197 / JCM 7670 / NBRC 15755 / NCIMB 13165 / 161)	cellular organisms, Bacteria, Acidobacteriota, Terriglobia, Terriglobales, Acidobacteriaceae, Acidobacterium, Acidobacterium capsulatum
metrans_84583_length_161	sp|C1F630|RL5_ACIC5 Large ribosomal subunit protein uL5	Acidobacterium capsulatum (strain ATCC 51196 / DSM 11244 / BCRC 80197 / JCM 7670 / NBRC 15755 / NCIMB 13165 / 161)	240015	rplE	Acidobacterium capsulatum (strain ATCC 51196 / DSM 11244 / BCRC 80197 / JCM 7670 / NBRC 15755 / NCIMB 13165 / 161)	cellular organisms, Bacteria, Acidobacteriota, Terriglobia, Terriglobales, Acidobacteriaceae, Acidobacterium, Acidobacterium capsulatum
metrans_85916_length_160	sp|C1F904|RS6_ACIC5 Small ribosomal subunit protein bS6	Acidobacterium capsulatum (strain ATCC 51196 / DSM 11244 / BCRC 80197 / JCM 7670 / NBRC 15755 / NCIMB 13165 / 161)	240015	rpsF	Acidobacterium capsulatum (strain ATCC 51196 / DSM 11244 / BCRC 80197 / JCM 7670 / NBRC 15755 / NCIMB 13165 / 161)	cellular organisms, Bacteria, Acidobacteriota, Terriglobia, Terriglobales, Acidobacteriaceae, Acidobacterium, Acidobacterium capsulatum
metrans_88692_length_158	sp|C1F466|RSMH_ACIC5 Ribosomal RNA small subunit methyltransferase H	Acidobacterium capsulatum (strain ATCC 51196 / DSM 11244 / BCRC 80197 / JCM 7670 / NBRC 15755 / NCIMB 13165 / 161)	240015	rsmH	Acidobacterium capsulatum (strain ATCC 51196 / DSM 11244 / BCRC 80197 / JCM 7670 / NBRC 15755 / NCIMB 13165 / 161)	cellular organisms, Bacteria, Acidobacteriota, Terriglobia, Terriglobales, Acidobacteriaceae, Acidobacterium, Acidobacterium capsulatum
metrans_90924_length_157	sp|C1F1B8|MSRA_ACIC5 Peptide methionine sulfoxide reductase MsrA	Acidobacterium capsulatum (strain ATCC 51196 / DSM 11244 / BCRC 80197 / JCM 7670 / NBRC 15755 / NCIMB 13165 / 161)	240015	msrA	Acidobacterium capsulatum (strain ATCC 51196 / DSM 11244 / BCRC 80197 / JCM 7670 / NBRC 15755 / NCIMB 13165 / 161)	cellular organisms, Bacteria, Acidobacteriota, Terriglobia, Terriglobales, Acidobacteriaceae, Acidobacterium, Acidobacterium capsulatum
metrans_91113_length_157	sp|C1FA63|RS21_ACIC5 Small ribosomal subunit protein bS21	Acidobacterium capsulatum (strain ATCC 51196 / DSM 11244 / BCRC 80197 / JCM 7670 / NBRC 15755 / NCIMB 13165 / 161)	240015	rpsU	Acidobacterium capsulatum (strain ATCC 51196 / DSM 11244 / BCRC 80197 / JCM 7670 / NBRC 15755 / NCIMB 13165 / 161)	cellular organisms, Bacteria, Acidobacteriota, Terriglobia, Terriglobales, Acidobacteriaceae, Acidobacterium, Acidobacterium capsulatum
metrans_92732_length_156	sp|C1F3Y0|RL1_ACIC5 Large ribosomal subunit protein uL1	Acidobacterium capsulatum (strain ATCC 51196 / DSM 11244 / BCRC 80197 / JCM 7670 / NBRC 15755 / NCIMB 13165 / 161)	240015	rplA	Acidobacterium capsulatum (strain ATCC 51196 / DSM 11244 / BCRC 80197 / JCM 7670 / NBRC 15755 / NCIMB 13165 / 161)	cellular organisms, Bacteria, Acidobacteriota, Terriglobia, Terriglobales, Acidobacteriaceae, Acidobacterium, Acidobacterium capsulatum
metrans_93862_length_155	sp|C1F3Y1|RL10_ACIC5 Large ribosomal subunit protein uL10	Acidobacterium capsulatum (strain ATCC 51196 / DSM 11244 / BCRC 80197 / JCM 7670 / NBRC 15755 / NCIMB 13165 / 161)	240015	rplJ	Acidobacterium capsulatum (strain ATCC 51196 / DSM 11244 / BCRC 80197 / JCM 7670 / NBRC 15755 / NCIMB 13165 / 161)	cellular organisms, Bacteria, Acidobacteriota, Terriglobia, Terriglobales, Acidobacteriaceae, Acidobacterium, Acidobacterium capsulatum
metrans_94191_length_155	sp|C1F4F3|ARGR_ACIC5 Arginine repressor	Acidobacterium capsulatum (strain ATCC 51196 / DSM 11244 / BCRC 80197 / JCM 7670 / NBRC 15755 / NCIMB 13165 / 161)	240015	argR	Acidobacterium capsulatum (strain ATCC 51196 / DSM 11244 / BCRC 80197 / JCM 7670 / NBRC 15755 / NCIMB 13165 / 161)	cellular organisms, Bacteria, Acidobacteriota, Terriglobia, Terriglobales, Acidobacteriaceae, Acidobacterium, Acidobacterium capsulatum
metrans_95767_length_154	sp|C1F466|RSMH_ACIC5 Ribosomal RNA small subunit methyltransferase H	Acidobacterium capsulatum (strain ATCC 51196 / DSM 11244 / BCRC 80197 / JCM 7670 / NBRC 15755 / NCIMB 13165 / 161)	240015	rsmH	Acidobacterium capsulatum (strain ATCC 51196 / DSM 11244 / BCRC 80197 / JCM 7670 / NBRC 15755 / NCIMB 13165 / 161)	cellular organisms, Bacteria, Acidobacteriota, Terriglobia, Terriglobales, Acidobacteriaceae, Acidobacterium, Acidobacterium capsulatum
metrans_96321_length_154	sp|C1F3N8|ATPA_ACIC5 ATP synthase subunit alpha	Acidobacterium capsulatum (strain ATCC 51196 / DSM 11244 / BCRC 80197 / JCM 7670 / NBRC 15755 / NCIMB 13165 / 161)	240015	atpA	Acidobacterium capsulatum (strain ATCC 51196 / DSM 11244 / BCRC 80197 / JCM 7670 / NBRC 15755 / NCIMB 13165 / 161)	cellular organisms, Bacteria, Acidobacteriota, Terriglobia, Terriglobales, Acidobacteriaceae, Acidobacterium, Acidobacterium capsulatum
metrans_101952_length_151	sp|C1F1S6|CARB_ACIC5 Carbamoyl phosphate synthase large chain	Acidobacterium capsulatum (strain ATCC 51196 / DSM 11244 / BCRC 80197 / JCM 7670 / NBRC 15755 / NCIMB 13165 / 161)	240015	carB	Acidobacterium capsulatum (strain ATCC 51196 / DSM 11244 / BCRC 80197 / JCM 7670 / NBRC 15755 / NCIMB 13165 / 161)	cellular organisms, Bacteria, Acidobacteriota, Terriglobia, Terriglobales, Acidobacteriaceae, Acidobacterium, Acidobacterium capsulatum
metrans_114163_length_142	sp|C1F3C4|DXS_ACIC5 1-deoxy-D-xylulose-5-phosphate synthase	Acidobacterium capsulatum (strain ATCC 51196 / DSM 11244 / BCRC 80197 / JCM 7670 / NBRC 15755 / NCIMB 13165 / 161)	240015	dxs	Acidobacterium capsulatum (strain ATCC 51196 / DSM 11244 / BCRC 80197 / JCM 7670 / NBRC 15755 / NCIMB 13165 / 161)	cellular organisms, Bacteria, Acidobacteriota, Terriglobia, Terriglobales, Acidobacteriaceae, Acidobacterium, Acidobacterium capsulatum
metrans_119966_length_138	sp|C1F6W4|CLPP_ACIC5 ATP-dependent Clp protease proteolytic subunit	Acidobacterium capsulatum (strain ATCC 51196 / DSM 11244 / BCRC 80197 / JCM 7670 / NBRC 15755 / NCIMB 13165 / 161)	240015	clpP	Acidobacterium capsulatum (strain ATCC 51196 / DSM 11244 / BCRC 80197 / JCM 7670 / NBRC 15755 / NCIMB 13165 / 161)	cellular organisms, Bacteria, Acidobacteriota, Terriglobia, Terriglobales, Acidobacteriaceae, Acidobacterium, Acidobacterium capsulatum
metrans_120213_length_138	sp|C1F735|KU_ACIC5 Non-homologous end joining protein Ku	Acidobacterium capsulatum (strain ATCC 51196 / DSM 11244 / BCRC 80197 / JCM 7670 / NBRC 15755 / NCIMB 13165 / 161)	240015	ku	Acidobacterium capsulatum (strain ATCC 51196 / DSM 11244 / BCRC 80197 / JCM 7670 / NBRC 15755 / NCIMB 13165 / 161)	cellular organisms, Bacteria, Acidobacteriota, Terriglobia, Terriglobales, Acidobacteriaceae, Acidobacterium, Acidobacterium capsulatum
metrans_123529_length_136	sp|C1F466|RSMH_ACIC5 Ribosomal RNA small subunit methyltransferase H	Acidobacterium capsulatum (strain ATCC 51196 / DSM 11244 / BCRC 80197 / JCM 7670 / NBRC 15755 / NCIMB 13165 / 161)	240015	rsmH	Acidobacterium capsulatum (strain ATCC 51196 / DSM 11244 / BCRC 80197 / JCM 7670 / NBRC 15755 / NCIMB 13165 / 161)	cellular organisms, Bacteria, Acidobacteriota, Terriglobia, Terriglobales, Acidobacteriaceae, Acidobacterium, Acidobacterium capsulatum
metrans_124925_length_135	sp|C1F3Y0|RL1_ACIC5 Large ribosomal subunit protein uL1	Acidobacterium capsulatum (strain ATCC 51196 / DSM 11244 / BCRC 80197 / JCM 7670 / NBRC 15755 / NCIMB 13165 / 161)	240015	rplA	Acidobacterium capsulatum (strain ATCC 51196 / DSM 11244 / BCRC 80197 / JCM 7670 / NBRC 15755 / NCIMB 13165 / 161)	cellular organisms, Bacteria, Acidobacteriota, Terriglobia, Terriglobales, Acidobacteriaceae, Acidobacterium, Acidobacterium capsulatum
metrans_129037_length_133	sp|C1F3N6|ATPB_ACIC5 ATP synthase subunit beta	Acidobacterium capsulatum (strain ATCC 51196 / DSM 11244 / BCRC 80197 / JCM 7670 / NBRC 15755 / NCIMB 13165 / 161)	240015	atpD	Acidobacterium capsulatum (strain ATCC 51196 / DSM 11244 / BCRC 80197 / JCM 7670 / NBRC 15755 / NCIMB 13165 / 161)	cellular organisms, Bacteria, Acidobacteriota, Terriglobia, Terriglobales, Acidobacteriaceae, Acidobacterium, Acidobacterium capsulatum
metrans_130325_length_132	sp|C1FA53|RL35_ACIC5 Large ribosomal subunit protein bL35	Acidobacterium capsulatum (strain ATCC 51196 / DSM 11244 / BCRC 80197 / JCM 7670 / NBRC 15755 / NCIMB 13165 / 161)	240015	rpmI	Acidobacterium capsulatum (strain ATCC 51196 / DSM 11244 / BCRC 80197 / JCM 7670 / NBRC 15755 / NCIMB 13165 / 161)	cellular organisms, Bacteria, Acidobacteriota, Terriglobia, Terriglobales, Acidobacteriaceae, Acidobacterium, Acidobacterium capsulatum
metrans_4090_length_515	sp|A0LUE6|POTA_ACIC1 Spermidine/putrescine import ATP-binding protein PotA	Acidothermus cellulolyticus (strain ATCC 43068 / DSM 8971 / 11B)	351607	potA	Acidothermus cellulolyticus (strain ATCC 43068 / DSM 8971 / 11B)	cellular organisms, Bacteria, Terrabacteria group, Actinomycetota, Actinomycetes, Acidothermales, Acidothermaceae, Acidothermus, Acidothermus cellulolyticus
metrans_16504_length_315	sp|A0LRL5|RS12_ACIC1 Small ribosomal subunit protein uS12	Acidothermus cellulolyticus (strain ATCC 43068 / DSM 8971 / 11B)	351607	rpsL	Acidothermus cellulolyticus (strain ATCC 43068 / DSM 8971 / 11B)	cellular organisms, Bacteria, Terrabacteria group, Actinomycetota, Actinomycetes, Acidothermales, Acidothermaceae, Acidothermus, Acidothermus cellulolyticus
metrans_63517_length_179	sp|A0LRN2|RL5_ACIC1 Large ribosomal subunit protein uL5	Acidothermus cellulolyticus (strain ATCC 43068 / DSM 8971 / 11B)	351607	rplE	Acidothermus cellulolyticus (strain ATCC 43068 / DSM 8971 / 11B)	cellular organisms, Bacteria, Terrabacteria group, Actinomycetota, Actinomycetes, Acidothermales, Acidothermaceae, Acidothermus, Acidothermus cellulolyticus
metrans_66279_length_176	sp|A0LUE6|POTA_ACIC1 Spermidine/putrescine import ATP-binding protein PotA	Acidothermus cellulolyticus (strain ATCC 43068 / DSM 8971 / 11B)	351607	potA	Acidothermus cellulolyticus (strain ATCC 43068 / DSM 8971 / 11B)	cellular organisms, Bacteria, Terrabacteria group, Actinomycetota, Actinomycetes, Acidothermales, Acidothermaceae, Acidothermus, Acidothermus cellulolyticus
metrans_73830_length_168	sp|A0LRI9|NUOI_ACIC1 NADH-quinone oxidoreductase subunit I	Acidothermus cellulolyticus (strain ATCC 43068 / DSM 8971 / 11B)	351607	nuoI	Acidothermus cellulolyticus (strain ATCC 43068 / DSM 8971 / 11B)	cellular organisms, Bacteria, Terrabacteria group, Actinomycetota, Actinomycetes, Acidothermales, Acidothermaceae, Acidothermus, Acidothermus cellulolyticus
metrans_116489_length_140	sp|A0LRP5|RS13_ACIC1 Small ribosomal subunit protein uS13	Acidothermus cellulolyticus (strain ATCC 43068 / DSM 8971 / 11B)	351607	rpsM	Acidothermus cellulolyticus (strain ATCC 43068 / DSM 8971 / 11B)	cellular organisms, Bacteria, Terrabacteria group, Actinomycetota, Actinomycetes, Acidothermales, Acidothermaceae, Acidothermus, Acidothermus cellulolyticus
metrans_4938_length_485	sp|B9MHY1|RL20_ACIET Large ribosomal subunit protein bL20	Acidovorax ebreus (strain TPSY)	535289	rplT	Acidovorax ebreus (strain TPSY)	cellular organisms, Bacteria, Pseudomonadota, Betaproteobacteria, Burkholderiales, Comamonadaceae, Diaphorobacter, [Acidovorax] ebreus
metrans_5057_length_481	sp|B9MDR1|RL32_ACIET Large ribosomal subunit protein bL32	Acidovorax ebreus (strain TPSY)	535289	rpmF	Acidovorax ebreus (strain TPSY)	cellular organisms, Bacteria, Pseudomonadota, Betaproteobacteria, Burkholderiales, Comamonadaceae, Diaphorobacter, [Acidovorax] ebreus
metrans_7150_length_430	sp|B9MC79|RS21_ACIET Small ribosomal subunit protein bS21	Acidovorax ebreus (strain TPSY)	535289	rpsU	Acidovorax ebreus (strain TPSY)	cellular organisms, Bacteria, Pseudomonadota, Betaproteobacteria, Burkholderiales, Comamonadaceae, Diaphorobacter, [Acidovorax] ebreus
metrans_7204_length_429	sp|B9MH49|RL10_ACIET Large ribosomal subunit protein uL10	Acidovorax ebreus (strain TPSY)	535289	rplJ	Acidovorax ebreus (strain TPSY)	cellular organisms, Bacteria, Pseudomonadota, Betaproteobacteria, Burkholderiales, Comamonadaceae, Diaphorobacter, [Acidovorax] ebreus
metrans_7886_length_416	sp|B9MEB7|RL28_ACIET Large ribosomal subunit protein bL28	Acidovorax ebreus (strain TPSY)	535289	rpmB	Acidovorax ebreus (strain TPSY)	cellular organisms, Bacteria, Pseudomonadota, Betaproteobacteria, Burkholderiales, Comamonadaceae, Diaphorobacter, [Acidovorax] ebreus
metrans_8245_length_410	sp|B9MBU7|RL14_ACIET Large ribosomal subunit protein uL14	Acidovorax ebreus (strain TPSY)	535289	rplN	Acidovorax ebreus (strain TPSY)	cellular organisms, Bacteria, Pseudomonadota, Betaproteobacteria, Burkholderiales, Comamonadaceae, Diaphorobacter, [Acidovorax] ebreus
metrans_8467_length_406	sp|B9MD52|RL13_ACIET Large ribosomal subunit protein uL13	Acidovorax ebreus (strain TPSY)	535289	rplM	Acidovorax ebreus (strain TPSY)	cellular organisms, Bacteria, Pseudomonadota, Betaproteobacteria, Burkholderiales, Comamonadaceae, Diaphorobacter, [Acidovorax] ebreus
metrans_8488_length_406	sp|B9MBV4|RS5_ACIET Small ribosomal subunit protein uS5	Acidovorax ebreus (strain TPSY)	535289	rpsE	Acidovorax ebreus (strain TPSY)	cellular organisms, Bacteria, Pseudomonadota, Betaproteobacteria, Burkholderiales, Comamonadaceae, Diaphorobacter, [Acidovorax] ebreus
metrans_9809_length_385	sp|B9MC79|RS21_ACIET Small ribosomal subunit protein bS21	Acidovorax ebreus (strain TPSY)	535289	rpsU	Acidovorax ebreus (strain TPSY)	cellular organisms, Bacteria, Pseudomonadota, Betaproteobacteria, Burkholderiales, Comamonadaceae, Diaphorobacter, [Acidovorax] ebreus
metrans_10102_length_381	sp|B9MD52|RL13_ACIET Large ribosomal subunit protein uL13	Acidovorax ebreus (strain TPSY)	535289	rplM	Acidovorax ebreus (strain TPSY)	cellular organisms, Bacteria, Pseudomonadota, Betaproteobacteria, Burkholderiales, Comamonadaceae, Diaphorobacter, [Acidovorax] ebreus
metrans_12062_length_357	sp|B9MEK9|RS15_ACIET Small ribosomal subunit protein uS15	Acidovorax ebreus (strain TPSY)	535289	rpsO	Acidovorax ebreus (strain TPSY)	cellular organisms, Bacteria, Pseudomonadota, Betaproteobacteria, Burkholderiales, Comamonadaceae, Diaphorobacter, [Acidovorax] ebreus
metrans_15291_length_325	sp|B9MFY1|HFQ_ACIET RNA-binding protein Hfq	Acidovorax ebreus (strain TPSY)	535289	hfq	Acidovorax ebreus (strain TPSY)	cellular organisms, Bacteria, Pseudomonadota, Betaproteobacteria, Burkholderiales, Comamonadaceae, Diaphorobacter, [Acidovorax] ebreus
metrans_15842_length_321	sp|B9MBU9|RL5_ACIET Large ribosomal subunit protein uL5	Acidovorax ebreus (strain TPSY)	535289	rplE	Acidovorax ebreus (strain TPSY)	cellular organisms, Bacteria, Pseudomonadota, Betaproteobacteria, Burkholderiales, Comamonadaceae, Diaphorobacter, [Acidovorax] ebreus
metrans_16305_length_317	sp|B9MDJ2|RL9_ACIET Large ribosomal subunit protein bL9	Acidovorax ebreus (strain TPSY)	535289	rplI	Acidovorax ebreus (strain TPSY)	cellular organisms, Bacteria, Pseudomonadota, Betaproteobacteria, Burkholderiales, Comamonadaceae, Diaphorobacter, [Acidovorax] ebreus
metrans_16445_length_316	sp|B9MBW0|RS11_ACIET Small ribosomal subunit protein uS11	Acidovorax ebreus (strain TPSY)	535289	rpsK	Acidovorax ebreus (strain TPSY)	cellular organisms, Bacteria, Pseudomonadota, Betaproteobacteria, Burkholderiales, Comamonadaceae, Diaphorobacter, [Acidovorax] ebreus
metrans_18222_length_303	sp|B9MBU9|RL5_ACIET Large ribosomal subunit protein uL5	Acidovorax ebreus (strain TPSY)	535289	rplE	Acidovorax ebreus (strain TPSY)	cellular organisms, Bacteria, Pseudomonadota, Betaproteobacteria, Burkholderiales, Comamonadaceae, Diaphorobacter, [Acidovorax] ebreus
metrans_18301_length_302	sp|B9MH51|RL11_ACIET Large ribosomal subunit protein uL11	Acidovorax ebreus (strain TPSY)	535289	rplK	Acidovorax ebreus (strain TPSY)	cellular organisms, Bacteria, Pseudomonadota, Betaproteobacteria, Burkholderiales, Comamonadaceae, Diaphorobacter, [Acidovorax] ebreus
metrans_19727_length_293	sp|B9MBA4|ATPE_ACIET ATP synthase epsilon chain	Acidovorax ebreus (strain TPSY)	535289	atpC	Acidovorax ebreus (strain TPSY)	cellular organisms, Bacteria, Pseudomonadota, Betaproteobacteria, Burkholderiales, Comamonadaceae, Diaphorobacter, [Acidovorax] ebreus
metrans_23391_length_273	sp|B9MEL5|NUOB_ACIET NADH-quinone oxidoreductase subunit B	Acidovorax ebreus (strain TPSY)	535289	nuoB	Acidovorax ebreus (strain TPSY)	cellular organisms, Bacteria, Pseudomonadota, Betaproteobacteria, Burkholderiales, Comamonadaceae, Diaphorobacter, [Acidovorax] ebreus
metrans_23420_length_273	sp|B9MH47|RPOB_ACIET DNA-directed RNA polymerase subunit beta	Acidovorax ebreus (strain TPSY)	535289	rpoB	Acidovorax ebreus (strain TPSY)	cellular organisms, Bacteria, Pseudomonadota, Betaproteobacteria, Burkholderiales, Comamonadaceae, Diaphorobacter, [Acidovorax] ebreus
metrans_24180_length_269	sp|B9MH48|RL7_ACIET Large ribosomal subunit protein bL12	Acidovorax ebreus (strain TPSY)	535289	rplL	Acidovorax ebreus (strain TPSY)	cellular organisms, Bacteria, Pseudomonadota, Betaproteobacteria, Burkholderiales, Comamonadaceae, Diaphorobacter, [Acidovorax] ebreus
metrans_27312_length_256	sp|B9MB98|ATPL_ACIET ATP synthase subunit c	Acidovorax ebreus (strain TPSY)	535289	atpE	Acidovorax ebreus (strain TPSY)	cellular organisms, Bacteria, Pseudomonadota, Betaproteobacteria, Burkholderiales, Comamonadaceae, Diaphorobacter, [Acidovorax] ebreus
metrans_28939_length_250	sp|B9MB70|EFG_ACIET Elongation factor G	Acidovorax ebreus (strain TPSY)	535289	fusA	Acidovorax ebreus (strain TPSY)	cellular organisms, Bacteria, Pseudomonadota, Betaproteobacteria, Burkholderiales, Comamonadaceae, Diaphorobacter, [Acidovorax] ebreus
metrans_29432_length_248	sp|B9MBA1|ATPA_ACIET ATP synthase subunit alpha	Acidovorax ebreus (strain TPSY)	535289	atpA	Acidovorax ebreus (strain TPSY)	cellular organisms, Bacteria, Pseudomonadota, Betaproteobacteria, Burkholderiales, Comamonadaceae, Diaphorobacter, [Acidovorax] ebreus
metrans_29743_length_247	sp|B9MBV4|RS5_ACIET Small ribosomal subunit protein uS5	Acidovorax ebreus (strain TPSY)	535289	rpsE	Acidovorax ebreus (strain TPSY)	cellular organisms, Bacteria, Pseudomonadota, Betaproteobacteria, Burkholderiales, Comamonadaceae, Diaphorobacter, [Acidovorax] ebreus
metrans_31023_length_242	sp|B9MBV4|RS5_ACIET Small ribosomal subunit protein uS5	Acidovorax ebreus (strain TPSY)	535289	rpsE	Acidovorax ebreus (strain TPSY)	cellular organisms, Bacteria, Pseudomonadota, Betaproteobacteria, Burkholderiales, Comamonadaceae, Diaphorobacter, [Acidovorax] ebreus
metrans_34459_length_232	sp|B9MDY4|SECA_ACIET Protein translocase subunit SecA	Acidovorax ebreus (strain TPSY)	535289	secA	Acidovorax ebreus (strain TPSY)	cellular organisms, Bacteria, Pseudomonadota, Betaproteobacteria, Burkholderiales, Comamonadaceae, Diaphorobacter, [Acidovorax] ebreus
metrans_37377_length_224	sp|B9MEL0|PNP_ACIET Polyribonucleotide nucleotidyltransferase	Acidovorax ebreus (strain TPSY)	535289	pnp	Acidovorax ebreus (strain TPSY)	cellular organisms, Bacteria, Pseudomonadota, Betaproteobacteria, Burkholderiales, Comamonadaceae, Diaphorobacter, [Acidovorax] ebreus
metrans_38468_length_221	sp|B9MDD1|METK_ACIET S-adenosylmethionine synthase	Acidovorax ebreus (strain TPSY)	535289	metK	Acidovorax ebreus (strain TPSY)	cellular organisms, Bacteria, Pseudomonadota, Betaproteobacteria, Burkholderiales, Comamonadaceae, Diaphorobacter, [Acidovorax] ebreus
metrans_43866_length_209	sp|B9MDJ3|RS18_ACIET Small ribosomal subunit protein bS18	Acidovorax ebreus (strain TPSY)	535289	rpsR	Acidovorax ebreus (strain TPSY)	cellular organisms, Bacteria, Pseudomonadota, Betaproteobacteria, Burkholderiales, Comamonadaceae, Diaphorobacter, [Acidovorax] ebreus
metrans_44600_length_208	sp|B9MBP0|MDH_ACIET Malate dehydrogenase	Acidovorax ebreus (strain TPSY)	535289	mdh	Acidovorax ebreus (strain TPSY)	cellular organisms, Bacteria, Pseudomonadota, Betaproteobacteria, Burkholderiales, Comamonadaceae, Diaphorobacter, [Acidovorax] ebreus
metrans_45079_length_207	sp|B9MDY4|SECA_ACIET Protein translocase subunit SecA	Acidovorax ebreus (strain TPSY)	535289	secA	Acidovorax ebreus (strain TPSY)	cellular organisms, Bacteria, Pseudomonadota, Betaproteobacteria, Burkholderiales, Comamonadaceae, Diaphorobacter, [Acidovorax] ebreus
metrans_46652_length_204	sp|B9MH46|RPOC_ACIET DNA-directed RNA polymerase subunit beta'	Acidovorax ebreus (strain TPSY)	535289	rpoC	Acidovorax ebreus (strain TPSY)	cellular organisms, Bacteria, Pseudomonadota, Betaproteobacteria, Burkholderiales, Comamonadaceae, Diaphorobacter, [Acidovorax] ebreus
metrans_47095_length_203	sp|B9MC79|RS21_ACIET Small ribosomal subunit protein bS21	Acidovorax ebreus (strain TPSY)	535289	rpsU	Acidovorax ebreus (strain TPSY)	cellular organisms, Bacteria, Pseudomonadota, Betaproteobacteria, Burkholderiales, Comamonadaceae, Diaphorobacter, [Acidovorax] ebreus
metrans_47163_length_203	sp|B9MBV3|RL18_ACIET Large ribosomal subunit protein uL18	Acidovorax ebreus (strain TPSY)	535289	rplR	Acidovorax ebreus (strain TPSY)	cellular organisms, Bacteria, Pseudomonadota, Betaproteobacteria, Burkholderiales, Comamonadaceae, Diaphorobacter, [Acidovorax] ebreus
metrans_47253_length_203	sp|B9ME96|RL19_ACIET Large ribosomal subunit protein bL19	Acidovorax ebreus (strain TPSY)	535289	rplS	Acidovorax ebreus (strain TPSY)	cellular organisms, Bacteria, Pseudomonadota, Betaproteobacteria, Burkholderiales, Comamonadaceae, Diaphorobacter, [Acidovorax] ebreus
metrans_47690_length_202	sp|B9MH46|RPOC_ACIET DNA-directed RNA polymerase subunit beta'	Acidovorax ebreus (strain TPSY)	535289	rpoC	Acidovorax ebreus (strain TPSY)	cellular organisms, Bacteria, Pseudomonadota, Betaproteobacteria, Burkholderiales, Comamonadaceae, Diaphorobacter, [Acidovorax] ebreus
metrans_48209_length_201	sp|B9MDZ5|RL21_ACIET Large ribosomal subunit protein bL21	Acidovorax ebreus (strain TPSY)	535289	rplU	Acidovorax ebreus (strain TPSY)	cellular organisms, Bacteria, Pseudomonadota, Betaproteobacteria, Burkholderiales, Comamonadaceae, Diaphorobacter, [Acidovorax] ebreus
metrans_49554_length_199	sp|B9MH46|RPOC_ACIET DNA-directed RNA polymerase subunit beta'	Acidovorax ebreus (strain TPSY)	535289	rpoC	Acidovorax ebreus (strain TPSY)	cellular organisms, Bacteria, Pseudomonadota, Betaproteobacteria, Burkholderiales, Comamonadaceae, Diaphorobacter, [Acidovorax] ebreus
metrans_49901_length_198	sp|B9MDJ3|RS18_ACIET Small ribosomal subunit protein bS18	Acidovorax ebreus (strain TPSY)	535289	rpsR	Acidovorax ebreus (strain TPSY)	cellular organisms, Bacteria, Pseudomonadota, Betaproteobacteria, Burkholderiales, Comamonadaceae, Diaphorobacter, [Acidovorax] ebreus
metrans_51287_length_196	sp|B9MHW0|SUCC_ACIET Succinate--CoA ligase [ADP-forming] subunit beta	Acidovorax ebreus (strain TPSY)	535289	sucC	Acidovorax ebreus (strain TPSY)	cellular organisms, Bacteria, Pseudomonadota, Betaproteobacteria, Burkholderiales, Comamonadaceae, Diaphorobacter, [Acidovorax] ebreus
metrans_52488_length_194	sp|B9MD52|RL13_ACIET Large ribosomal subunit protein uL13	Acidovorax ebreus (strain TPSY)	535289	rplM	Acidovorax ebreus (strain TPSY)	cellular organisms, Bacteria, Pseudomonadota, Betaproteobacteria, Burkholderiales, Comamonadaceae, Diaphorobacter, [Acidovorax] ebreus
metrans_54559_length_191	sp|B9MD45|SAHH_ACIET Adenosylhomocysteinase	Acidovorax ebreus (strain TPSY)	535289	ahcY	Acidovorax ebreus (strain TPSY)	cellular organisms, Bacteria, Pseudomonadota, Betaproteobacteria, Burkholderiales, Comamonadaceae, Diaphorobacter, [Acidovorax] ebreus
metrans_58770_length_185	sp|B9MD52|RL13_ACIET Large ribosomal subunit protein uL13	Acidovorax ebreus (strain TPSY)	535289	rplM	Acidovorax ebreus (strain TPSY)	cellular organisms, Bacteria, Pseudomonadota, Betaproteobacteria, Burkholderiales, Comamonadaceae, Diaphorobacter, [Acidovorax] ebreus
metrans_58969_length_185	sp|B9MFX7|SYH_ACIET Histidine--tRNA ligase	Acidovorax ebreus (strain TPSY)	535289	hisS	Acidovorax ebreus (strain TPSY)	cellular organisms, Bacteria, Pseudomonadota, Betaproteobacteria, Burkholderiales, Comamonadaceae, Diaphorobacter, [Acidovorax] ebreus
metrans_61745_length_181	sp|B9MHY0|RL35_ACIET Large ribosomal subunit protein bL35	Acidovorax ebreus (strain TPSY)	535289	rpmI	Acidovorax ebreus (strain TPSY)	cellular organisms, Bacteria, Pseudomonadota, Betaproteobacteria, Burkholderiales, Comamonadaceae, Diaphorobacter, [Acidovorax] ebreus
metrans_62173_length_181	sp|B9MBW3|RL17_ACIET Large ribosomal subunit protein bL17	Acidovorax ebreus (strain TPSY)	535289	rplQ	Acidovorax ebreus (strain TPSY)	cellular organisms, Bacteria, Pseudomonadota, Betaproteobacteria, Burkholderiales, Comamonadaceae, Diaphorobacter, [Acidovorax] ebreus
metrans_62296_length_181	sp|B9MBT5|UBIA_ACIET 4-hydroxybenzoate octaprenyltransferase	Acidovorax ebreus (strain TPSY)	535289	ubiA	Acidovorax ebreus (strain TPSY)	cellular organisms, Bacteria, Pseudomonadota, Betaproteobacteria, Burkholderiales, Comamonadaceae, Diaphorobacter, [Acidovorax] ebreus
metrans_64302_length_178	sp|B9MBU8|RL24_ACIET Large ribosomal subunit protein uL24	Acidovorax ebreus (strain TPSY)	535289	rplX	Acidovorax ebreus (strain TPSY)	cellular organisms, Bacteria, Pseudomonadota, Betaproteobacteria, Burkholderiales, Comamonadaceae, Diaphorobacter, [Acidovorax] ebreus
metrans_64713_length_178	sp|B9MBA1|ATPA_ACIET ATP synthase subunit alpha	Acidovorax ebreus (strain TPSY)	535289	atpA	Acidovorax ebreus (strain TPSY)	cellular organisms, Bacteria, Pseudomonadota, Betaproteobacteria, Burkholderiales, Comamonadaceae, Diaphorobacter, [Acidovorax] ebreus
metrans_65145_length_177	sp|B9MDJ5|RS6_ACIET Small ribosomal subunit protein bS6	Acidovorax ebreus (strain TPSY)	535289	rpsF	Acidovorax ebreus (strain TPSY)	cellular organisms, Bacteria, Pseudomonadota, Betaproteobacteria, Burkholderiales, Comamonadaceae, Diaphorobacter, [Acidovorax] ebreus
metrans_65961_length_176	sp|B9MHY1|RL20_ACIET Large ribosomal subunit protein bL20	Acidovorax ebreus (strain TPSY)	535289	rplT	Acidovorax ebreus (strain TPSY)	cellular organisms, Bacteria, Pseudomonadota, Betaproteobacteria, Burkholderiales, Comamonadaceae, Diaphorobacter, [Acidovorax] ebreus
metrans_66122_length_176	sp|B9MDC5|CH60_ACIET Chaperonin GroEL	Acidovorax ebreus (strain TPSY)	535289	groEL	Acidovorax ebreus (strain TPSY)	cellular organisms, Bacteria, Pseudomonadota, Betaproteobacteria, Burkholderiales, Comamonadaceae, Diaphorobacter, [Acidovorax] ebreus
metrans_66815_length_175	sp|B9MJ02|RL34_ACIET Large ribosomal subunit protein bL34	Acidovorax ebreus (strain TPSY)	535289	rpmH	Acidovorax ebreus (strain TPSY)	cellular organisms, Bacteria, Pseudomonadota, Betaproteobacteria, Burkholderiales, Comamonadaceae, Diaphorobacter, [Acidovorax] ebreus
metrans_67370_length_175	sp|B9MD52|RL13_ACIET Large ribosomal subunit protein uL13	Acidovorax ebreus (strain TPSY)	535289	rplM	Acidovorax ebreus (strain TPSY)	cellular organisms, Bacteria, Pseudomonadota, Betaproteobacteria, Burkholderiales, Comamonadaceae, Diaphorobacter, [Acidovorax] ebreus
metrans_67526_length_175	sp|B9MBA0|ATPD_ACIET ATP synthase subunit delta	Acidovorax ebreus (strain TPSY)	535289	atpH	Acidovorax ebreus (strain TPSY)	cellular organisms, Bacteria, Pseudomonadota, Betaproteobacteria, Burkholderiales, Comamonadaceae, Diaphorobacter, [Acidovorax] ebreus
metrans_69189_length_173	sp|B9MBA3|ATPB_ACIET ATP synthase subunit beta	Acidovorax ebreus (strain TPSY)	535289	atpD	Acidovorax ebreus (strain TPSY)	cellular organisms, Bacteria, Pseudomonadota, Betaproteobacteria, Burkholderiales, Comamonadaceae, Diaphorobacter, [Acidovorax] ebreus
metrans_69233_length_173	sp|B9MB97|ATP6_ACIET ATP synthase subunit a	Acidovorax ebreus (strain TPSY)	535289	atpB	Acidovorax ebreus (strain TPSY)	cellular organisms, Bacteria, Pseudomonadota, Betaproteobacteria, Burkholderiales, Comamonadaceae, Diaphorobacter, [Acidovorax] ebreus
metrans_70083_length_172	sp|B9MDD1|METK_ACIET S-adenosylmethionine synthase	Acidovorax ebreus (strain TPSY)	535289	metK	Acidovorax ebreus (strain TPSY)	cellular organisms, Bacteria, Pseudomonadota, Betaproteobacteria, Burkholderiales, Comamonadaceae, Diaphorobacter, [Acidovorax] ebreus
metrans_72057_length_170	sp|B9MI80|KAD_ACIET Adenylate kinase	Acidovorax ebreus (strain TPSY)	535289	adk	Acidovorax ebreus (strain TPSY)	cellular organisms, Bacteria, Pseudomonadota, Betaproteobacteria, Burkholderiales, Comamonadaceae, Diaphorobacter, [Acidovorax] ebreus
metrans_74972_length_167	sp|B9MHY0|RL35_ACIET Large ribosomal subunit protein bL35	Acidovorax ebreus (strain TPSY)	535289	rpmI	Acidovorax ebreus (strain TPSY)	cellular organisms, Bacteria, Pseudomonadota, Betaproteobacteria, Burkholderiales, Comamonadaceae, Diaphorobacter, [Acidovorax] ebreus
metrans_75153_length_167	sp|B9MG14|CLPP_ACIET ATP-dependent Clp protease proteolytic subunit	Acidovorax ebreus (strain TPSY)	535289	clpP	Acidovorax ebreus (strain TPSY)	cellular organisms, Bacteria, Pseudomonadota, Betaproteobacteria, Burkholderiales, Comamonadaceae, Diaphorobacter, [Acidovorax] ebreus
metrans_76543_length_166	sp|B9MB68|RS12_ACIET Small ribosomal subunit protein uS12	Acidovorax ebreus (strain TPSY)	535289	rpsL	Acidovorax ebreus (strain TPSY)	cellular organisms, Bacteria, Pseudomonadota, Betaproteobacteria, Burkholderiales, Comamonadaceae, Diaphorobacter, [Acidovorax] ebreus
metrans_76973_length_165	sp|B9MA35|ILVC_ACIET Ketol-acid reductoisomerase (NADP(+))	Acidovorax ebreus (strain TPSY)	535289	ilvC	Acidovorax ebreus (strain TPSY)	cellular organisms, Bacteria, Pseudomonadota, Betaproteobacteria, Burkholderiales, Comamonadaceae, Diaphorobacter, [Acidovorax] ebreus
metrans_78188_length_165	sp|B9MDJ7|DNAK_ACIET Chaperone protein DnaK	Acidovorax ebreus (strain TPSY)	535289	dnaK	Acidovorax ebreus (strain TPSY)	cellular organisms, Bacteria, Pseudomonadota, Betaproteobacteria, Burkholderiales, Comamonadaceae, Diaphorobacter, [Acidovorax] ebreus
metrans_78635_length_164	sp|B9MB98|ATPL_ACIET ATP synthase subunit c	Acidovorax ebreus (strain TPSY)	535289	atpE	Acidovorax ebreus (strain TPSY)	cellular organisms, Bacteria, Pseudomonadota, Betaproteobacteria, Burkholderiales, Comamonadaceae, Diaphorobacter, [Acidovorax] ebreus
metrans_81087_length_163	sp|B9MDZ5|RL21_ACIET Large ribosomal subunit protein bL21	Acidovorax ebreus (strain TPSY)	535289	rplU	Acidovorax ebreus (strain TPSY)	cellular organisms, Bacteria, Pseudomonadota, Betaproteobacteria, Burkholderiales, Comamonadaceae, Diaphorobacter, [Acidovorax] ebreus
metrans_81241_length_163	sp|B9MBA1|ATPA_ACIET ATP synthase subunit alpha	Acidovorax ebreus (strain TPSY)	535289	atpA	Acidovorax ebreus (strain TPSY)	cellular organisms, Bacteria, Pseudomonadota, Betaproteobacteria, Burkholderiales, Comamonadaceae, Diaphorobacter, [Acidovorax] ebreus
metrans_81457_length_162	sp|B9MB98|ATPL_ACIET ATP synthase subunit c	Acidovorax ebreus (strain TPSY)	535289	atpE	Acidovorax ebreus (strain TPSY)	cellular organisms, Bacteria, Pseudomonadota, Betaproteobacteria, Burkholderiales, Comamonadaceae, Diaphorobacter, [Acidovorax] ebreus
metrans_82095_length_162	sp|B9MBW0|RS11_ACIET Small ribosomal subunit protein uS11	Acidovorax ebreus (strain TPSY)	535289	rpsK	Acidovorax ebreus (strain TPSY)	cellular organisms, Bacteria, Pseudomonadota, Betaproteobacteria, Burkholderiales, Comamonadaceae, Diaphorobacter, [Acidovorax] ebreus
metrans_82194_length_162	sp|B9MAD0|AROC_ACIET Chorismate synthase	Acidovorax ebreus (strain TPSY)	535289	aroC	Acidovorax ebreus (strain TPSY)	cellular organisms, Bacteria, Pseudomonadota, Betaproteobacteria, Burkholderiales, Comamonadaceae, Diaphorobacter, [Acidovorax] ebreus
metrans_84255_length_161	sp|B9MBP0|MDH_ACIET Malate dehydrogenase	Acidovorax ebreus (strain TPSY)	535289	mdh	Acidovorax ebreus (strain TPSY)	cellular organisms, Bacteria, Pseudomonadota, Betaproteobacteria, Burkholderiales, Comamonadaceae, Diaphorobacter, [Acidovorax] ebreus
metrans_84419_length_161	sp|B9MH46|RPOC_ACIET DNA-directed RNA polymerase subunit beta'	Acidovorax ebreus (strain TPSY)	535289	rpoC	Acidovorax ebreus (strain TPSY)	cellular organisms, Bacteria, Pseudomonadota, Betaproteobacteria, Burkholderiales, Comamonadaceae, Diaphorobacter, [Acidovorax] ebreus
metrans_84630_length_161	sp|B9MBA1|ATPA_ACIET ATP synthase subunit alpha	Acidovorax ebreus (strain TPSY)	535289	atpA	Acidovorax ebreus (strain TPSY)	cellular organisms, Bacteria, Pseudomonadota, Betaproteobacteria, Burkholderiales, Comamonadaceae, Diaphorobacter, [Acidovorax] ebreus
metrans_85773_length_160	sp|B9MHJ3|HPRK_ACIET HPr kinase/phosphorylase	Acidovorax ebreus (strain TPSY)	535289	hprK	Acidovorax ebreus (strain TPSY)	cellular organisms, Bacteria, Pseudomonadota, Betaproteobacteria, Burkholderiales, Comamonadaceae, Diaphorobacter, [Acidovorax] ebreus
metrans_87764_length_159	sp|B9MGL7|RS2_ACIET Small ribosomal subunit protein uS2	Acidovorax ebreus (strain TPSY)	535289	rpsB	Acidovorax ebreus (strain TPSY)	cellular organisms, Bacteria, Pseudomonadota, Betaproteobacteria, Burkholderiales, Comamonadaceae, Diaphorobacter, [Acidovorax] ebreus
metrans_90133_length_157	sp|B9MBW0|RS11_ACIET Small ribosomal subunit protein uS11	Acidovorax ebreus (strain TPSY)	535289	rpsK	Acidovorax ebreus (strain TPSY)	cellular organisms, Bacteria, Pseudomonadota, Betaproteobacteria, Burkholderiales, Comamonadaceae, Diaphorobacter, [Acidovorax] ebreus
metrans_90486_length_157	sp|B9MA35|ILVC_ACIET Ketol-acid reductoisomerase (NADP(+))	Acidovorax ebreus (strain TPSY)	535289	ilvC	Acidovorax ebreus (strain TPSY)	cellular organisms, Bacteria, Pseudomonadota, Betaproteobacteria, Burkholderiales, Comamonadaceae, Diaphorobacter, [Acidovorax] ebreus
metrans_90517_length_157	sp|B9MBA1|ATPA_ACIET ATP synthase subunit alpha	Acidovorax ebreus (strain TPSY)	535289	atpA	Acidovorax ebreus (strain TPSY)	cellular organisms, Bacteria, Pseudomonadota, Betaproteobacteria, Burkholderiales, Comamonadaceae, Diaphorobacter, [Acidovorax] ebreus
metrans_91192_length_157	sp|B9MHY2|SYFA_ACIET Phenylalanine--tRNA ligase alpha subunit	Acidovorax ebreus (strain TPSY)	535289	pheS	Acidovorax ebreus (strain TPSY)	cellular organisms, Bacteria, Pseudomonadota, Betaproteobacteria, Burkholderiales, Comamonadaceae, Diaphorobacter, [Acidovorax] ebreus
metrans_91357_length_156	sp|B9MDQ6|ACP_ACIET Acyl carrier protein	Acidovorax ebreus (strain TPSY)	535289	acpP	Acidovorax ebreus (strain TPSY)	cellular organisms, Bacteria, Pseudomonadota, Betaproteobacteria, Burkholderiales, Comamonadaceae, Diaphorobacter, [Acidovorax] ebreus
metrans_92320_length_156	sp|B9ME24|UBIB_ACIET Probable protein kinase UbiB	Acidovorax ebreus (strain TPSY)	535289	ubiB	Acidovorax ebreus (strain TPSY)	cellular organisms, Bacteria, Pseudomonadota, Betaproteobacteria, Burkholderiales, Comamonadaceae, Diaphorobacter, [Acidovorax] ebreus
metrans_92618_length_156	sp|B9MH63|PROA_ACIET Gamma-glutamyl phosphate reductase	Acidovorax ebreus (strain TPSY)	535289	proA	Acidovorax ebreus (strain TPSY)	cellular organisms, Bacteria, Pseudomonadota, Betaproteobacteria, Burkholderiales, Comamonadaceae, Diaphorobacter, [Acidovorax] ebreus
metrans_94354_length_155	sp|B9MBA1|ATPA_ACIET ATP synthase subunit alpha	Acidovorax ebreus (strain TPSY)	535289	atpA	Acidovorax ebreus (strain TPSY)	cellular organisms, Bacteria, Pseudomonadota, Betaproteobacteria, Burkholderiales, Comamonadaceae, Diaphorobacter, [Acidovorax] ebreus
metrans_95609_length_154	sp|B9MBW0|RS11_ACIET Small ribosomal subunit protein uS11	Acidovorax ebreus (strain TPSY)	535289	rpsK	Acidovorax ebreus (strain TPSY)	cellular organisms, Bacteria, Pseudomonadota, Betaproteobacteria, Burkholderiales, Comamonadaceae, Diaphorobacter, [Acidovorax] ebreus
metrans_95705_length_154	sp|B9MBV4|RS5_ACIET Small ribosomal subunit protein uS5	Acidovorax ebreus (strain TPSY)	535289	rpsE	Acidovorax ebreus (strain TPSY)	cellular organisms, Bacteria, Pseudomonadota, Betaproteobacteria, Burkholderiales, Comamonadaceae, Diaphorobacter, [Acidovorax] ebreus
metrans_98987_length_152	sp|B9MD52|RL13_ACIET Large ribosomal subunit protein uL13	Acidovorax ebreus (strain TPSY)	535289	rplM	Acidovorax ebreus (strain TPSY)	cellular organisms, Bacteria, Pseudomonadota, Betaproteobacteria, Burkholderiales, Comamonadaceae, Diaphorobacter, [Acidovorax] ebreus
metrans_99061_length_152	sp|B9MBA1|ATPA_ACIET ATP synthase subunit alpha	Acidovorax ebreus (strain TPSY)	535289	atpA	Acidovorax ebreus (strain TPSY)	cellular organisms, Bacteria, Pseudomonadota, Betaproteobacteria, Burkholderiales, Comamonadaceae, Diaphorobacter, [Acidovorax] ebreus
metrans_99436_length_152	sp|B9MBV2|RL6_ACIET Large ribosomal subunit protein uL6	Acidovorax ebreus (strain TPSY)	535289	rplF	Acidovorax ebreus (strain TPSY)	cellular organisms, Bacteria, Pseudomonadota, Betaproteobacteria, Burkholderiales, Comamonadaceae, Diaphorobacter, [Acidovorax] ebreus
metrans_101088_length_151	sp|B9MEY9|SECB_ACIET Protein-export protein SecB	Acidovorax ebreus (strain TPSY)	535289	secB	Acidovorax ebreus (strain TPSY)	cellular organisms, Bacteria, Pseudomonadota, Betaproteobacteria, Burkholderiales, Comamonadaceae, Diaphorobacter, [Acidovorax] ebreus
metrans_101517_length_151	sp|B9MEL5|NUOB_ACIET NADH-quinone oxidoreductase subunit B	Acidovorax ebreus (strain TPSY)	535289	nuoB	Acidovorax ebreus (strain TPSY)	cellular organisms, Bacteria, Pseudomonadota, Betaproteobacteria, Burkholderiales, Comamonadaceae, Diaphorobacter, [Acidovorax] ebreus
metrans_102838_length_150	sp|B9MJ02|RL34_ACIET Large ribosomal subunit protein bL34	Acidovorax ebreus (strain TPSY)	535289	rpmH	Acidovorax ebreus (strain TPSY)	cellular organisms, Bacteria, Pseudomonadota, Betaproteobacteria, Burkholderiales, Comamonadaceae, Diaphorobacter, [Acidovorax] ebreus
metrans_102997_length_150	sp|B9MDJ3|RS18_ACIET Small ribosomal subunit protein bS18	Acidovorax ebreus (strain TPSY)	535289	rpsR	Acidovorax ebreus (strain TPSY)	cellular organisms, Bacteria, Pseudomonadota, Betaproteobacteria, Burkholderiales, Comamonadaceae, Diaphorobacter, [Acidovorax] ebreus
metrans_104137_length_149	sp|B9MB72|RS10_ACIET Small ribosomal subunit protein uS10	Acidovorax ebreus (strain TPSY)	535289	rpsJ	Acidovorax ebreus (strain TPSY)	cellular organisms, Bacteria, Pseudomonadota, Betaproteobacteria, Burkholderiales, Comamonadaceae, Diaphorobacter, [Acidovorax] ebreus
metrans_104380_length_149	sp|B9MBJ9|Y2240_ACIET UPF0234 protein Dtpsy_2240	Acidovorax ebreus (strain TPSY)	535289	Dtpsy_2240	Acidovorax ebreus (strain TPSY)	cellular organisms, Bacteria, Pseudomonadota, Betaproteobacteria, Burkholderiales, Comamonadaceae, Diaphorobacter, [Acidovorax] ebreus
metrans_105472_length_148	sp|B9MDR1|RL32_ACIET Large ribosomal subunit protein bL32	Acidovorax ebreus (strain TPSY)	535289	rpmF	Acidovorax ebreus (strain TPSY)	cellular organisms, Bacteria, Pseudomonadota, Betaproteobacteria, Burkholderiales, Comamonadaceae, Diaphorobacter, [Acidovorax] ebreus
metrans_105538_length_148	sp|B9MH47|RPOB_ACIET DNA-directed RNA polymerase subunit beta	Acidovorax ebreus (strain TPSY)	535289	rpoB	Acidovorax ebreus (strain TPSY)	cellular organisms, Bacteria, Pseudomonadota, Betaproteobacteria, Burkholderiales, Comamonadaceae, Diaphorobacter, [Acidovorax] ebreus
metrans_106946_length_147	sp|B9MBW0|RS11_ACIET Small ribosomal subunit protein uS11	Acidovorax ebreus (strain TPSY)	535289	rpsK	Acidovorax ebreus (strain TPSY)	cellular organisms, Bacteria, Pseudomonadota, Betaproteobacteria, Burkholderiales, Comamonadaceae, Diaphorobacter, [Acidovorax] ebreus
metrans_107391_length_146	sp|B9MEQ4|ENO_ACIET Enolase	Acidovorax ebreus (strain TPSY)	535289	eno	Acidovorax ebreus (strain TPSY)	cellular organisms, Bacteria, Pseudomonadota, Betaproteobacteria, Burkholderiales, Comamonadaceae, Diaphorobacter, [Acidovorax] ebreus
metrans_107619_length_146	sp|B9MD53|RS9_ACIET Small ribosomal subunit protein uS9	Acidovorax ebreus (strain TPSY)	535289	rpsI	Acidovorax ebreus (strain TPSY)	cellular organisms, Bacteria, Pseudomonadota, Betaproteobacteria, Burkholderiales, Comamonadaceae, Diaphorobacter, [Acidovorax] ebreus
metrans_108117_length_146	sp|B9MDQ6|ACP_ACIET Acyl carrier protein	Acidovorax ebreus (strain TPSY)	535289	acpP	Acidovorax ebreus (strain TPSY)	cellular organisms, Bacteria, Pseudomonadota, Betaproteobacteria, Burkholderiales, Comamonadaceae, Diaphorobacter, [Acidovorax] ebreus
metrans_108155_length_146	sp|B9MDJ7|DNAK_ACIET Chaperone protein DnaK	Acidovorax ebreus (strain TPSY)	535289	dnaK	Acidovorax ebreus (strain TPSY)	cellular organisms, Bacteria, Pseudomonadota, Betaproteobacteria, Burkholderiales, Comamonadaceae, Diaphorobacter, [Acidovorax] ebreus
metrans_108733_length_145	sp|B9MBU8|RL24_ACIET Large ribosomal subunit protein uL24	Acidovorax ebreus (strain TPSY)	535289	rplX	Acidovorax ebreus (strain TPSY)	cellular organisms, Bacteria, Pseudomonadota, Betaproteobacteria, Burkholderiales, Comamonadaceae, Diaphorobacter, [Acidovorax] ebreus
metrans_111105_length_144	sp|B9MDC5|CH60_ACIET Chaperonin GroEL	Acidovorax ebreus (strain TPSY)	535289	groEL	Acidovorax ebreus (strain TPSY)	cellular organisms, Bacteria, Pseudomonadota, Betaproteobacteria, Burkholderiales, Comamonadaceae, Diaphorobacter, [Acidovorax] ebreus
metrans_113136_length_142	sp|B9MB72|RS10_ACIET Small ribosomal subunit protein uS10	Acidovorax ebreus (strain TPSY)	535289	rpsJ	Acidovorax ebreus (strain TPSY)	cellular organisms, Bacteria, Pseudomonadota, Betaproteobacteria, Burkholderiales, Comamonadaceae, Diaphorobacter, [Acidovorax] ebreus
metrans_113836_length_142	sp|B9MB68|RS12_ACIET Small ribosomal subunit protein uS12	Acidovorax ebreus (strain TPSY)	535289	rpsL	Acidovorax ebreus (strain TPSY)	cellular organisms, Bacteria, Pseudomonadota, Betaproteobacteria, Burkholderiales, Comamonadaceae, Diaphorobacter, [Acidovorax] ebreus
metrans_114009_length_142	sp|B9MBA1|ATPA_ACIET ATP synthase subunit alpha	Acidovorax ebreus (strain TPSY)	535289	atpA	Acidovorax ebreus (strain TPSY)	cellular organisms, Bacteria, Pseudomonadota, Betaproteobacteria, Burkholderiales, Comamonadaceae, Diaphorobacter, [Acidovorax] ebreus
metrans_114104_length_142	sp|B9MBW3|RL17_ACIET Large ribosomal subunit protein bL17	Acidovorax ebreus (strain TPSY)	535289	rplQ	Acidovorax ebreus (strain TPSY)	cellular organisms, Bacteria, Pseudomonadota, Betaproteobacteria, Burkholderiales, Comamonadaceae, Diaphorobacter, [Acidovorax] ebreus
metrans_115685_length_141	sp|B9MDC5|CH60_ACIET Chaperonin GroEL	Acidovorax ebreus (strain TPSY)	535289	groEL	Acidovorax ebreus (strain TPSY)	cellular organisms, Bacteria, Pseudomonadota, Betaproteobacteria, Burkholderiales, Comamonadaceae, Diaphorobacter, [Acidovorax] ebreus
metrans_116297_length_140	sp|B9MHY1|RL20_ACIET Large ribosomal subunit protein bL20	Acidovorax ebreus (strain TPSY)	535289	rplT	Acidovorax ebreus (strain TPSY)	cellular organisms, Bacteria, Pseudomonadota, Betaproteobacteria, Burkholderiales, Comamonadaceae, Diaphorobacter, [Acidovorax] ebreus
metrans_116515_length_140	sp|B9MCM3|SYGA_ACIET Glycine--tRNA ligase alpha subunit	Acidovorax ebreus (strain TPSY)	535289	glyQ	Acidovorax ebreus (strain TPSY)	cellular organisms, Bacteria, Pseudomonadota, Betaproteobacteria, Burkholderiales, Comamonadaceae, Diaphorobacter, [Acidovorax] ebreus
metrans_116797_length_140	sp|B9MBA4|ATPE_ACIET ATP synthase epsilon chain	Acidovorax ebreus (strain TPSY)	535289	atpC	Acidovorax ebreus (strain TPSY)	cellular organisms, Bacteria, Pseudomonadota, Betaproteobacteria, Burkholderiales, Comamonadaceae, Diaphorobacter, [Acidovorax] ebreus
metrans_121532_length_137	sp|B9MEI9|HRCA_ACIET Heat-inducible transcription repressor HrcA	Acidovorax ebreus (strain TPSY)	535289	hrcA	Acidovorax ebreus (strain TPSY)	cellular organisms, Bacteria, Pseudomonadota, Betaproteobacteria, Burkholderiales, Comamonadaceae, Diaphorobacter, [Acidovorax] ebreus
metrans_121900_length_137	sp|B9M9W4|RSMG_ACIET Ribosomal RNA small subunit methyltransferase G	Acidovorax ebreus (strain TPSY)	535289	rsmG	Acidovorax ebreus (strain TPSY)	cellular organisms, Bacteria, Pseudomonadota, Betaproteobacteria, Burkholderiales, Comamonadaceae, Diaphorobacter, [Acidovorax] ebreus
metrans_122004_length_137	sp|B9MDD1|METK_ACIET S-adenosylmethionine synthase	Acidovorax ebreus (strain TPSY)	535289	metK	Acidovorax ebreus (strain TPSY)	cellular organisms, Bacteria, Pseudomonadota, Betaproteobacteria, Burkholderiales, Comamonadaceae, Diaphorobacter, [Acidovorax] ebreus
metrans_122067_length_137	sp|B9MEQ7|PYRG_ACIET CTP synthase	Acidovorax ebreus (strain TPSY)	535289	pyrG	Acidovorax ebreus (strain TPSY)	cellular organisms, Bacteria, Pseudomonadota, Betaproteobacteria, Burkholderiales, Comamonadaceae, Diaphorobacter, [Acidovorax] ebreus
metrans_124703_length_135	sp|B9MEY9|SECB_ACIET Protein-export protein SecB	Acidovorax ebreus (strain TPSY)	535289	secB	Acidovorax ebreus (strain TPSY)	cellular organisms, Bacteria, Pseudomonadota, Betaproteobacteria, Burkholderiales, Comamonadaceae, Diaphorobacter, [Acidovorax] ebreus
metrans_126080_length_134	sp|B9MB72|RS10_ACIET Small ribosomal subunit protein uS10	Acidovorax ebreus (strain TPSY)	535289	rpsJ	Acidovorax ebreus (strain TPSY)	cellular organisms, Bacteria, Pseudomonadota, Betaproteobacteria, Burkholderiales, Comamonadaceae, Diaphorobacter, [Acidovorax] ebreus
metrans_129727_length_132	sp|B9MBA1|ATPA_ACIET ATP synthase subunit alpha	Acidovorax ebreus (strain TPSY)	535289	atpA	Acidovorax ebreus (strain TPSY)	cellular organisms, Bacteria, Pseudomonadota, Betaproteobacteria, Burkholderiales, Comamonadaceae, Diaphorobacter, [Acidovorax] ebreus
metrans_4938_length_485	sp|A1W8I3|RL20_ACISJ Large ribosomal subunit protein bL20	Acidovorax sp. (strain JS42)	232721	rplT	Acidovorax sp. (strain JS42)	cellular organisms, Bacteria, Pseudomonadota, Betaproteobacteria, Burkholderiales, Comamonadaceae, Acidovorax, unclassified Acidovorax
metrans_5057_length_481	sp|A1WAY0|RL32_ACISJ Large ribosomal subunit protein bL32	Acidovorax sp. (strain JS42)	232721	rpmF	Acidovorax sp. (strain JS42)	cellular organisms, Bacteria, Pseudomonadota, Betaproteobacteria, Burkholderiales, Comamonadaceae, Acidovorax, unclassified Acidovorax
metrans_7150_length_430	sp|A1W9S4|RS21_ACISJ Small ribosomal subunit protein bS21	Acidovorax sp. (strain JS42)	232721	rpsU	Acidovorax sp. (strain JS42)	cellular organisms, Bacteria, Pseudomonadota, Betaproteobacteria, Burkholderiales, Comamonadaceae, Acidovorax, unclassified Acidovorax
metrans_7204_length_429	sp|A1WCN1|RL10_ACISJ Large ribosomal subunit protein uL10	Acidovorax sp. (strain JS42)	232721	rplJ	Acidovorax sp. (strain JS42)	cellular organisms, Bacteria, Pseudomonadota, Betaproteobacteria, Burkholderiales, Comamonadaceae, Acidovorax, unclassified Acidovorax
metrans_7886_length_416	sp|A1WB79|RL28_ACISJ Large ribosomal subunit protein bL28	Acidovorax sp. (strain JS42)	232721	rpmB	Acidovorax sp. (strain JS42)	cellular organisms, Bacteria, Pseudomonadota, Betaproteobacteria, Burkholderiales, Comamonadaceae, Acidovorax, unclassified Acidovorax
metrans_8245_length_410	sp|A1W318|RL14_ACISJ Large ribosomal subunit protein uL14	Acidovorax sp. (strain JS42)	232721	rplN	Acidovorax sp. (strain JS42)	cellular organisms, Bacteria, Pseudomonadota, Betaproteobacteria, Burkholderiales, Comamonadaceae, Acidovorax, unclassified Acidovorax
metrans_8467_length_406	sp|A1W3P7|RL13_ACISJ Large ribosomal subunit protein uL13	Acidovorax sp. (strain JS42)	232721	rplM	Acidovorax sp. (strain JS42)	cellular organisms, Bacteria, Pseudomonadota, Betaproteobacteria, Burkholderiales, Comamonadaceae, Acidovorax, unclassified Acidovorax
metrans_8488_length_406	sp|A1W325|RS5_ACISJ Small ribosomal subunit protein uS5	Acidovorax sp. (strain JS42)	232721	rpsE	Acidovorax sp. (strain JS42)	cellular organisms, Bacteria, Pseudomonadota, Betaproteobacteria, Burkholderiales, Comamonadaceae, Acidovorax, unclassified Acidovorax
metrans_9809_length_385	sp|A1W9S4|RS21_ACISJ Small ribosomal subunit protein bS21	Acidovorax sp. (strain JS42)	232721	rpsU	Acidovorax sp. (strain JS42)	cellular organisms, Bacteria, Pseudomonadota, Betaproteobacteria, Burkholderiales, Comamonadaceae, Acidovorax, unclassified Acidovorax
metrans_10102_length_381	sp|A1W3P7|RL13_ACISJ Large ribosomal subunit protein uL13	Acidovorax sp. (strain JS42)	232721	rplM	Acidovorax sp. (strain JS42)	cellular organisms, Bacteria, Pseudomonadota, Betaproteobacteria, Burkholderiales, Comamonadaceae, Acidovorax, unclassified Acidovorax
metrans_10703_length_373	sp|A1W2Q5|EFTU1_ACISJ Elongation factor Tu 1	Acidovorax sp. (strain JS42)	232721	tuf1	Acidovorax sp. (strain JS42)	cellular organisms, Bacteria, Pseudomonadota, Betaproteobacteria, Burkholderiales, Comamonadaceae, Acidovorax, unclassified Acidovorax
metrans_10703_length_373	sp|A1WCN6|EFTU2_ACISJ Elongation factor Tu 2	Acidovorax sp. (strain JS42)	232721	tuf2	Acidovorax sp. (strain JS42)	cellular organisms, Bacteria, Pseudomonadota, Betaproteobacteria, Burkholderiales, Comamonadaceae, Acidovorax, unclassified Acidovorax
metrans_12062_length_357	sp|A1W4L7|RS15_ACISJ Small ribosomal subunit protein uS15	Acidovorax sp. (strain JS42)	232721	rpsO	Acidovorax sp. (strain JS42)	cellular organisms, Bacteria, Pseudomonadota, Betaproteobacteria, Burkholderiales, Comamonadaceae, Acidovorax, unclassified Acidovorax
metrans_13511_length_342	sp|A1W917|EFTS_ACISJ Elongation factor Ts	Acidovorax sp. (strain JS42)	232721	tsf	Acidovorax sp. (strain JS42)	cellular organisms, Bacteria, Pseudomonadota, Betaproteobacteria, Burkholderiales, Comamonadaceae, Acidovorax, unclassified Acidovorax
metrans_15291_length_325	sp|A1W582|HFQ_ACISJ RNA-binding protein Hfq	Acidovorax sp. (strain JS42)	232721	hfq	Acidovorax sp. (strain JS42)	cellular organisms, Bacteria, Pseudomonadota, Betaproteobacteria, Burkholderiales, Comamonadaceae, Acidovorax, unclassified Acidovorax
metrans_15842_length_321	sp|A1W320|RL5_ACISJ Large ribosomal subunit protein uL5	Acidovorax sp. (strain JS42)	232721	rplE	Acidovorax sp. (strain JS42)	cellular organisms, Bacteria, Pseudomonadota, Betaproteobacteria, Burkholderiales, Comamonadaceae, Acidovorax, unclassified Acidovorax
metrans_16305_length_317	sp|A1WAR1|RL9_ACISJ Large ribosomal subunit protein bL9	Acidovorax sp. (strain JS42)	232721	rplI	Acidovorax sp. (strain JS42)	cellular organisms, Bacteria, Pseudomonadota, Betaproteobacteria, Burkholderiales, Comamonadaceae, Acidovorax, unclassified Acidovorax
metrans_16445_length_316	sp|A1W331|RS11_ACISJ Small ribosomal subunit protein uS11	Acidovorax sp. (strain JS42)	232721	rpsK	Acidovorax sp. (strain JS42)	cellular organisms, Bacteria, Pseudomonadota, Betaproteobacteria, Burkholderiales, Comamonadaceae, Acidovorax, unclassified Acidovorax
metrans_18222_length_303	sp|A1W320|RL5_ACISJ Large ribosomal subunit protein uL5	Acidovorax sp. (strain JS42)	232721	rplE	Acidovorax sp. (strain JS42)	cellular organisms, Bacteria, Pseudomonadota, Betaproteobacteria, Burkholderiales, Comamonadaceae, Acidovorax, unclassified Acidovorax
metrans_18301_length_302	sp|A1WCN3|RL11_ACISJ Large ribosomal subunit protein uL11	Acidovorax sp. (strain JS42)	232721	rplK	Acidovorax sp. (strain JS42)	cellular organisms, Bacteria, Pseudomonadota, Betaproteobacteria, Burkholderiales, Comamonadaceae, Acidovorax, unclassified Acidovorax
metrans_19283_length_296	sp|A1W2R3|RS3_ACISJ Small ribosomal subunit protein uS3	Acidovorax sp. (strain JS42)	232721	rpsC	Acidovorax sp. (strain JS42)	cellular organisms, Bacteria, Pseudomonadota, Betaproteobacteria, Burkholderiales, Comamonadaceae, Acidovorax, unclassified Acidovorax
metrans_19727_length_293	sp|A1W2T8|ATPE_ACISJ ATP synthase epsilon chain	Acidovorax sp. (strain JS42)	232721	atpC	Acidovorax sp. (strain JS42)	cellular organisms, Bacteria, Pseudomonadota, Betaproteobacteria, Burkholderiales, Comamonadaceae, Acidovorax, unclassified Acidovorax
metrans_23381_length_273	sp|A1W6I6|IF12_ACISJ Translation initiation factor IF-1 2	Acidovorax sp. (strain JS42)	232721	infA2	Acidovorax sp. (strain JS42)	cellular organisms, Bacteria, Pseudomonadota, Betaproteobacteria, Burkholderiales, Comamonadaceae, Acidovorax, unclassified Acidovorax
metrans_23391_length_273	sp|A1W4M3|NUOB_ACISJ NADH-quinone oxidoreductase subunit B	Acidovorax sp. (strain JS42)	232721	nuoB	Acidovorax sp. (strain JS42)	cellular organisms, Bacteria, Pseudomonadota, Betaproteobacteria, Burkholderiales, Comamonadaceae, Acidovorax, unclassified Acidovorax
metrans_23420_length_273	sp|A1WCM9|RPOB_ACISJ DNA-directed RNA polymerase subunit beta	Acidovorax sp. (strain JS42)	232721	rpoB	Acidovorax sp. (strain JS42)	cellular organisms, Bacteria, Pseudomonadota, Betaproteobacteria, Burkholderiales, Comamonadaceae, Acidovorax, unclassified Acidovorax
metrans_24180_length_269	sp|A1WCN0|RL7_ACISJ Large ribosomal subunit protein bL12	Acidovorax sp. (strain JS42)	232721	rplL	Acidovorax sp. (strain JS42)	cellular organisms, Bacteria, Pseudomonadota, Betaproteobacteria, Burkholderiales, Comamonadaceae, Acidovorax, unclassified Acidovorax
metrans_27312_length_256	sp|A1W2T2|ATPL_ACISJ ATP synthase subunit c	Acidovorax sp. (strain JS42)	232721	atpE	Acidovorax sp. (strain JS42)	cellular organisms, Bacteria, Pseudomonadota, Betaproteobacteria, Burkholderiales, Comamonadaceae, Acidovorax, unclassified Acidovorax
metrans_28939_length_250	sp|A1W2Q4|EFG_ACISJ Elongation factor G	Acidovorax sp. (strain JS42)	232721	fusA	Acidovorax sp. (strain JS42)	cellular organisms, Bacteria, Pseudomonadota, Betaproteobacteria, Burkholderiales, Comamonadaceae, Acidovorax, unclassified Acidovorax
metrans_29432_length_248	sp|A1W2T5|ATPA_ACISJ ATP synthase subunit alpha	Acidovorax sp. (strain JS42)	232721	atpA	Acidovorax sp. (strain JS42)	cellular organisms, Bacteria, Pseudomonadota, Betaproteobacteria, Burkholderiales, Comamonadaceae, Acidovorax, unclassified Acidovorax
metrans_29743_length_247	sp|A1W325|RS5_ACISJ Small ribosomal subunit protein uS5	Acidovorax sp. (strain JS42)	232721	rpsE	Acidovorax sp. (strain JS42)	cellular organisms, Bacteria, Pseudomonadota, Betaproteobacteria, Burkholderiales, Comamonadaceae, Acidovorax, unclassified Acidovorax
metrans_31023_length_242	sp|A1W325|RS5_ACISJ Small ribosomal subunit protein uS5	Acidovorax sp. (strain JS42)	232721	rpsE	Acidovorax sp. (strain JS42)	cellular organisms, Bacteria, Pseudomonadota, Betaproteobacteria, Burkholderiales, Comamonadaceae, Acidovorax, unclassified Acidovorax
metrans_34459_length_232	sp|A1W465|SECA_ACISJ Protein translocase subunit SecA	Acidovorax sp. (strain JS42)	232721	secA	Acidovorax sp. (strain JS42)	cellular organisms, Bacteria, Pseudomonadota, Betaproteobacteria, Burkholderiales, Comamonadaceae, Acidovorax, unclassified Acidovorax
metrans_36450_length_226	sp|A1WCB1|ACEK_ACISJ Isocitrate dehydrogenase kinase/phosphatase	Acidovorax sp. (strain JS42)	232721	aceK	Acidovorax sp. (strain JS42)	cellular organisms, Bacteria, Pseudomonadota, Betaproteobacteria, Burkholderiales, Comamonadaceae, Acidovorax, unclassified Acidovorax
metrans_37373_length_224	sp|A1W2T3|ATPF_ACISJ ATP synthase subunit b	Acidovorax sp. (strain JS42)	232721	atpF	Acidovorax sp. (strain JS42)	cellular organisms, Bacteria, Pseudomonadota, Betaproteobacteria, Burkholderiales, Comamonadaceae, Acidovorax, unclassified Acidovorax
metrans_37377_length_224	sp|A1W4L8|PNP_ACISJ Polyribonucleotide nucleotidyltransferase	Acidovorax sp. (strain JS42)	232721	pnp	Acidovorax sp. (strain JS42)	cellular organisms, Bacteria, Pseudomonadota, Betaproteobacteria, Burkholderiales, Comamonadaceae, Acidovorax, unclassified Acidovorax
metrans_38468_length_221	sp|A1W3X4|METK_ACISJ S-adenosylmethionine synthase	Acidovorax sp. (strain JS42)	232721	metK	Acidovorax sp. (strain JS42)	cellular organisms, Bacteria, Pseudomonadota, Betaproteobacteria, Burkholderiales, Comamonadaceae, Acidovorax, unclassified Acidovorax
metrans_42854_length_211	sp|A1W2Q5|EFTU1_ACISJ Elongation factor Tu 1	Acidovorax sp. (strain JS42)	232721	tuf1	Acidovorax sp. (strain JS42)	cellular organisms, Bacteria, Pseudomonadota, Betaproteobacteria, Burkholderiales, Comamonadaceae, Acidovorax, unclassified Acidovorax
metrans_42854_length_211	sp|A1WCN6|EFTU2_ACISJ Elongation factor Tu 2	Acidovorax sp. (strain JS42)	232721	tuf2	Acidovorax sp. (strain JS42)	cellular organisms, Bacteria, Pseudomonadota, Betaproteobacteria, Burkholderiales, Comamonadaceae, Acidovorax, unclassified Acidovorax
metrans_43632_length_209	sp|A1W2Q5|EFTU1_ACISJ Elongation factor Tu 1	Acidovorax sp. (strain JS42)	232721	tuf1	Acidovorax sp. (strain JS42)	cellular organisms, Bacteria, Pseudomonadota, Betaproteobacteria, Burkholderiales, Comamonadaceae, Acidovorax, unclassified Acidovorax
metrans_43632_length_209	sp|A1WCN6|EFTU2_ACISJ Elongation factor Tu 2	Acidovorax sp. (strain JS42)	232721	tuf2	Acidovorax sp. (strain JS42)	cellular organisms, Bacteria, Pseudomonadota, Betaproteobacteria, Burkholderiales, Comamonadaceae, Acidovorax, unclassified Acidovorax
metrans_43866_length_209	sp|A1WAR2|RS18_ACISJ Small ribosomal subunit protein bS18	Acidovorax sp. (strain JS42)	232721	rpsR	Acidovorax sp. (strain JS42)	cellular organisms, Bacteria, Pseudomonadota, Betaproteobacteria, Burkholderiales, Comamonadaceae, Acidovorax, unclassified Acidovorax
metrans_44600_length_208	sp|A1W9K7|MDH_ACISJ Malate dehydrogenase	Acidovorax sp. (strain JS42)	232721	mdh	Acidovorax sp. (strain JS42)	cellular organisms, Bacteria, Pseudomonadota, Betaproteobacteria, Burkholderiales, Comamonadaceae, Acidovorax, unclassified Acidovorax
metrans_45079_length_207	sp|A1W465|SECA_ACISJ Protein translocase subunit SecA	Acidovorax sp. (strain JS42)	232721	secA	Acidovorax sp. (strain JS42)	cellular organisms, Bacteria, Pseudomonadota, Betaproteobacteria, Burkholderiales, Comamonadaceae, Acidovorax, unclassified Acidovorax
metrans_46652_length_204	sp|A1WCM8|RPOC_ACISJ DNA-directed RNA polymerase subunit beta'	Acidovorax sp. (strain JS42)	232721	rpoC	Acidovorax sp. (strain JS42)	cellular organisms, Bacteria, Pseudomonadota, Betaproteobacteria, Burkholderiales, Comamonadaceae, Acidovorax, unclassified Acidovorax
metrans_47095_length_203	sp|A1W9S4|RS21_ACISJ Small ribosomal subunit protein bS21	Acidovorax sp. (strain JS42)	232721	rpsU	Acidovorax sp. (strain JS42)	cellular organisms, Bacteria, Pseudomonadota, Betaproteobacteria, Burkholderiales, Comamonadaceae, Acidovorax, unclassified Acidovorax
metrans_47163_length_203	sp|A1W324|RL18_ACISJ Large ribosomal subunit protein uL18	Acidovorax sp. (strain JS42)	232721	rplR	Acidovorax sp. (strain JS42)	cellular organisms, Bacteria, Pseudomonadota, Betaproteobacteria, Burkholderiales, Comamonadaceae, Acidovorax, unclassified Acidovorax
metrans_47253_length_203	sp|A1WB49|RL19_ACISJ Large ribosomal subunit protein bL19	Acidovorax sp. (strain JS42)	232721	rplS	Acidovorax sp. (strain JS42)	cellular organisms, Bacteria, Pseudomonadota, Betaproteobacteria, Burkholderiales, Comamonadaceae, Acidovorax, unclassified Acidovorax
metrans_47690_length_202	sp|A1WCM8|RPOC_ACISJ DNA-directed RNA polymerase subunit beta'	Acidovorax sp. (strain JS42)	232721	rpoC	Acidovorax sp. (strain JS42)	cellular organisms, Bacteria, Pseudomonadota, Betaproteobacteria, Burkholderiales, Comamonadaceae, Acidovorax, unclassified Acidovorax
metrans_49554_length_199	sp|A1WCM8|RPOC_ACISJ DNA-directed RNA polymerase subunit beta'	Acidovorax sp. (strain JS42)	232721	rpoC	Acidovorax sp. (strain JS42)	cellular organisms, Bacteria, Pseudomonadota, Betaproteobacteria, Burkholderiales, Comamonadaceae, Acidovorax, unclassified Acidovorax
metrans_49901_length_198	sp|A1WAR2|RS18_ACISJ Small ribosomal subunit protein bS18	Acidovorax sp. (strain JS42)	232721	rpsR	Acidovorax sp. (strain JS42)	cellular organisms, Bacteria, Pseudomonadota, Betaproteobacteria, Burkholderiales, Comamonadaceae, Acidovorax, unclassified Acidovorax
metrans_50544_length_197	sp|A1W4M2|NUOA_ACISJ NADH-quinone oxidoreductase subunit A	Acidovorax sp. (strain JS42)	232721	nuoA	Acidovorax sp. (strain JS42)	cellular organisms, Bacteria, Pseudomonadota, Betaproteobacteria, Burkholderiales, Comamonadaceae, Acidovorax, unclassified Acidovorax
metrans_51287_length_196	sp|A1WD26|SUCC_ACISJ Succinate--CoA ligase [ADP-forming] subunit beta	Acidovorax sp. (strain JS42)	232721	sucC	Acidovorax sp. (strain JS42)	cellular organisms, Bacteria, Pseudomonadota, Betaproteobacteria, Burkholderiales, Comamonadaceae, Acidovorax, unclassified Acidovorax
metrans_52488_length_194	sp|A1W3P7|RL13_ACISJ Large ribosomal subunit protein uL13	Acidovorax sp. (strain JS42)	232721	rplM	Acidovorax sp. (strain JS42)	cellular organisms, Bacteria, Pseudomonadota, Betaproteobacteria, Burkholderiales, Comamonadaceae, Acidovorax, unclassified Acidovorax
metrans_54559_length_191	sp|A1W3P0|SAHH_ACISJ Adenosylhomocysteinase	Acidovorax sp. (strain JS42)	232721	ahcY	Acidovorax sp. (strain JS42)	cellular organisms, Bacteria, Pseudomonadota, Betaproteobacteria, Burkholderiales, Comamonadaceae, Acidovorax, unclassified Acidovorax
metrans_54631_length_191	sp|A1W321|RS14_ACISJ Small ribosomal subunit protein uS14	Acidovorax sp. (strain JS42)	232721	rpsN	Acidovorax sp. (strain JS42)	cellular organisms, Bacteria, Pseudomonadota, Betaproteobacteria, Burkholderiales, Comamonadaceae, Acidovorax, unclassified Acidovorax
metrans_56454_length_188	sp|A1W2Q5|EFTU1_ACISJ Elongation factor Tu 1	Acidovorax sp. (strain JS42)	232721	tuf1	Acidovorax sp. (strain JS42)	cellular organisms, Bacteria, Pseudomonadota, Betaproteobacteria, Burkholderiales, Comamonadaceae, Acidovorax, unclassified Acidovorax
metrans_56454_length_188	sp|A1WCN6|EFTU2_ACISJ Elongation factor Tu 2	Acidovorax sp. (strain JS42)	232721	tuf2	Acidovorax sp. (strain JS42)	cellular organisms, Bacteria, Pseudomonadota, Betaproteobacteria, Burkholderiales, Comamonadaceae, Acidovorax, unclassified Acidovorax
metrans_58770_length_185	sp|A1W3P7|RL13_ACISJ Large ribosomal subunit protein uL13	Acidovorax sp. (strain JS42)	232721	rplM	Acidovorax sp. (strain JS42)	cellular organisms, Bacteria, Pseudomonadota, Betaproteobacteria, Burkholderiales, Comamonadaceae, Acidovorax, unclassified Acidovorax
metrans_58969_length_185	sp|A1W578|SYH_ACISJ Histidine--tRNA ligase	Acidovorax sp. (strain JS42)	232721	hisS	Acidovorax sp. (strain JS42)	cellular organisms, Bacteria, Pseudomonadota, Betaproteobacteria, Burkholderiales, Comamonadaceae, Acidovorax, unclassified Acidovorax
metrans_61745_length_181	sp|A1W8I4|RL35_ACISJ Large ribosomal subunit protein bL35	Acidovorax sp. (strain JS42)	232721	rpmI	Acidovorax sp. (strain JS42)	cellular organisms, Bacteria, Pseudomonadota, Betaproteobacteria, Burkholderiales, Comamonadaceae, Acidovorax, unclassified Acidovorax
metrans_62173_length_181	sp|A1W334|RL17_ACISJ Large ribosomal subunit protein bL17	Acidovorax sp. (strain JS42)	232721	rplQ	Acidovorax sp. (strain JS42)	cellular organisms, Bacteria, Pseudomonadota, Betaproteobacteria, Burkholderiales, Comamonadaceae, Acidovorax, unclassified Acidovorax
metrans_62296_length_181	sp|A1W307|UBIA_ACISJ 4-hydroxybenzoate octaprenyltransferase	Acidovorax sp. (strain JS42)	232721	ubiA	Acidovorax sp. (strain JS42)	cellular organisms, Bacteria, Pseudomonadota, Betaproteobacteria, Burkholderiales, Comamonadaceae, Acidovorax, unclassified Acidovorax
metrans_64302_length_178	sp|A1W319|RL24_ACISJ Large ribosomal subunit protein uL24	Acidovorax sp. (strain JS42)	232721	rplX	Acidovorax sp. (strain JS42)	cellular organisms, Bacteria, Pseudomonadota, Betaproteobacteria, Burkholderiales, Comamonadaceae, Acidovorax, unclassified Acidovorax
metrans_64551_length_178	sp|A1W6I6|IF12_ACISJ Translation initiation factor IF-1 2	Acidovorax sp. (strain JS42)	232721	infA2	Acidovorax sp. (strain JS42)	cellular organisms, Bacteria, Pseudomonadota, Betaproteobacteria, Burkholderiales, Comamonadaceae, Acidovorax, unclassified Acidovorax
metrans_64639_length_178	sp|A1W9V0|FLHD_ACISJ Flagellar transcriptional regulator FlhD	Acidovorax sp. (strain JS42)	232721	flhD	Acidovorax sp. (strain JS42)	cellular organisms, Bacteria, Pseudomonadota, Betaproteobacteria, Burkholderiales, Comamonadaceae, Acidovorax, unclassified Acidovorax
metrans_64713_length_178	sp|A1W2T5|ATPA_ACISJ ATP synthase subunit alpha	Acidovorax sp. (strain JS42)	232721	atpA	Acidovorax sp. (strain JS42)	cellular organisms, Bacteria, Pseudomonadota, Betaproteobacteria, Burkholderiales, Comamonadaceae, Acidovorax, unclassified Acidovorax
metrans_65145_length_177	sp|A1WAR4|RS6_ACISJ Small ribosomal subunit protein bS6	Acidovorax sp. (strain JS42)	232721	rpsF	Acidovorax sp. (strain JS42)	cellular organisms, Bacteria, Pseudomonadota, Betaproteobacteria, Burkholderiales, Comamonadaceae, Acidovorax, unclassified Acidovorax
metrans_65961_length_176	sp|A1W8I3|RL20_ACISJ Large ribosomal subunit protein bL20	Acidovorax sp. (strain JS42)	232721	rplT	Acidovorax sp. (strain JS42)	cellular organisms, Bacteria, Pseudomonadota, Betaproteobacteria, Burkholderiales, Comamonadaceae, Acidovorax, unclassified Acidovorax
metrans_66122_length_176	sp|A1W3W8|CH60_ACISJ Chaperonin GroEL	Acidovorax sp. (strain JS42)	232721	groEL	Acidovorax sp. (strain JS42)	cellular organisms, Bacteria, Pseudomonadota, Betaproteobacteria, Burkholderiales, Comamonadaceae, Acidovorax, unclassified Acidovorax
metrans_66815_length_175	sp|A1WDB9|RL34_ACISJ Large ribosomal subunit protein bL34	Acidovorax sp. (strain JS42)	232721	rpmH	Acidovorax sp. (strain JS42)	cellular organisms, Bacteria, Pseudomonadota, Betaproteobacteria, Burkholderiales, Comamonadaceae, Acidovorax, unclassified Acidovorax
metrans_67370_length_175	sp|A1W3P7|RL13_ACISJ Large ribosomal subunit protein uL13	Acidovorax sp. (strain JS42)	232721	rplM	Acidovorax sp. (strain JS42)	cellular organisms, Bacteria, Pseudomonadota, Betaproteobacteria, Burkholderiales, Comamonadaceae, Acidovorax, unclassified Acidovorax
metrans_67526_length_175	sp|A1W2T4|ATPD_ACISJ ATP synthase subunit delta	Acidovorax sp. (strain JS42)	232721	atpH	Acidovorax sp. (strain JS42)	cellular organisms, Bacteria, Pseudomonadota, Betaproteobacteria, Burkholderiales, Comamonadaceae, Acidovorax, unclassified Acidovorax
metrans_68388_length_174	sp|A1W2R3|RS3_ACISJ Small ribosomal subunit protein uS3	Acidovorax sp. (strain JS42)	232721	rpsC	Acidovorax sp. (strain JS42)	cellular organisms, Bacteria, Pseudomonadota, Betaproteobacteria, Burkholderiales, Comamonadaceae, Acidovorax, unclassified Acidovorax
metrans_69189_length_173	sp|A1W2T7|ATPB_ACISJ ATP synthase subunit beta	Acidovorax sp. (strain JS42)	232721	atpD	Acidovorax sp. (strain JS42)	cellular organisms, Bacteria, Pseudomonadota, Betaproteobacteria, Burkholderiales, Comamonadaceae, Acidovorax, unclassified Acidovorax
metrans_69216_length_173	sp|A1WA22|IF13_ACISJ Translation initiation factor IF-1 3	Acidovorax sp. (strain JS42)	232721	infA3	Acidovorax sp. (strain JS42)	cellular organisms, Bacteria, Pseudomonadota, Betaproteobacteria, Burkholderiales, Comamonadaceae, Acidovorax, unclassified Acidovorax
metrans_69233_length_173	sp|A1W2T1|ATP6_ACISJ ATP synthase subunit a	Acidovorax sp. (strain JS42)	232721	atpB	Acidovorax sp. (strain JS42)	cellular organisms, Bacteria, Pseudomonadota, Betaproteobacteria, Burkholderiales, Comamonadaceae, Acidovorax, unclassified Acidovorax
metrans_70083_length_172	sp|A1W3X4|METK_ACISJ S-adenosylmethionine synthase	Acidovorax sp. (strain JS42)	232721	metK	Acidovorax sp. (strain JS42)	cellular organisms, Bacteria, Pseudomonadota, Betaproteobacteria, Burkholderiales, Comamonadaceae, Acidovorax, unclassified Acidovorax
metrans_72057_length_170	sp|A1W895|KAD_ACISJ Adenylate kinase	Acidovorax sp. (strain JS42)	232721	adk	Acidovorax sp. (strain JS42)	cellular organisms, Bacteria, Pseudomonadota, Betaproteobacteria, Burkholderiales, Comamonadaceae, Acidovorax, unclassified Acidovorax
metrans_72730_length_169	sp|A1W2Q5|EFTU1_ACISJ Elongation factor Tu 1	Acidovorax sp. (strain JS42)	232721	tuf1	Acidovorax sp. (strain JS42)	cellular organisms, Bacteria, Pseudomonadota, Betaproteobacteria, Burkholderiales, Comamonadaceae, Acidovorax, unclassified Acidovorax
metrans_72730_length_169	sp|A1WCN6|EFTU2_ACISJ Elongation factor Tu 2	Acidovorax sp. (strain JS42)	232721	tuf2	Acidovorax sp. (strain JS42)	cellular organisms, Bacteria, Pseudomonadota, Betaproteobacteria, Burkholderiales, Comamonadaceae, Acidovorax, unclassified Acidovorax
metrans_74972_length_167	sp|A1W8I4|RL35_ACISJ Large ribosomal subunit protein bL35	Acidovorax sp. (strain JS42)	232721	rpmI	Acidovorax sp. (strain JS42)	cellular organisms, Bacteria, Pseudomonadota, Betaproteobacteria, Burkholderiales, Comamonadaceae, Acidovorax, unclassified Acidovorax
metrans_75153_length_167	sp|A1W5B6|CLPP_ACISJ ATP-dependent Clp protease proteolytic subunit	Acidovorax sp. (strain JS42)	232721	clpP	Acidovorax sp. (strain JS42)	cellular organisms, Bacteria, Pseudomonadota, Betaproteobacteria, Burkholderiales, Comamonadaceae, Acidovorax, unclassified Acidovorax
metrans_76414_length_166	sp|A1W2Q5|EFTU1_ACISJ Elongation factor Tu 1	Acidovorax sp. (strain JS42)	232721	tuf1	Acidovorax sp. (strain JS42)	cellular organisms, Bacteria, Pseudomonadota, Betaproteobacteria, Burkholderiales, Comamonadaceae, Acidovorax, unclassified Acidovorax
metrans_76414_length_166	sp|A1WCN6|EFTU2_ACISJ Elongation factor Tu 2	Acidovorax sp. (strain JS42)	232721	tuf2	Acidovorax sp. (strain JS42)	cellular organisms, Bacteria, Pseudomonadota, Betaproteobacteria, Burkholderiales, Comamonadaceae, Acidovorax, unclassified Acidovorax
metrans_76543_length_166	sp|A1W2Q2|RS12_ACISJ Small ribosomal subunit protein uS12	Acidovorax sp. (strain JS42)	232721	rpsL	Acidovorax sp. (strain JS42)	cellular organisms, Bacteria, Pseudomonadota, Betaproteobacteria, Burkholderiales, Comamonadaceae, Acidovorax, unclassified Acidovorax
metrans_76973_length_165	sp|A1W6T4|ILVC_ACISJ Ketol-acid reductoisomerase (NADP(+))	Acidovorax sp. (strain JS42)	232721	ilvC	Acidovorax sp. (strain JS42)	cellular organisms, Bacteria, Pseudomonadota, Betaproteobacteria, Burkholderiales, Comamonadaceae, Acidovorax, unclassified Acidovorax
metrans_78635_length_164	sp|A1W2T2|ATPL_ACISJ ATP synthase subunit c	Acidovorax sp. (strain JS42)	232721	atpE	Acidovorax sp. (strain JS42)	cellular organisms, Bacteria, Pseudomonadota, Betaproteobacteria, Burkholderiales, Comamonadaceae, Acidovorax, unclassified Acidovorax
metrans_81087_length_163	sp|A1W4A8|RL21_ACISJ Large ribosomal subunit protein bL21	Acidovorax sp. (strain JS42)	232721	rplU	Acidovorax sp. (strain JS42)	cellular organisms, Bacteria, Pseudomonadota, Betaproteobacteria, Burkholderiales, Comamonadaceae, Acidovorax, unclassified Acidovorax
metrans_81241_length_163	sp|A1W2T5|ATPA_ACISJ ATP synthase subunit alpha	Acidovorax sp. (strain JS42)	232721	atpA	Acidovorax sp. (strain JS42)	cellular organisms, Bacteria, Pseudomonadota, Betaproteobacteria, Burkholderiales, Comamonadaceae, Acidovorax, unclassified Acidovorax
metrans_81457_length_162	sp|A1W2T2|ATPL_ACISJ ATP synthase subunit c	Acidovorax sp. (strain JS42)	232721	atpE	Acidovorax sp. (strain JS42)	cellular organisms, Bacteria, Pseudomonadota, Betaproteobacteria, Burkholderiales, Comamonadaceae, Acidovorax, unclassified Acidovorax
metrans_82095_length_162	sp|A1W331|RS11_ACISJ Small ribosomal subunit protein uS11	Acidovorax sp. (strain JS42)	232721	rpsK	Acidovorax sp. (strain JS42)	cellular organisms, Bacteria, Pseudomonadota, Betaproteobacteria, Burkholderiales, Comamonadaceae, Acidovorax, unclassified Acidovorax
metrans_82194_length_162	sp|A1W6H4|AROC_ACISJ Chorismate synthase	Acidovorax sp. (strain JS42)	232721	aroC	Acidovorax sp. (strain JS42)	cellular organisms, Bacteria, Pseudomonadota, Betaproteobacteria, Burkholderiales, Comamonadaceae, Acidovorax, unclassified Acidovorax
metrans_84255_length_161	sp|A1W9K7|MDH_ACISJ Malate dehydrogenase	Acidovorax sp. (strain JS42)	232721	mdh	Acidovorax sp. (strain JS42)	cellular organisms, Bacteria, Pseudomonadota, Betaproteobacteria, Burkholderiales, Comamonadaceae, Acidovorax, unclassified Acidovorax
metrans_84419_length_161	sp|A1WCM8|RPOC_ACISJ DNA-directed RNA polymerase subunit beta'	Acidovorax sp. (strain JS42)	232721	rpoC	Acidovorax sp. (strain JS42)	cellular organisms, Bacteria, Pseudomonadota, Betaproteobacteria, Burkholderiales, Comamonadaceae, Acidovorax, unclassified Acidovorax
metrans_84630_length_161	sp|A1W2T5|ATPA_ACISJ ATP synthase subunit alpha	Acidovorax sp. (strain JS42)	232721	atpA	Acidovorax sp. (strain JS42)	cellular organisms, Bacteria, Pseudomonadota, Betaproteobacteria, Burkholderiales, Comamonadaceae, Acidovorax, unclassified Acidovorax
metrans_85232_length_160	sp|A1WCB1|ACEK_ACISJ Isocitrate dehydrogenase kinase/phosphatase	Acidovorax sp. (strain JS42)	232721	aceK	Acidovorax sp. (strain JS42)	cellular organisms, Bacteria, Pseudomonadota, Betaproteobacteria, Burkholderiales, Comamonadaceae, Acidovorax, unclassified Acidovorax
metrans_85773_length_160	sp|A1WCQ6|HPRK_ACISJ HPr kinase/phosphorylase	Acidovorax sp. (strain JS42)	232721	hprK	Acidovorax sp. (strain JS42)	cellular organisms, Bacteria, Pseudomonadota, Betaproteobacteria, Burkholderiales, Comamonadaceae, Acidovorax, unclassified Acidovorax
metrans_87764_length_159	sp|A1W918|RS2_ACISJ Small ribosomal subunit protein uS2	Acidovorax sp. (strain JS42)	232721	rpsB	Acidovorax sp. (strain JS42)	cellular organisms, Bacteria, Pseudomonadota, Betaproteobacteria, Burkholderiales, Comamonadaceae, Acidovorax, unclassified Acidovorax
metrans_90133_length_157	sp|A1W331|RS11_ACISJ Small ribosomal subunit protein uS11	Acidovorax sp. (strain JS42)	232721	rpsK	Acidovorax sp. (strain JS42)	cellular organisms, Bacteria, Pseudomonadota, Betaproteobacteria, Burkholderiales, Comamonadaceae, Acidovorax, unclassified Acidovorax
metrans_90486_length_157	sp|A1W6T4|ILVC_ACISJ Ketol-acid reductoisomerase (NADP(+))	Acidovorax sp. (strain JS42)	232721	ilvC	Acidovorax sp. (strain JS42)	cellular organisms, Bacteria, Pseudomonadota, Betaproteobacteria, Burkholderiales, Comamonadaceae, Acidovorax, unclassified Acidovorax
metrans_90517_length_157	sp|A1W2T5|ATPA_ACISJ ATP synthase subunit alpha	Acidovorax sp. (strain JS42)	232721	atpA	Acidovorax sp. (strain JS42)	cellular organisms, Bacteria, Pseudomonadota, Betaproteobacteria, Burkholderiales, Comamonadaceae, Acidovorax, unclassified Acidovorax
metrans_91192_length_157	sp|A1W8I2|SYFA_ACISJ Phenylalanine--tRNA ligase alpha subunit	Acidovorax sp. (strain JS42)	232721	pheS	Acidovorax sp. (strain JS42)	cellular organisms, Bacteria, Pseudomonadota, Betaproteobacteria, Burkholderiales, Comamonadaceae, Acidovorax, unclassified Acidovorax
metrans_91357_length_156	sp|A1WAX5|ACP_ACISJ Acyl carrier protein	Acidovorax sp. (strain JS42)	232721	acpP	Acidovorax sp. (strain JS42)	cellular organisms, Bacteria, Pseudomonadota, Betaproteobacteria, Burkholderiales, Comamonadaceae, Acidovorax, unclassified Acidovorax
metrans_92320_length_156	sp|A1W4D7|UBIB_ACISJ Probable protein kinase UbiB	Acidovorax sp. (strain JS42)	232721	ubiB	Acidovorax sp. (strain JS42)	cellular organisms, Bacteria, Pseudomonadota, Betaproteobacteria, Burkholderiales, Comamonadaceae, Acidovorax, unclassified Acidovorax
metrans_92618_length_156	sp|A1WCP4|PROA_ACISJ Gamma-glutamyl phosphate reductase	Acidovorax sp. (strain JS42)	232721	proA	Acidovorax sp. (strain JS42)	cellular organisms, Bacteria, Pseudomonadota, Betaproteobacteria, Burkholderiales, Comamonadaceae, Acidovorax, unclassified Acidovorax
metrans_94354_length_155	sp|A1W2T5|ATPA_ACISJ ATP synthase subunit alpha	Acidovorax sp. (strain JS42)	232721	atpA	Acidovorax sp. (strain JS42)	cellular organisms, Bacteria, Pseudomonadota, Betaproteobacteria, Burkholderiales, Comamonadaceae, Acidovorax, unclassified Acidovorax
metrans_95609_length_154	sp|A1W331|RS11_ACISJ Small ribosomal subunit protein uS11	Acidovorax sp. (strain JS42)	232721	rpsK	Acidovorax sp. (strain JS42)	cellular organisms, Bacteria, Pseudomonadota, Betaproteobacteria, Burkholderiales, Comamonadaceae, Acidovorax, unclassified Acidovorax
metrans_95705_length_154	sp|A1W325|RS5_ACISJ Small ribosomal subunit protein uS5	Acidovorax sp. (strain JS42)	232721	rpsE	Acidovorax sp. (strain JS42)	cellular organisms, Bacteria, Pseudomonadota, Betaproteobacteria, Burkholderiales, Comamonadaceae, Acidovorax, unclassified Acidovorax
metrans_97984_length_153	sp|A1W3R6|IF11_ACISJ Translation initiation factor IF-1 1	Acidovorax sp. (strain JS42)	232721	infA1	Acidovorax sp. (strain JS42)	cellular organisms, Bacteria, Pseudomonadota, Betaproteobacteria, Burkholderiales, Comamonadaceae, Acidovorax, unclassified Acidovorax
metrans_98987_length_152	sp|A1W3P7|RL13_ACISJ Large ribosomal subunit protein uL13	Acidovorax sp. (strain JS42)	232721	rplM	Acidovorax sp. (strain JS42)	cellular organisms, Bacteria, Pseudomonadota, Betaproteobacteria, Burkholderiales, Comamonadaceae, Acidovorax, unclassified Acidovorax
metrans_99061_length_152	sp|A1W2T5|ATPA_ACISJ ATP synthase subunit alpha	Acidovorax sp. (strain JS42)	232721	atpA	Acidovorax sp. (strain JS42)	cellular organisms, Bacteria, Pseudomonadota, Betaproteobacteria, Burkholderiales, Comamonadaceae, Acidovorax, unclassified Acidovorax
metrans_99436_length_152	sp|A1W323|RL6_ACISJ Large ribosomal subunit protein uL6	Acidovorax sp. (strain JS42)	232721	rplF	Acidovorax sp. (strain JS42)	cellular organisms, Bacteria, Pseudomonadota, Betaproteobacteria, Burkholderiales, Comamonadaceae, Acidovorax, unclassified Acidovorax
metrans_101088_length_151	sp|A1WBJ0|SECB_ACISJ Protein-export protein SecB	Acidovorax sp. (strain JS42)	232721	secB	Acidovorax sp. (strain JS42)	cellular organisms, Bacteria, Pseudomonadota, Betaproteobacteria, Burkholderiales, Comamonadaceae, Acidovorax, unclassified Acidovorax
metrans_101517_length_151	sp|A1W4M3|NUOB_ACISJ NADH-quinone oxidoreductase subunit B	Acidovorax sp. (strain JS42)	232721	nuoB	Acidovorax sp. (strain JS42)	cellular organisms, Bacteria, Pseudomonadota, Betaproteobacteria, Burkholderiales, Comamonadaceae, Acidovorax, unclassified Acidovorax
metrans_102838_length_150	sp|A1WDB9|RL34_ACISJ Large ribosomal subunit protein bL34	Acidovorax sp. (strain JS42)	232721	rpmH	Acidovorax sp. (strain JS42)	cellular organisms, Bacteria, Pseudomonadota, Betaproteobacteria, Burkholderiales, Comamonadaceae, Acidovorax, unclassified Acidovorax
metrans_102997_length_150	sp|A1WAR2|RS18_ACISJ Small ribosomal subunit protein bS18	Acidovorax sp. (strain JS42)	232721	rpsR	Acidovorax sp. (strain JS42)	cellular organisms, Bacteria, Pseudomonadota, Betaproteobacteria, Burkholderiales, Comamonadaceae, Acidovorax, unclassified Acidovorax
metrans_104137_length_149	sp|A1W2Q6|RS10_ACISJ Small ribosomal subunit protein uS10	Acidovorax sp. (strain JS42)	232721	rpsJ	Acidovorax sp. (strain JS42)	cellular organisms, Bacteria, Pseudomonadota, Betaproteobacteria, Burkholderiales, Comamonadaceae, Acidovorax, unclassified Acidovorax
metrans_105472_length_148	sp|A1WAY0|RL32_ACISJ Large ribosomal subunit protein bL32	Acidovorax sp. (strain JS42)	232721	rpmF	Acidovorax sp. (strain JS42)	cellular organisms, Bacteria, Pseudomonadota, Betaproteobacteria, Burkholderiales, Comamonadaceae, Acidovorax, unclassified Acidovorax
metrans_105538_length_148	sp|A1WCM9|RPOB_ACISJ DNA-directed RNA polymerase subunit beta	Acidovorax sp. (strain JS42)	232721	rpoB	Acidovorax sp. (strain JS42)	cellular organisms, Bacteria, Pseudomonadota, Betaproteobacteria, Burkholderiales, Comamonadaceae, Acidovorax, unclassified Acidovorax
metrans_106946_length_147	sp|A1W331|RS11_ACISJ Small ribosomal subunit protein uS11	Acidovorax sp. (strain JS42)	232721	rpsK	Acidovorax sp. (strain JS42)	cellular organisms, Bacteria, Pseudomonadota, Betaproteobacteria, Burkholderiales, Comamonadaceae, Acidovorax, unclassified Acidovorax
metrans_107391_length_146	sp|A1W4R1|ENO_ACISJ Enolase	Acidovorax sp. (strain JS42)	232721	eno	Acidovorax sp. (strain JS42)	cellular organisms, Bacteria, Pseudomonadota, Betaproteobacteria, Burkholderiales, Comamonadaceae, Acidovorax, unclassified Acidovorax
metrans_107619_length_146	sp|A1W3P8|RS9_ACISJ Small ribosomal subunit protein uS9	Acidovorax sp. (strain JS42)	232721	rpsI	Acidovorax sp. (strain JS42)	cellular organisms, Bacteria, Pseudomonadota, Betaproteobacteria, Burkholderiales, Comamonadaceae, Acidovorax, unclassified Acidovorax
metrans_108117_length_146	sp|A1WAX5|ACP_ACISJ Acyl carrier protein	Acidovorax sp. (strain JS42)	232721	acpP	Acidovorax sp. (strain JS42)	cellular organisms, Bacteria, Pseudomonadota, Betaproteobacteria, Burkholderiales, Comamonadaceae, Acidovorax, unclassified Acidovorax
metrans_108155_length_146	sp|A1WAR6|DNAK_ACISJ Chaperone protein DnaK	Acidovorax sp. (strain JS42)	232721	dnaK	Acidovorax sp. (strain JS42)	cellular organisms, Bacteria, Pseudomonadota, Betaproteobacteria, Burkholderiales, Comamonadaceae, Acidovorax, unclassified Acidovorax
metrans_108294_length_146	sp|A1W574|RLMN_ACISJ Dual-specificity RNA methyltransferase RlmN	Acidovorax sp. (strain JS42)	232721	rlmN	Acidovorax sp. (strain JS42)	cellular organisms, Bacteria, Pseudomonadota, Betaproteobacteria, Burkholderiales, Comamonadaceae, Acidovorax, unclassified Acidovorax
metrans_108733_length_145	sp|A1W319|RL24_ACISJ Large ribosomal subunit protein uL24	Acidovorax sp. (strain JS42)	232721	rplX	Acidovorax sp. (strain JS42)	cellular organisms, Bacteria, Pseudomonadota, Betaproteobacteria, Burkholderiales, Comamonadaceae, Acidovorax, unclassified Acidovorax
metrans_111105_length_144	sp|A1W3W8|CH60_ACISJ Chaperonin GroEL	Acidovorax sp. (strain JS42)	232721	groEL	Acidovorax sp. (strain JS42)	cellular organisms, Bacteria, Pseudomonadota, Betaproteobacteria, Burkholderiales, Comamonadaceae, Acidovorax, unclassified Acidovorax
metrans_113136_length_142	sp|A1W2Q6|RS10_ACISJ Small ribosomal subunit protein uS10	Acidovorax sp. (strain JS42)	232721	rpsJ	Acidovorax sp. (strain JS42)	cellular organisms, Bacteria, Pseudomonadota, Betaproteobacteria, Burkholderiales, Comamonadaceae, Acidovorax, unclassified Acidovorax
metrans_113836_length_142	sp|A1W2Q2|RS12_ACISJ Small ribosomal subunit protein uS12	Acidovorax sp. (strain JS42)	232721	rpsL	Acidovorax sp. (strain JS42)	cellular organisms, Bacteria, Pseudomonadota, Betaproteobacteria, Burkholderiales, Comamonadaceae, Acidovorax, unclassified Acidovorax
metrans_114009_length_142	sp|A1W2T5|ATPA_ACISJ ATP synthase subunit alpha	Acidovorax sp. (strain JS42)	232721	atpA	Acidovorax sp. (strain JS42)	cellular organisms, Bacteria, Pseudomonadota, Betaproteobacteria, Burkholderiales, Comamonadaceae, Acidovorax, unclassified Acidovorax
metrans_114104_length_142	sp|A1W334|RL17_ACISJ Large ribosomal subunit protein bL17	Acidovorax sp. (strain JS42)	232721	rplQ	Acidovorax sp. (strain JS42)	cellular organisms, Bacteria, Pseudomonadota, Betaproteobacteria, Burkholderiales, Comamonadaceae, Acidovorax, unclassified Acidovorax
metrans_115626_length_141	sp|A1W4N0|NUOI_ACISJ NADH-quinone oxidoreductase subunit I	Acidovorax sp. (strain JS42)	232721	nuoI	Acidovorax sp. (strain JS42)	cellular organisms, Bacteria, Pseudomonadota, Betaproteobacteria, Burkholderiales, Comamonadaceae, Acidovorax, unclassified Acidovorax
metrans_115685_length_141	sp|A1W3W8|CH60_ACISJ Chaperonin GroEL	Acidovorax sp. (strain JS42)	232721	groEL	Acidovorax sp. (strain JS42)	cellular organisms, Bacteria, Pseudomonadota, Betaproteobacteria, Burkholderiales, Comamonadaceae, Acidovorax, unclassified Acidovorax
metrans_116297_length_140	sp|A1W8I3|RL20_ACISJ Large ribosomal subunit protein bL20	Acidovorax sp. (strain JS42)	232721	rplT	Acidovorax sp. (strain JS42)	cellular organisms, Bacteria, Pseudomonadota, Betaproteobacteria, Burkholderiales, Comamonadaceae, Acidovorax, unclassified Acidovorax
metrans_116515_length_140	sp|A1W3F2|SYGA_ACISJ Glycine--tRNA ligase alpha subunit	Acidovorax sp. (strain JS42)	232721	glyQ	Acidovorax sp. (strain JS42)	cellular organisms, Bacteria, Pseudomonadota, Betaproteobacteria, Burkholderiales, Comamonadaceae, Acidovorax, unclassified Acidovorax
metrans_116797_length_140	sp|A1W2T8|ATPE_ACISJ ATP synthase epsilon chain	Acidovorax sp. (strain JS42)	232721	atpC	Acidovorax sp. (strain JS42)	cellular organisms, Bacteria, Pseudomonadota, Betaproteobacteria, Burkholderiales, Comamonadaceae, Acidovorax, unclassified Acidovorax
metrans_120078_length_138	sp|A1W3Q0|ERPA_ACISJ Putative iron-sulfur cluster insertion protein ErpA	Acidovorax sp. (strain JS42)	232721	erpA	Acidovorax sp. (strain JS42)	cellular organisms, Bacteria, Pseudomonadota, Betaproteobacteria, Burkholderiales, Comamonadaceae, Acidovorax, unclassified Acidovorax
metrans_121532_length_137	sp|A1W4H2|HRCA_ACISJ Heat-inducible transcription repressor HrcA	Acidovorax sp. (strain JS42)	232721	hrcA	Acidovorax sp. (strain JS42)	cellular organisms, Bacteria, Pseudomonadota, Betaproteobacteria, Burkholderiales, Comamonadaceae, Acidovorax, unclassified Acidovorax
metrans_121900_length_137	sp|A1W208|RSMG_ACISJ Ribosomal RNA small subunit methyltransferase G	Acidovorax sp. (strain JS42)	232721	rsmG	Acidovorax sp. (strain JS42)	cellular organisms, Bacteria, Pseudomonadota, Betaproteobacteria, Burkholderiales, Comamonadaceae, Acidovorax, unclassified Acidovorax
metrans_122004_length_137	sp|A1W3X4|METK_ACISJ S-adenosylmethionine synthase	Acidovorax sp. (strain JS42)	232721	metK	Acidovorax sp. (strain JS42)	cellular organisms, Bacteria, Pseudomonadota, Betaproteobacteria, Burkholderiales, Comamonadaceae, Acidovorax, unclassified Acidovorax
metrans_122067_length_137	sp|A1W4R3|PYRG_ACISJ CTP synthase	Acidovorax sp. (strain JS42)	232721	pyrG	Acidovorax sp. (strain JS42)	cellular organisms, Bacteria, Pseudomonadota, Betaproteobacteria, Burkholderiales, Comamonadaceae, Acidovorax, unclassified Acidovorax
metrans_123392_length_136	sp|A1WC11|MURE_ACISJ UDP-N-acetylmuramoyl-L-alanyl-D-glutamate--2,6-diaminopimelate ligase	Acidovorax sp. (strain JS42)	232721	murE	Acidovorax sp. (strain JS42)	cellular organisms, Bacteria, Pseudomonadota, Betaproteobacteria, Burkholderiales, Comamonadaceae, Acidovorax, unclassified Acidovorax
metrans_124444_length_135	sp|A1W2Q5|EFTU1_ACISJ Elongation factor Tu 1	Acidovorax sp. (strain JS42)	232721	tuf1	Acidovorax sp. (strain JS42)	cellular organisms, Bacteria, Pseudomonadota, Betaproteobacteria, Burkholderiales, Comamonadaceae, Acidovorax, unclassified Acidovorax
metrans_124444_length_135	sp|A1WCN6|EFTU2_ACISJ Elongation factor Tu 2	Acidovorax sp. (strain JS42)	232721	tuf2	Acidovorax sp. (strain JS42)	cellular organisms, Bacteria, Pseudomonadota, Betaproteobacteria, Burkholderiales, Comamonadaceae, Acidovorax, unclassified Acidovorax
metrans_124703_length_135	sp|A1WBJ0|SECB_ACISJ Protein-export protein SecB	Acidovorax sp. (strain JS42)	232721	secB	Acidovorax sp. (strain JS42)	cellular organisms, Bacteria, Pseudomonadota, Betaproteobacteria, Burkholderiales, Comamonadaceae, Acidovorax, unclassified Acidovorax
metrans_125245_length_135	sp|A1W6I6|IF12_ACISJ Translation initiation factor IF-1 2	Acidovorax sp. (strain JS42)	232721	infA2	Acidovorax sp. (strain JS42)	cellular organisms, Bacteria, Pseudomonadota, Betaproteobacteria, Burkholderiales, Comamonadaceae, Acidovorax, unclassified Acidovorax
metrans_126080_length_134	sp|A1W2Q6|RS10_ACISJ Small ribosomal subunit protein uS10	Acidovorax sp. (strain JS42)	232721	rpsJ	Acidovorax sp. (strain JS42)	cellular organisms, Bacteria, Pseudomonadota, Betaproteobacteria, Burkholderiales, Comamonadaceae, Acidovorax, unclassified Acidovorax
metrans_129727_length_132	sp|A1W2T5|ATPA_ACISJ ATP synthase subunit alpha	Acidovorax sp. (strain JS42)	232721	atpA	Acidovorax sp. (strain JS42)	cellular organisms, Bacteria, Pseudomonadota, Betaproteobacteria, Burkholderiales, Comamonadaceae, Acidovorax, unclassified Acidovorax
metrans_3268_length_551	sp|B7ICG5|ALLC_ACIB5 Probable allantoicase	Acinetobacter baumannii (strain AB0057)	480119	alc	Acinetobacter baumannii (strain AB0057)	cellular organisms, Bacteria, Pseudomonadota, Gammaproteobacteria, Moraxellales, Moraxellaceae, Acinetobacter, Acinetobacter calcoaceticus/baumannii complex, Acinetobacter baumannii
metrans_11431_length_364	sp|B7I1W4|ATPB_ACIB5 ATP synthase subunit beta	Acinetobacter baumannii (strain AB0057)	480119	atpD	Acinetobacter baumannii (strain AB0057)	cellular organisms, Bacteria, Pseudomonadota, Gammaproteobacteria, Moraxellales, Moraxellaceae, Acinetobacter, Acinetobacter calcoaceticus/baumannii complex, Acinetobacter baumannii
metrans_82377_length_162	sp|B7I2K7|RS21_ACIB5 Small ribosomal subunit protein bS21	Acinetobacter baumannii (strain AB0057)	480119	rpsU	Acinetobacter baumannii (strain AB0057)	cellular organisms, Bacteria, Pseudomonadota, Gammaproteobacteria, Moraxellales, Moraxellaceae, Acinetobacter, Acinetobacter calcoaceticus/baumannii complex, Acinetobacter baumannii
metrans_97093_length_153	sp|B7I7S1|EFG_ACIB5 Elongation factor G	Acinetobacter baumannii (strain AB0057)	480119	fusA	Acinetobacter baumannii (strain AB0057)	cellular organisms, Bacteria, Pseudomonadota, Gammaproteobacteria, Moraxellales, Moraxellaceae, Acinetobacter, Acinetobacter calcoaceticus/baumannii complex, Acinetobacter baumannii
metrans_110281_length_144	sp|B7I526|UNG_ACIB5 Uracil-DNA glycosylase	Acinetobacter baumannii (strain AB0057)	480119	ung	Acinetobacter baumannii (strain AB0057)	cellular organisms, Bacteria, Pseudomonadota, Gammaproteobacteria, Moraxellales, Moraxellaceae, Acinetobacter, Acinetobacter calcoaceticus/baumannii complex, Acinetobacter baumannii
metrans_111823_length_143	sp|B7I358|RL10_ACIB5 Large ribosomal subunit protein uL10	Acinetobacter baumannii (strain AB0057)	480119	rplJ	Acinetobacter baumannii (strain AB0057)	cellular organisms, Bacteria, Pseudomonadota, Gammaproteobacteria, Moraxellales, Moraxellaceae, Acinetobacter, Acinetobacter calcoaceticus/baumannii complex, Acinetobacter baumannii
metrans_111957_length_143	sp|B7I5Q3|ISCS_ACIB5 Cysteine desulfurase IscS	Acinetobacter baumannii (strain AB0057)	480119	iscS	Acinetobacter baumannii (strain AB0057)	cellular organisms, Bacteria, Pseudomonadota, Gammaproteobacteria, Moraxellales, Moraxellaceae, Acinetobacter, Acinetobacter calcoaceticus/baumannii complex, Acinetobacter baumannii
metrans_112062_length_143	sp|B7IA26|RS14_ACIB5 Small ribosomal subunit protein uS14	Acinetobacter baumannii (strain AB0057)	480119	rpsN	Acinetobacter baumannii (strain AB0057)	cellular organisms, Bacteria, Pseudomonadota, Gammaproteobacteria, Moraxellales, Moraxellaceae, Acinetobacter, Acinetobacter calcoaceticus/baumannii complex, Acinetobacter baumannii
metrans_125055_length_135	sp|B7I5Q3|ISCS_ACIB5 Cysteine desulfurase IscS	Acinetobacter baumannii (strain AB0057)	480119	iscS	Acinetobacter baumannii (strain AB0057)	cellular organisms, Bacteria, Pseudomonadota, Gammaproteobacteria, Moraxellales, Moraxellaceae, Acinetobacter, Acinetobacter calcoaceticus/baumannii complex, Acinetobacter baumannii
metrans_3268_length_551	sp|B7GV54|ALLC_ACIB3 Probable allantoicase	Acinetobacter baumannii (strain AB307-0294)	557600	alc	Acinetobacter baumannii (strain AB307-0294)	cellular organisms, Bacteria, Pseudomonadota, Gammaproteobacteria, Moraxellales, Moraxellaceae, Acinetobacter, Acinetobacter calcoaceticus/baumannii complex, Acinetobacter baumannii
metrans_11431_length_364	sp|B7H294|ATPB_ACIB3 ATP synthase subunit beta	Acinetobacter baumannii (strain AB307-0294)	557600	atpD	Acinetobacter baumannii (strain AB307-0294)	cellular organisms, Bacteria, Pseudomonadota, Gammaproteobacteria, Moraxellales, Moraxellaceae, Acinetobacter, Acinetobacter calcoaceticus/baumannii complex, Acinetobacter baumannii
metrans_42760_length_211	sp|B7GXS7|LON_ACIB3 Lon protease	Acinetobacter baumannii (strain AB307-0294)	557600	lon	Acinetobacter baumannii (strain AB307-0294)	cellular organisms, Bacteria, Pseudomonadota, Gammaproteobacteria, Moraxellales, Moraxellaceae, Acinetobacter, Acinetobacter calcoaceticus/baumannii complex, Acinetobacter baumannii
metrans_82377_length_162	sp|B7H0A6|RS21_ACIB3 Small ribosomal subunit protein bS21	Acinetobacter baumannii (strain AB307-0294)	557600	rpsU	Acinetobacter baumannii (strain AB307-0294)	cellular organisms, Bacteria, Pseudomonadota, Gammaproteobacteria, Moraxellales, Moraxellaceae, Acinetobacter, Acinetobacter calcoaceticus/baumannii complex, Acinetobacter baumannii
metrans_82727_length_162	sp|B7GXS7|LON_ACIB3 Lon protease	Acinetobacter baumannii (strain AB307-0294)	557600	lon	Acinetobacter baumannii (strain AB307-0294)	cellular organisms, Bacteria, Pseudomonadota, Gammaproteobacteria, Moraxellales, Moraxellaceae, Acinetobacter, Acinetobacter calcoaceticus/baumannii complex, Acinetobacter baumannii
metrans_97093_length_153	sp|B7GYM8|EFG_ACIB3 Elongation factor G	Acinetobacter baumannii (strain AB307-0294)	557600	fusA	Acinetobacter baumannii (strain AB307-0294)	cellular organisms, Bacteria, Pseudomonadota, Gammaproteobacteria, Moraxellales, Moraxellaceae, Acinetobacter, Acinetobacter calcoaceticus/baumannii complex, Acinetobacter baumannii
metrans_110281_length_144	sp|B7H3L4|UNG_ACIB3 Uracil-DNA glycosylase	Acinetobacter baumannii (strain AB307-0294)	557600	ung	Acinetobacter baumannii (strain AB307-0294)	cellular organisms, Bacteria, Pseudomonadota, Gammaproteobacteria, Moraxellales, Moraxellaceae, Acinetobacter, Acinetobacter calcoaceticus/baumannii complex, Acinetobacter baumannii
metrans_111823_length_143	sp|B7H1K0|RL10_ACIB3 Large ribosomal subunit protein uL10	Acinetobacter baumannii (strain AB307-0294)	557600	rplJ	Acinetobacter baumannii (strain AB307-0294)	cellular organisms, Bacteria, Pseudomonadota, Gammaproteobacteria, Moraxellales, Moraxellaceae, Acinetobacter, Acinetobacter calcoaceticus/baumannii complex, Acinetobacter baumannii
metrans_111957_length_143	sp|B7H3H0|ISCS_ACIB3 Cysteine desulfurase IscS	Acinetobacter baumannii (strain AB307-0294)	557600	iscS	Acinetobacter baumannii (strain AB307-0294)	cellular organisms, Bacteria, Pseudomonadota, Gammaproteobacteria, Moraxellales, Moraxellaceae, Acinetobacter, Acinetobacter calcoaceticus/baumannii complex, Acinetobacter baumannii
metrans_112062_length_143	sp|B7GW15|RS14_ACIB3 Small ribosomal subunit protein uS14	Acinetobacter baumannii (strain AB307-0294)	557600	rpsN	Acinetobacter baumannii (strain AB307-0294)	cellular organisms, Bacteria, Pseudomonadota, Gammaproteobacteria, Moraxellales, Moraxellaceae, Acinetobacter, Acinetobacter calcoaceticus/baumannii complex, Acinetobacter baumannii
metrans_125055_length_135	sp|B7H3H0|ISCS_ACIB3 Cysteine desulfurase IscS	Acinetobacter baumannii (strain AB307-0294)	557600	iscS	Acinetobacter baumannii (strain AB307-0294)	cellular organisms, Bacteria, Pseudomonadota, Gammaproteobacteria, Moraxellales, Moraxellaceae, Acinetobacter, Acinetobacter calcoaceticus/baumannii complex, Acinetobacter baumannii
metrans_3268_length_551	sp|B2I1L5|ALLC_ACIBC Probable allantoicase	Acinetobacter baumannii (strain ACICU)	405416	alc	Acinetobacter baumannii (strain ACICU)	cellular organisms, Bacteria, Pseudomonadota, Gammaproteobacteria, Moraxellales, Moraxellaceae, Acinetobacter, Acinetobacter calcoaceticus/baumannii complex, Acinetobacter baumannii
metrans_11431_length_364	sp|B2I102|ATPB_ACIBC ATP synthase subunit beta	Acinetobacter baumannii (strain ACICU)	405416	atpD	Acinetobacter baumannii (strain ACICU)	cellular organisms, Bacteria, Pseudomonadota, Gammaproteobacteria, Moraxellales, Moraxellaceae, Acinetobacter, Acinetobacter calcoaceticus/baumannii complex, Acinetobacter baumannii
metrans_97093_length_153	sp|B2HUQ4|EFG_ACIBC Elongation factor G	Acinetobacter baumannii (strain ACICU)	405416	fusA	Acinetobacter baumannii (strain ACICU)	cellular organisms, Bacteria, Pseudomonadota, Gammaproteobacteria, Moraxellales, Moraxellaceae, Acinetobacter, Acinetobacter calcoaceticus/baumannii complex, Acinetobacter baumannii
metrans_110281_length_144	sp|B2HZE0|UNG_ACIBC Uracil-DNA glycosylase	Acinetobacter baumannii (strain ACICU)	405416	ung	Acinetobacter baumannii (strain ACICU)	cellular organisms, Bacteria, Pseudomonadota, Gammaproteobacteria, Moraxellales, Moraxellaceae, Acinetobacter, Acinetobacter calcoaceticus/baumannii complex, Acinetobacter baumannii
metrans_111823_length_143	sp|B2I1Y9|RL10_ACIBC Large ribosomal subunit protein uL10	Acinetobacter baumannii (strain ACICU)	405416	rplJ	Acinetobacter baumannii (strain ACICU)	cellular organisms, Bacteria, Pseudomonadota, Gammaproteobacteria, Moraxellales, Moraxellaceae, Acinetobacter, Acinetobacter calcoaceticus/baumannii complex, Acinetobacter baumannii
metrans_111957_length_143	sp|B2HZI5|ISCS_ACIBC Cysteine desulfurase IscS	Acinetobacter baumannii (strain ACICU)	405416	iscS	Acinetobacter baumannii (strain ACICU)	cellular organisms, Bacteria, Pseudomonadota, Gammaproteobacteria, Moraxellales, Moraxellaceae, Acinetobacter, Acinetobacter calcoaceticus/baumannii complex, Acinetobacter baumannii
metrans_112062_length_143	sp|B2HZ95|RS14_ACIBC Small ribosomal subunit protein uS14	Acinetobacter baumannii (strain ACICU)	405416	rpsN	Acinetobacter baumannii (strain ACICU)	cellular organisms, Bacteria, Pseudomonadota, Gammaproteobacteria, Moraxellales, Moraxellaceae, Acinetobacter, Acinetobacter calcoaceticus/baumannii complex, Acinetobacter baumannii
metrans_125055_length_135	sp|B2HZI5|ISCS_ACIBC Cysteine desulfurase IscS	Acinetobacter baumannii (strain ACICU)	405416	iscS	Acinetobacter baumannii (strain ACICU)	cellular organisms, Bacteria, Pseudomonadota, Gammaproteobacteria, Moraxellales, Moraxellaceae, Acinetobacter, Acinetobacter calcoaceticus/baumannii complex, Acinetobacter baumannii
metrans_11431_length_364	sp|A3M144|ATPB_ACIBT ATP synthase subunit beta	Acinetobacter baumannii (strain ATCC 17978 / CIP 53.77 / LMG 1025 / NCDC KC755 / 5377)	400667	atpD	Acinetobacter baumannii (strain ATCC 17978 / CIP 53.77 / LMG 1025 / NCDC KC755 / 5377)	cellular organisms, Bacteria, Pseudomonadota, Gammaproteobacteria, Moraxellales, Moraxellaceae, Acinetobacter, Acinetobacter calcoaceticus/baumannii complex, Acinetobacter baumannii
metrans_40187_length_217	sp|P0DPR5|ABAF_ACIBT Fosfomycin resistance protein AbaF	Acinetobacter baumannii (strain ATCC 17978 / CIP 53.77 / LMG 1025 / NCDC KC755 / 5377)	400667	abaF	Acinetobacter baumannii (strain ATCC 17978 / CIP 53.77 / LMG 1025 / NCDC KC755 / 5377)	cellular organisms, Bacteria, Pseudomonadota, Gammaproteobacteria, Moraxellales, Moraxellaceae, Acinetobacter, Acinetobacter calcoaceticus/baumannii complex, Acinetobacter baumannii
metrans_51947_length_195	sp|P0DPR6|EMRA_ACIBT Colistin resistance protein EmrA	Acinetobacter baumannii (strain ATCC 17978 / CIP 53.77 / LMG 1025 / NCDC KC755 / 5377)	400667	emrA	Acinetobacter baumannii (strain ATCC 17978 / CIP 53.77 / LMG 1025 / NCDC KC755 / 5377)	cellular organisms, Bacteria, Pseudomonadota, Gammaproteobacteria, Moraxellales, Moraxellaceae, Acinetobacter, Acinetobacter calcoaceticus/baumannii complex, Acinetobacter baumannii
metrans_82377_length_162	sp|A3M6X4|RS21_ACIBT Small ribosomal subunit protein bS21	Acinetobacter baumannii (strain ATCC 17978 / CIP 53.77 / LMG 1025 / NCDC KC755 / 5377)	400667	rpsU	Acinetobacter baumannii (strain ATCC 17978 / CIP 53.77 / LMG 1025 / NCDC KC755 / 5377)	cellular organisms, Bacteria, Pseudomonadota, Gammaproteobacteria, Moraxellales, Moraxellaceae, Acinetobacter, Acinetobacter calcoaceticus/baumannii complex, Acinetobacter baumannii
metrans_97093_length_153	sp|A3M306|EFG_ACIBT Elongation factor G	Acinetobacter baumannii (strain ATCC 17978 / CIP 53.77 / LMG 1025 / NCDC KC755 / 5377)	400667	fusA	Acinetobacter baumannii (strain ATCC 17978 / CIP 53.77 / LMG 1025 / NCDC KC755 / 5377)	cellular organisms, Bacteria, Pseudomonadota, Gammaproteobacteria, Moraxellales, Moraxellaceae, Acinetobacter, Acinetobacter calcoaceticus/baumannii complex, Acinetobacter baumannii
metrans_106781_length_147	sp|A3M8K2|OMP38_ACIBT Outer membrane protein Omp38	Acinetobacter baumannii (strain ATCC 17978 / CIP 53.77 / LMG 1025 / NCDC KC755 / 5377)	400667	omp38	Acinetobacter baumannii (strain ATCC 17978 / CIP 53.77 / LMG 1025 / NCDC KC755 / 5377)	cellular organisms, Bacteria, Pseudomonadota, Gammaproteobacteria, Moraxellales, Moraxellaceae, Acinetobacter, Acinetobacter calcoaceticus/baumannii complex, Acinetobacter baumannii
metrans_110281_length_144	sp|A3M500|UNG_ACIBT Uracil-DNA glycosylase	Acinetobacter baumannii (strain ATCC 17978 / CIP 53.77 / LMG 1025 / NCDC KC755 / 5377)	400667	ung	Acinetobacter baumannii (strain ATCC 17978 / CIP 53.77 / LMG 1025 / NCDC KC755 / 5377)	cellular organisms, Bacteria, Pseudomonadota, Gammaproteobacteria, Moraxellales, Moraxellaceae, Acinetobacter, Acinetobacter calcoaceticus/baumannii complex, Acinetobacter baumannii
metrans_111823_length_143	sp|A3M1G1|RL10_ACIBT Large ribosomal subunit protein uL10	Acinetobacter baumannii (strain ATCC 17978 / CIP 53.77 / LMG 1025 / NCDC KC755 / 5377)	400667	rplJ	Acinetobacter baumannii (strain ATCC 17978 / CIP 53.77 / LMG 1025 / NCDC KC755 / 5377)	cellular organisms, Bacteria, Pseudomonadota, Gammaproteobacteria, Moraxellales, Moraxellaceae, Acinetobacter, Acinetobacter calcoaceticus/baumannii complex, Acinetobacter baumannii
metrans_112062_length_143	sp|A3M971|RS14_ACIBT Small ribosomal subunit protein uS14	Acinetobacter baumannii (strain ATCC 17978 / CIP 53.77 / LMG 1025 / NCDC KC755 / 5377)	400667	rpsN	Acinetobacter baumannii (strain ATCC 17978 / CIP 53.77 / LMG 1025 / NCDC KC755 / 5377)	cellular organisms, Bacteria, Pseudomonadota, Gammaproteobacteria, Moraxellales, Moraxellaceae, Acinetobacter, Acinetobacter calcoaceticus/baumannii complex, Acinetobacter baumannii
metrans_5738_length_462	sp|D0CAH3|PIUA_ACIB2 Probable TonB-dependent siderophore receptor PiuA	Acinetobacter baumannii (strain ATCC 19606 / DSM 30007 / JCM 6841 / CCUG 19606 / CIP 70.34 / NBRC 109757 / NCIMB 12457 / NCTC 12156 / 81)	575584	piuA	Acinetobacter baumannii (strain ATCC 19606 / DSM 30007 / JCM 6841 / CCUG 19606 / CIP 70.34 / NBRC 109757 / NCIMB 12457 / NCTC 12156 / 81)	cellular organisms, Bacteria, Pseudomonadota, Gammaproteobacteria, Moraxellales, Moraxellaceae, Acinetobacter, Acinetobacter calcoaceticus/baumannii complex, Acinetobacter baumannii
metrans_36523_length_226	sp|D0CAH3|PIUA_ACIB2 Probable TonB-dependent siderophore receptor PiuA	Acinetobacter baumannii (strain ATCC 19606 / DSM 30007 / JCM 6841 / CCUG 19606 / CIP 70.34 / NBRC 109757 / NCIMB 12457 / NCTC 12156 / 81)	575584	piuA	Acinetobacter baumannii (strain ATCC 19606 / DSM 30007 / JCM 6841 / CCUG 19606 / CIP 70.34 / NBRC 109757 / NCIMB 12457 / NCTC 12156 / 81)	cellular organisms, Bacteria, Pseudomonadota, Gammaproteobacteria, Moraxellales, Moraxellaceae, Acinetobacter, Acinetobacter calcoaceticus/baumannii complex, Acinetobacter baumannii
metrans_58121_length_186	sp|D0CAH3|PIUA_ACIB2 Probable TonB-dependent siderophore receptor PiuA	Acinetobacter baumannii (strain ATCC 19606 / DSM 30007 / JCM 6841 / CCUG 19606 / CIP 70.34 / NBRC 109757 / NCIMB 12457 / NCTC 12156 / 81)	575584	piuA	Acinetobacter baumannii (strain ATCC 19606 / DSM 30007 / JCM 6841 / CCUG 19606 / CIP 70.34 / NBRC 109757 / NCIMB 12457 / NCTC 12156 / 81)	cellular organisms, Bacteria, Pseudomonadota, Gammaproteobacteria, Moraxellales, Moraxellaceae, Acinetobacter, Acinetobacter calcoaceticus/baumannii complex, Acinetobacter baumannii
metrans_74960_length_167	sp|D0CAH3|PIUA_ACIB2 Probable TonB-dependent siderophore receptor PiuA	Acinetobacter baumannii (strain ATCC 19606 / DSM 30007 / JCM 6841 / CCUG 19606 / CIP 70.34 / NBRC 109757 / NCIMB 12457 / NCTC 12156 / 81)	575584	piuA	Acinetobacter baumannii (strain ATCC 19606 / DSM 30007 / JCM 6841 / CCUG 19606 / CIP 70.34 / NBRC 109757 / NCIMB 12457 / NCTC 12156 / 81)	cellular organisms, Bacteria, Pseudomonadota, Gammaproteobacteria, Moraxellales, Moraxellaceae, Acinetobacter, Acinetobacter calcoaceticus/baumannii complex, Acinetobacter baumannii
metrans_106781_length_147	sp|Q6RYW5|OMP38_ACIB2 Outer membrane protein Omp38	Acinetobacter baumannii (strain ATCC 19606 / DSM 30007 / JCM 6841 / CCUG 19606 / CIP 70.34 / NBRC 109757 / NCIMB 12457 / NCTC 12156 / 81)	575584	omp38	Acinetobacter baumannii (strain ATCC 19606 / DSM 30007 / JCM 6841 / CCUG 19606 / CIP 70.34 / NBRC 109757 / NCIMB 12457 / NCTC 12156 / 81)	cellular organisms, Bacteria, Pseudomonadota, Gammaproteobacteria, Moraxellales, Moraxellaceae, Acinetobacter, Acinetobacter calcoaceticus/baumannii complex, Acinetobacter baumannii
metrans_3268_length_551	sp|B0V9T8|ALLC_ACIBY Probable allantoicase	Acinetobacter baumannii (strain AYE)	509173	alc	Acinetobacter baumannii (strain AYE)	cellular organisms, Bacteria, Pseudomonadota, Gammaproteobacteria, Moraxellales, Moraxellaceae, Acinetobacter, Acinetobacter calcoaceticus/baumannii complex, Acinetobacter baumannii
metrans_11431_length_364	sp|B0VBP3|ATPB_ACIBY ATP synthase subunit beta	Acinetobacter baumannii (strain AYE)	509173	atpD	Acinetobacter baumannii (strain AYE)	cellular organisms, Bacteria, Pseudomonadota, Gammaproteobacteria, Moraxellales, Moraxellaceae, Acinetobacter, Acinetobacter calcoaceticus/baumannii complex, Acinetobacter baumannii
metrans_82377_length_162	sp|B0V810|RS21_ACIBY Small ribosomal subunit protein bS21	Acinetobacter baumannii (strain AYE)	509173	rpsU	Acinetobacter baumannii (strain AYE)	cellular organisms, Bacteria, Pseudomonadota, Gammaproteobacteria, Moraxellales, Moraxellaceae, Acinetobacter, Acinetobacter calcoaceticus/baumannii complex, Acinetobacter baumannii
metrans_97093_length_153	sp|B0V8Y3|EFG_ACIBY Elongation factor G	Acinetobacter baumannii (strain AYE)	509173	fusA	Acinetobacter baumannii (strain AYE)	cellular organisms, Bacteria, Pseudomonadota, Gammaproteobacteria, Moraxellales, Moraxellaceae, Acinetobacter, Acinetobacter calcoaceticus/baumannii complex, Acinetobacter baumannii
metrans_110281_length_144	sp|B0VD25|UNG_ACIBY Uracil-DNA glycosylase	Acinetobacter baumannii (strain AYE)	509173	ung	Acinetobacter baumannii (strain AYE)	cellular organisms, Bacteria, Pseudomonadota, Gammaproteobacteria, Moraxellales, Moraxellaceae, Acinetobacter, Acinetobacter calcoaceticus/baumannii complex, Acinetobacter baumannii
metrans_111823_length_143	sp|B0VDG4|RL10_ACIBY Large ribosomal subunit protein uL10	Acinetobacter baumannii (strain AYE)	509173	rplJ	Acinetobacter baumannii (strain AYE)	cellular organisms, Bacteria, Pseudomonadota, Gammaproteobacteria, Moraxellales, Moraxellaceae, Acinetobacter, Acinetobacter calcoaceticus/baumannii complex, Acinetobacter baumannii
metrans_111957_length_143	sp|B0VD51|ISCS_ACIBY Cysteine desulfurase IscS	Acinetobacter baumannii (strain AYE)	509173	iscS	Acinetobacter baumannii (strain AYE)	cellular organisms, Bacteria, Pseudomonadota, Gammaproteobacteria, Moraxellales, Moraxellaceae, Acinetobacter, Acinetobacter calcoaceticus/baumannii complex, Acinetobacter baumannii
metrans_112062_length_143	sp|B0V6V8|RS14_ACIBY Small ribosomal subunit protein uS14	Acinetobacter baumannii (strain AYE)	509173	rpsN	Acinetobacter baumannii (strain AYE)	cellular organisms, Bacteria, Pseudomonadota, Gammaproteobacteria, Moraxellales, Moraxellaceae, Acinetobacter, Acinetobacter calcoaceticus/baumannii complex, Acinetobacter baumannii
metrans_125055_length_135	sp|B0VD51|ISCS_ACIBY Cysteine desulfurase IscS	Acinetobacter baumannii (strain AYE)	509173	iscS	Acinetobacter baumannii (strain AYE)	cellular organisms, Bacteria, Pseudomonadota, Gammaproteobacteria, Moraxellales, Moraxellaceae, Acinetobacter, Acinetobacter calcoaceticus/baumannii complex, Acinetobacter baumannii
metrans_11431_length_364	sp|B0VNK4|ATPB_ACIBS ATP synthase subunit beta	Acinetobacter baumannii (strain SDF)	509170	atpD	Acinetobacter baumannii (strain SDF)	cellular organisms, Bacteria, Pseudomonadota, Gammaproteobacteria, Moraxellales, Moraxellaceae, Acinetobacter, Acinetobacter calcoaceticus/baumannii complex, Acinetobacter baumannii
metrans_82377_length_162	sp|B0VKC6|RS21_ACIBS Small ribosomal subunit protein bS21	Acinetobacter baumannii (strain SDF)	509170	rpsU	Acinetobacter baumannii (strain SDF)	cellular organisms, Bacteria, Pseudomonadota, Gammaproteobacteria, Moraxellales, Moraxellaceae, Acinetobacter, Acinetobacter calcoaceticus/baumannii complex, Acinetobacter baumannii
metrans_97093_length_153	sp|B0VTG3|EFG_ACIBS Elongation factor G	Acinetobacter baumannii (strain SDF)	509170	fusA	Acinetobacter baumannii (strain SDF)	cellular organisms, Bacteria, Pseudomonadota, Gammaproteobacteria, Moraxellales, Moraxellaceae, Acinetobacter, Acinetobacter calcoaceticus/baumannii complex, Acinetobacter baumannii
metrans_110281_length_144	sp|B0VMZ7|UNG_ACIBS Uracil-DNA glycosylase	Acinetobacter baumannii (strain SDF)	509170	ung	Acinetobacter baumannii (strain SDF)	cellular organisms, Bacteria, Pseudomonadota, Gammaproteobacteria, Moraxellales, Moraxellaceae, Acinetobacter, Acinetobacter calcoaceticus/baumannii complex, Acinetobacter baumannii
metrans_111823_length_143	sp|B0VLZ8|RL10_ACIBS Large ribosomal subunit protein uL10	Acinetobacter baumannii (strain SDF)	509170	rplJ	Acinetobacter baumannii (strain SDF)	cellular organisms, Bacteria, Pseudomonadota, Gammaproteobacteria, Moraxellales, Moraxellaceae, Acinetobacter, Acinetobacter calcoaceticus/baumannii complex, Acinetobacter baumannii
metrans_111957_length_143	sp|B0VNW2|ISCS_ACIBS Cysteine desulfurase IscS	Acinetobacter baumannii (strain SDF)	509170	iscS	Acinetobacter baumannii (strain SDF)	cellular organisms, Bacteria, Pseudomonadota, Gammaproteobacteria, Moraxellales, Moraxellaceae, Acinetobacter, Acinetobacter calcoaceticus/baumannii complex, Acinetobacter baumannii
metrans_125055_length_135	sp|B0VNW2|ISCS_ACIBS Cysteine desulfurase IscS	Acinetobacter baumannii (strain SDF)	509170	iscS	Acinetobacter baumannii (strain SDF)	cellular organisms, Bacteria, Pseudomonadota, Gammaproteobacteria, Moraxellales, Moraxellaceae, Acinetobacter, Acinetobacter calcoaceticus/baumannii complex, Acinetobacter baumannii
metrans_508_length_996	sp|Q43935|CATF_ACIAD Beta-ketoadipyl-CoA thiolase	Acinetobacter baylyi (strain ATCC 33305 / BD413 / ADP1)	62977	catF	Acinetobacter baylyi (strain ATCC 33305 / BD413 / ADP1)	cellular organisms, Bacteria, Pseudomonadota, Gammaproteobacteria, Moraxellales, Moraxellaceae, Acinetobacter, Acinetobacter baylyi
metrans_508_length_996	sp|Q43974|PCAF_ACIAD Beta-ketoadipyl-CoA thiolase	Acinetobacter baylyi (strain ATCC 33305 / BD413 / ADP1)	62977	pcaF	Acinetobacter baylyi (strain ATCC 33305 / BD413 / ADP1)	cellular organisms, Bacteria, Pseudomonadota, Gammaproteobacteria, Moraxellales, Moraxellaceae, Acinetobacter, Acinetobacter baylyi
metrans_1096_length_775	sp|Q43935|CATF_ACIAD Beta-ketoadipyl-CoA thiolase	Acinetobacter baylyi (strain ATCC 33305 / BD413 / ADP1)	62977	catF	Acinetobacter baylyi (strain ATCC 33305 / BD413 / ADP1)	cellular organisms, Bacteria, Pseudomonadota, Gammaproteobacteria, Moraxellales, Moraxellaceae, Acinetobacter, Acinetobacter baylyi
metrans_5782_length_460	sp|P42693|PPIA_ACIAD Peptidyl-prolyl cis-trans isomerase	Acinetobacter baylyi (strain ATCC 33305 / BD413 / ADP1)	62977	rotA	Acinetobacter baylyi (strain ATCC 33305 / BD413 / ADP1)	cellular organisms, Bacteria, Pseudomonadota, Gammaproteobacteria, Moraxellales, Moraxellaceae, Acinetobacter, Acinetobacter baylyi
metrans_6558_length_442	sp|Q6FCT2|SYA_ACIAD Alanine--tRNA ligase	Acinetobacter baylyi (strain ATCC 33305 / BD413 / ADP1)	62977	alaS	Acinetobacter baylyi (strain ATCC 33305 / BD413 / ADP1)	cellular organisms, Bacteria, Pseudomonadota, Gammaproteobacteria, Moraxellales, Moraxellaceae, Acinetobacter, Acinetobacter baylyi
metrans_20496_length_288	sp|Q59094|SODM_ACIAD Superoxide dismutase [Mn]	Acinetobacter baylyi (strain ATCC 33305 / BD413 / ADP1)	62977	sodA	Acinetobacter baylyi (strain ATCC 33305 / BD413 / ADP1)	cellular organisms, Bacteria, Pseudomonadota, Gammaproteobacteria, Moraxellales, Moraxellaceae, Acinetobacter, Acinetobacter baylyi
metrans_21501_length_283	sp|O30513|BENK_ACIAD Benzoate transport protein	Acinetobacter baylyi (strain ATCC 33305 / BD413 / ADP1)	62977	benK	Acinetobacter baylyi (strain ATCC 33305 / BD413 / ADP1)	cellular organisms, Bacteria, Pseudomonadota, Gammaproteobacteria, Moraxellales, Moraxellaceae, Acinetobacter, Acinetobacter baylyi
metrans_33300_length_235	sp|Q43935|CATF_ACIAD Beta-ketoadipyl-CoA thiolase	Acinetobacter baylyi (strain ATCC 33305 / BD413 / ADP1)	62977	catF	Acinetobacter baylyi (strain ATCC 33305 / BD413 / ADP1)	cellular organisms, Bacteria, Pseudomonadota, Gammaproteobacteria, Moraxellales, Moraxellaceae, Acinetobacter, Acinetobacter baylyi
metrans_33300_length_235	sp|Q43974|PCAF_ACIAD Beta-ketoadipyl-CoA thiolase	Acinetobacter baylyi (strain ATCC 33305 / BD413 / ADP1)	62977	pcaF	Acinetobacter baylyi (strain ATCC 33305 / BD413 / ADP1)	cellular organisms, Bacteria, Pseudomonadota, Gammaproteobacteria, Moraxellales, Moraxellaceae, Acinetobacter, Acinetobacter baylyi
metrans_37164_length_224	sp|Q6FBS0|TRMA_ACIAD tRNA/tmRNA (uracil-C(5))-methyltransferase	Acinetobacter baylyi (strain ATCC 33305 / BD413 / ADP1)	62977	trmA	Acinetobacter baylyi (strain ATCC 33305 / BD413 / ADP1)	cellular organisms, Bacteria, Pseudomonadota, Gammaproteobacteria, Moraxellales, Moraxellaceae, Acinetobacter, Acinetobacter baylyi
metrans_37948_length_222	sp|Q6FAK7|QUEH_ACIAD Epoxyqueuosine reductase QueH	Acinetobacter baylyi (strain ATCC 33305 / BD413 / ADP1)	62977	queH	Acinetobacter baylyi (strain ATCC 33305 / BD413 / ADP1)	cellular organisms, Bacteria, Pseudomonadota, Gammaproteobacteria, Moraxellales, Moraxellaceae, Acinetobacter, Acinetobacter baylyi
metrans_40737_length_216	sp|Q6F8M7|CARA_ACIAD Carbamoyl phosphate synthase small chain	Acinetobacter baylyi (strain ATCC 33305 / BD413 / ADP1)	62977	carA	Acinetobacter baylyi (strain ATCC 33305 / BD413 / ADP1)	cellular organisms, Bacteria, Pseudomonadota, Gammaproteobacteria, Moraxellales, Moraxellaceae, Acinetobacter, Acinetobacter baylyi
metrans_41000_length_215	sp|P07775|BENE_ACIAD Benzoate membrane transport protein	Acinetobacter baylyi (strain ATCC 33305 / BD413 / ADP1)	62977	benE	Acinetobacter baylyi (strain ATCC 33305 / BD413 / ADP1)	cellular organisms, Bacteria, Pseudomonadota, Gammaproteobacteria, Moraxellales, Moraxellaceae, Acinetobacter, Acinetobacter baylyi
metrans_43286_length_210	sp|Q6F6S7|Y3602_ACIAD UPF0391 membrane protein ACIAD3602	Acinetobacter baylyi (strain ATCC 33305 / BD413 / ADP1)	62977	ACIAD3602	Acinetobacter baylyi (strain ATCC 33305 / BD413 / ADP1)	cellular organisms, Bacteria, Pseudomonadota, Gammaproteobacteria, Moraxellales, Moraxellaceae, Acinetobacter, Acinetobacter baylyi
metrans_45443_length_206	sp|Q6F8P6|CH60_ACIAD Chaperonin GroEL	Acinetobacter baylyi (strain ATCC 33305 / BD413 / ADP1)	62977	groEL	Acinetobacter baylyi (strain ATCC 33305 / BD413 / ADP1)	cellular organisms, Bacteria, Pseudomonadota, Gammaproteobacteria, Moraxellales, Moraxellaceae, Acinetobacter, Acinetobacter baylyi
metrans_48933_length_200	sp|O30583|COMP_ACIAD Pilin-like competence factor ComP	Acinetobacter baylyi (strain ATCC 33305 / BD413 / ADP1)	62977	comP	Acinetobacter baylyi (strain ATCC 33305 / BD413 / ADP1)	cellular organisms, Bacteria, Pseudomonadota, Gammaproteobacteria, Moraxellales, Moraxellaceae, Acinetobacter, Acinetobacter baylyi
metrans_53029_length_193	sp|P42453|RUBR_ACIAD Rubredoxin	Acinetobacter baylyi (strain ATCC 33305 / BD413 / ADP1)	62977	rubA	Acinetobacter baylyi (strain ATCC 33305 / BD413 / ADP1)	cellular organisms, Bacteria, Pseudomonadota, Gammaproteobacteria, Moraxellales, Moraxellaceae, Acinetobacter, Acinetobacter baylyi
metrans_54652_length_191	sp|Q43935|CATF_ACIAD Beta-ketoadipyl-CoA thiolase	Acinetobacter baylyi (strain ATCC 33305 / BD413 / ADP1)	62977	catF	Acinetobacter baylyi (strain ATCC 33305 / BD413 / ADP1)	cellular organisms, Bacteria, Pseudomonadota, Gammaproteobacteria, Moraxellales, Moraxellaceae, Acinetobacter, Acinetobacter baylyi
metrans_54652_length_191	sp|Q43974|PCAF_ACIAD Beta-ketoadipyl-CoA thiolase	Acinetobacter baylyi (strain ATCC 33305 / BD413 / ADP1)	62977	pcaF	Acinetobacter baylyi (strain ATCC 33305 / BD413 / ADP1)	cellular organisms, Bacteria, Pseudomonadota, Gammaproteobacteria, Moraxellales, Moraxellaceae, Acinetobacter, Acinetobacter baylyi
metrans_61619_length_181	sp|O30583|COMP_ACIAD Pilin-like competence factor ComP	Acinetobacter baylyi (strain ATCC 33305 / BD413 / ADP1)	62977	comP	Acinetobacter baylyi (strain ATCC 33305 / BD413 / ADP1)	cellular organisms, Bacteria, Pseudomonadota, Gammaproteobacteria, Moraxellales, Moraxellaceae, Acinetobacter, Acinetobacter baylyi
metrans_62823_length_180	sp|O83046|PCAU_ACIAD Pca operon regulatory protein	Acinetobacter baylyi (strain ATCC 33305 / BD413 / ADP1)	62977	pcaU	Acinetobacter baylyi (strain ATCC 33305 / BD413 / ADP1)	cellular organisms, Bacteria, Pseudomonadota, Gammaproteobacteria, Moraxellales, Moraxellaceae, Acinetobacter, Acinetobacter baylyi
metrans_67401_length_175	sp|Q43935|CATF_ACIAD Beta-ketoadipyl-CoA thiolase	Acinetobacter baylyi (strain ATCC 33305 / BD413 / ADP1)	62977	catF	Acinetobacter baylyi (strain ATCC 33305 / BD413 / ADP1)	cellular organisms, Bacteria, Pseudomonadota, Gammaproteobacteria, Moraxellales, Moraxellaceae, Acinetobacter, Acinetobacter baylyi
metrans_67401_length_175	sp|Q43974|PCAF_ACIAD Beta-ketoadipyl-CoA thiolase	Acinetobacter baylyi (strain ATCC 33305 / BD413 / ADP1)	62977	pcaF	Acinetobacter baylyi (strain ATCC 33305 / BD413 / ADP1)	cellular organisms, Bacteria, Pseudomonadota, Gammaproteobacteria, Moraxellales, Moraxellaceae, Acinetobacter, Acinetobacter baylyi
metrans_70630_length_171	sp|Q6F754|GBTR_ACIAD Glycine betaine transporter	Acinetobacter baylyi (strain ATCC 33305 / BD413 / ADP1)	62977	ACIAD3460	Acinetobacter baylyi (strain ATCC 33305 / BD413 / ADP1)	cellular organisms, Bacteria, Pseudomonadota, Gammaproteobacteria, Moraxellales, Moraxellaceae, Acinetobacter, Acinetobacter baylyi
metrans_71791_length_170	sp|Q6FE77|Y721_ACIAD UPF0339 protein ACIAD0721	Acinetobacter baylyi (strain ATCC 33305 / BD413 / ADP1)	62977	ACIAD0721	Acinetobacter baylyi (strain ATCC 33305 / BD413 / ADP1)	cellular organisms, Bacteria, Pseudomonadota, Gammaproteobacteria, Moraxellales, Moraxellaceae, Acinetobacter, Acinetobacter baylyi
metrans_72695_length_169	sp|Q6FDU0|RL32_ACIAD Large ribosomal subunit protein bL32	Acinetobacter baylyi (strain ATCC 33305 / BD413 / ADP1)	62977	rpmF	Acinetobacter baylyi (strain ATCC 33305 / BD413 / ADP1)	cellular organisms, Bacteria, Pseudomonadota, Gammaproteobacteria, Moraxellales, Moraxellaceae, Acinetobacter, Acinetobacter baylyi
metrans_73559_length_168	sp|Q59094|SODM_ACIAD Superoxide dismutase [Mn]	Acinetobacter baylyi (strain ATCC 33305 / BD413 / ADP1)	62977	sodA	Acinetobacter baylyi (strain ATCC 33305 / BD413 / ADP1)	cellular organisms, Bacteria, Pseudomonadota, Gammaproteobacteria, Moraxellales, Moraxellaceae, Acinetobacter, Acinetobacter baylyi
metrans_74608_length_167	sp|Q6FAK7|QUEH_ACIAD Epoxyqueuosine reductase QueH	Acinetobacter baylyi (strain ATCC 33305 / BD413 / ADP1)	62977	queH	Acinetobacter baylyi (strain ATCC 33305 / BD413 / ADP1)	cellular organisms, Bacteria, Pseudomonadota, Gammaproteobacteria, Moraxellales, Moraxellaceae, Acinetobacter, Acinetobacter baylyi
metrans_77185_length_165	sp|Q6FDK3|NRTR_ACIAD ADPR responsive transcriptional repressor NtrR	Acinetobacter baylyi (strain ATCC 33305 / BD413 / ADP1)	62977	ACIAD0962	Acinetobacter baylyi (strain ATCC 33305 / BD413 / ADP1)	cellular organisms, Bacteria, Pseudomonadota, Gammaproteobacteria, Moraxellales, Moraxellaceae, Acinetobacter, Acinetobacter baylyi
metrans_78767_length_164	sp|Q6F9X0|MSBA_ACIAD ATP-dependent lipid A-core flippase	Acinetobacter baylyi (strain ATCC 33305 / BD413 / ADP1)	62977	msbA	Acinetobacter baylyi (strain ATCC 33305 / BD413 / ADP1)	cellular organisms, Bacteria, Pseudomonadota, Gammaproteobacteria, Moraxellales, Moraxellaceae, Acinetobacter, Acinetobacter baylyi
metrans_82377_length_162	sp|Q6FCL0|RS21_ACIAD Small ribosomal subunit protein bS21	Acinetobacter baylyi (strain ATCC 33305 / BD413 / ADP1)	62977	rpsU	Acinetobacter baylyi (strain ATCC 33305 / BD413 / ADP1)	cellular organisms, Bacteria, Pseudomonadota, Gammaproteobacteria, Moraxellales, Moraxellaceae, Acinetobacter, Acinetobacter baylyi
metrans_83356_length_161	sp|Q6F9F7|TGNC_ACIAD (Z)-2-((N-methylformamido)methylene)-5-hydroxybutyrolactone dehydrogenase	Acinetobacter baylyi (strain ATCC 33305 / BD413 / ADP1)	62977	tgnC	Acinetobacter baylyi (strain ATCC 33305 / BD413 / ADP1)	cellular organisms, Bacteria, Pseudomonadota, Gammaproteobacteria, Moraxellales, Moraxellaceae, Acinetobacter, Acinetobacter baylyi
metrans_84603_length_161	sp|P70736|Y3023_ACIAD Uncharacterized protein ACIAD3023	Acinetobacter baylyi (strain ATCC 33305 / BD413 / ADP1)	62977	ACIAD3023	Acinetobacter baylyi (strain ATCC 33305 / BD413 / ADP1)	cellular organisms, Bacteria, Pseudomonadota, Gammaproteobacteria, Moraxellales, Moraxellaceae, Acinetobacter, Acinetobacter baylyi
metrans_89110_length_158	sp|Q6F8P2|PCKG_ACIAD Phosphoenolpyruvate carboxykinase [GTP]	Acinetobacter baylyi (strain ATCC 33305 / BD413 / ADP1)	62977	pckG	Acinetobacter baylyi (strain ATCC 33305 / BD413 / ADP1)	cellular organisms, Bacteria, Pseudomonadota, Gammaproteobacteria, Moraxellales, Moraxellaceae, Acinetobacter, Acinetobacter baylyi
metrans_96220_length_154	sp|P94132|ETFD_ACIAD Probable electron transfer flavoprotein-ubiquinone oxidoreductase	Acinetobacter baylyi (strain ATCC 33305 / BD413 / ADP1)	62977	etfD	Acinetobacter baylyi (strain ATCC 33305 / BD413 / ADP1)	cellular organisms, Bacteria, Pseudomonadota, Gammaproteobacteria, Moraxellales, Moraxellaceae, Acinetobacter, Acinetobacter baylyi
metrans_99507_length_152	sp|P94132|ETFD_ACIAD Probable electron transfer flavoprotein-ubiquinone oxidoreductase	Acinetobacter baylyi (strain ATCC 33305 / BD413 / ADP1)	62977	etfD	Acinetobacter baylyi (strain ATCC 33305 / BD413 / ADP1)	cellular organisms, Bacteria, Pseudomonadota, Gammaproteobacteria, Moraxellales, Moraxellaceae, Acinetobacter, Acinetobacter baylyi
metrans_101101_length_151	sp|O30583|COMP_ACIAD Pilin-like competence factor ComP	Acinetobacter baylyi (strain ATCC 33305 / BD413 / ADP1)	62977	comP	Acinetobacter baylyi (strain ATCC 33305 / BD413 / ADP1)	cellular organisms, Bacteria, Pseudomonadota, Gammaproteobacteria, Moraxellales, Moraxellaceae, Acinetobacter, Acinetobacter baylyi
metrans_101335_length_151	sp|Q6F9G0|TGNE_ACIAD Succinate semialdehyde dehydrogenase	Acinetobacter baylyi (strain ATCC 33305 / BD413 / ADP1)	62977	tgnE	Acinetobacter baylyi (strain ATCC 33305 / BD413 / ADP1)	cellular organisms, Bacteria, Pseudomonadota, Gammaproteobacteria, Moraxellales, Moraxellaceae, Acinetobacter, Acinetobacter baylyi
metrans_103024_length_150	sp|Q6FEC9|HIS1_ACIAD ATP phosphoribosyltransferase	Acinetobacter baylyi (strain ATCC 33305 / BD413 / ADP1)	62977	hisG	Acinetobacter baylyi (strain ATCC 33305 / BD413 / ADP1)	cellular organisms, Bacteria, Pseudomonadota, Gammaproteobacteria, Moraxellales, Moraxellaceae, Acinetobacter, Acinetobacter baylyi
metrans_105043_length_148	sp|Q43975|PCAK_ACIAD 4-hydroxybenzoate transporter PcaK	Acinetobacter baylyi (strain ATCC 33305 / BD413 / ADP1)	62977	pcaK	Acinetobacter baylyi (strain ATCC 33305 / BD413 / ADP1)	cellular organisms, Bacteria, Pseudomonadota, Gammaproteobacteria, Moraxellales, Moraxellaceae, Acinetobacter, Acinetobacter baylyi
metrans_113490_length_142	sp|O30583|COMP_ACIAD Pilin-like competence factor ComP	Acinetobacter baylyi (strain ATCC 33305 / BD413 / ADP1)	62977	comP	Acinetobacter baylyi (strain ATCC 33305 / BD413 / ADP1)	cellular organisms, Bacteria, Pseudomonadota, Gammaproteobacteria, Moraxellales, Moraxellaceae, Acinetobacter, Acinetobacter baylyi
metrans_114108_length_142	sp|Q6F9B6|NADB_ACIAD L-aspartate oxidase	Acinetobacter baylyi (strain ATCC 33305 / BD413 / ADP1)	62977	nadB	Acinetobacter baylyi (strain ATCC 33305 / BD413 / ADP1)	cellular organisms, Bacteria, Pseudomonadota, Gammaproteobacteria, Moraxellales, Moraxellaceae, Acinetobacter, Acinetobacter baylyi
metrans_114609_length_141	sp|Q43935|CATF_ACIAD Beta-ketoadipyl-CoA thiolase	Acinetobacter baylyi (strain ATCC 33305 / BD413 / ADP1)	62977	catF	Acinetobacter baylyi (strain ATCC 33305 / BD413 / ADP1)	cellular organisms, Bacteria, Pseudomonadota, Gammaproteobacteria, Moraxellales, Moraxellaceae, Acinetobacter, Acinetobacter baylyi
metrans_114609_length_141	sp|Q43974|PCAF_ACIAD Beta-ketoadipyl-CoA thiolase	Acinetobacter baylyi (strain ATCC 33305 / BD413 / ADP1)	62977	pcaF	Acinetobacter baylyi (strain ATCC 33305 / BD413 / ADP1)	cellular organisms, Bacteria, Pseudomonadota, Gammaproteobacteria, Moraxellales, Moraxellaceae, Acinetobacter, Acinetobacter baylyi
metrans_117093_length_140	sp|Q59094|SODM_ACIAD Superoxide dismutase [Mn]	Acinetobacter baylyi (strain ATCC 33305 / BD413 / ADP1)	62977	sodA	Acinetobacter baylyi (strain ATCC 33305 / BD413 / ADP1)	cellular organisms, Bacteria, Pseudomonadota, Gammaproteobacteria, Moraxellales, Moraxellaceae, Acinetobacter, Acinetobacter baylyi
metrans_118214_length_139	sp|P94132|ETFD_ACIAD Probable electron transfer flavoprotein-ubiquinone oxidoreductase	Acinetobacter baylyi (strain ATCC 33305 / BD413 / ADP1)	62977	etfD	Acinetobacter baylyi (strain ATCC 33305 / BD413 / ADP1)	cellular organisms, Bacteria, Pseudomonadota, Gammaproteobacteria, Moraxellales, Moraxellaceae, Acinetobacter, Acinetobacter baylyi
metrans_120789_length_137	sp|Q6F7Y9|MNMC_ACIAD tRNA 5-methylaminomethyl-2-thiouridine biosynthesis bifunctional protein MnmC	Acinetobacter baylyi (strain ATCC 33305 / BD413 / ADP1)	62977	mnmC	Acinetobacter baylyi (strain ATCC 33305 / BD413 / ADP1)	cellular organisms, Bacteria, Pseudomonadota, Gammaproteobacteria, Moraxellales, Moraxellaceae, Acinetobacter, Acinetobacter baylyi
metrans_123863_length_136	sp|O30583|COMP_ACIAD Pilin-like competence factor ComP	Acinetobacter baylyi (strain ATCC 33305 / BD413 / ADP1)	62977	comP	Acinetobacter baylyi (strain ATCC 33305 / BD413 / ADP1)	cellular organisms, Bacteria, Pseudomonadota, Gammaproteobacteria, Moraxellales, Moraxellaceae, Acinetobacter, Acinetobacter baylyi
metrans_124235_length_135	sp|P94132|ETFD_ACIAD Probable electron transfer flavoprotein-ubiquinone oxidoreductase	Acinetobacter baylyi (strain ATCC 33305 / BD413 / ADP1)	62977	etfD	Acinetobacter baylyi (strain ATCC 33305 / BD413 / ADP1)	cellular organisms, Bacteria, Pseudomonadota, Gammaproteobacteria, Moraxellales, Moraxellaceae, Acinetobacter, Acinetobacter baylyi
metrans_130027_length_132	sp|Q6F9A5|DAPD_ACIAD 2,3,4,5-tetrahydropyridine-2,6-dicarboxylate N-succinyltransferase	Acinetobacter baylyi (strain ATCC 33305 / BD413 / ADP1)	62977	dapD	Acinetobacter baylyi (strain ATCC 33305 / BD413 / ADP1)	cellular organisms, Bacteria, Pseudomonadota, Gammaproteobacteria, Moraxellales, Moraxellaceae, Acinetobacter, Acinetobacter baylyi
metrans_132250_length_131	sp|Q6F7S7|RL6_ACIAD Large ribosomal subunit protein uL6	Acinetobacter baylyi (strain ATCC 33305 / BD413 / ADP1)	62977	rplF	Acinetobacter baylyi (strain ATCC 33305 / BD413 / ADP1)	cellular organisms, Bacteria, Pseudomonadota, Gammaproteobacteria, Moraxellales, Moraxellaceae, Acinetobacter, Acinetobacter baylyi
metrans_3843_length_524	sp|P05149|GALM_ACICA Aldose 1-epimerase	Acinetobacter calcoaceticus	471	mro	Acinetobacter calcoaceticus	cellular organisms, Bacteria, Pseudomonadota, Gammaproteobacteria, Moraxellales, Moraxellaceae, Acinetobacter, Acinetobacter calcoaceticus/baumannii complex
metrans_22690_length_276	sp|P31002|IMDH_ACICA Inosine-5'-monophosphate dehydrogenase	Acinetobacter calcoaceticus	471	guaB	Acinetobacter calcoaceticus	cellular organisms, Bacteria, Pseudomonadota, Gammaproteobacteria, Moraxellales, Moraxellaceae, Acinetobacter, Acinetobacter calcoaceticus/baumannii complex
metrans_28486_length_251	sp|P31002|IMDH_ACICA Inosine-5'-monophosphate dehydrogenase	Acinetobacter calcoaceticus	471	guaB	Acinetobacter calcoaceticus	cellular organisms, Bacteria, Pseudomonadota, Gammaproteobacteria, Moraxellales, Moraxellaceae, Acinetobacter, Acinetobacter calcoaceticus/baumannii complex
metrans_30656_length_243	sp|P05149|GALM_ACICA Aldose 1-epimerase	Acinetobacter calcoaceticus	471	mro	Acinetobacter calcoaceticus	cellular organisms, Bacteria, Pseudomonadota, Gammaproteobacteria, Moraxellales, Moraxellaceae, Acinetobacter, Acinetobacter calcoaceticus/baumannii complex
metrans_36185_length_227	sp|P05149|GALM_ACICA Aldose 1-epimerase	Acinetobacter calcoaceticus	471	mro	Acinetobacter calcoaceticus	cellular organisms, Bacteria, Pseudomonadota, Gammaproteobacteria, Moraxellales, Moraxellaceae, Acinetobacter, Acinetobacter calcoaceticus/baumannii complex
metrans_37716_length_223	sp|Q83WC8|DCH_ACICA Bifunctional esterase/perhydrolase DCH	Acinetobacter calcoaceticus	471	dch	Acinetobacter calcoaceticus	cellular organisms, Bacteria, Pseudomonadota, Gammaproteobacteria, Moraxellales, Moraxellaceae, Acinetobacter, Acinetobacter calcoaceticus/baumannii complex
metrans_41366_length_214	sp|P31002|IMDH_ACICA Inosine-5'-monophosphate dehydrogenase	Acinetobacter calcoaceticus	471	guaB	Acinetobacter calcoaceticus	cellular organisms, Bacteria, Pseudomonadota, Gammaproteobacteria, Moraxellales, Moraxellaceae, Acinetobacter, Acinetobacter calcoaceticus/baumannii complex
metrans_44797_length_207	sp|P31002|IMDH_ACICA Inosine-5'-monophosphate dehydrogenase	Acinetobacter calcoaceticus	471	guaB	Acinetobacter calcoaceticus	cellular organisms, Bacteria, Pseudomonadota, Gammaproteobacteria, Moraxellales, Moraxellaceae, Acinetobacter, Acinetobacter calcoaceticus/baumannii complex
metrans_49200_length_199	sp|P31002|IMDH_ACICA Inosine-5'-monophosphate dehydrogenase	Acinetobacter calcoaceticus	471	guaB	Acinetobacter calcoaceticus	cellular organisms, Bacteria, Pseudomonadota, Gammaproteobacteria, Moraxellales, Moraxellaceae, Acinetobacter, Acinetobacter calcoaceticus/baumannii complex
metrans_50006_length_198	sp|P31002|IMDH_ACICA Inosine-5'-monophosphate dehydrogenase	Acinetobacter calcoaceticus	471	guaB	Acinetobacter calcoaceticus	cellular organisms, Bacteria, Pseudomonadota, Gammaproteobacteria, Moraxellales, Moraxellaceae, Acinetobacter, Acinetobacter calcoaceticus/baumannii complex
metrans_56789_length_188	sp|P31002|IMDH_ACICA Inosine-5'-monophosphate dehydrogenase	Acinetobacter calcoaceticus	471	guaB	Acinetobacter calcoaceticus	cellular organisms, Bacteria, Pseudomonadota, Gammaproteobacteria, Moraxellales, Moraxellaceae, Acinetobacter, Acinetobacter calcoaceticus/baumannii complex
metrans_80715_length_163	sp|P31002|IMDH_ACICA Inosine-5'-monophosphate dehydrogenase	Acinetobacter calcoaceticus	471	guaB	Acinetobacter calcoaceticus	cellular organisms, Bacteria, Pseudomonadota, Gammaproteobacteria, Moraxellales, Moraxellaceae, Acinetobacter, Acinetobacter calcoaceticus/baumannii complex
metrans_95562_length_154	sp|P31002|IMDH_ACICA Inosine-5'-monophosphate dehydrogenase	Acinetobacter calcoaceticus	471	guaB	Acinetobacter calcoaceticus	cellular organisms, Bacteria, Pseudomonadota, Gammaproteobacteria, Moraxellales, Moraxellaceae, Acinetobacter, Acinetobacter calcoaceticus/baumannii complex
metrans_100955_length_151	sp|Q83WC8|DCH_ACICA Bifunctional esterase/perhydrolase DCH	Acinetobacter calcoaceticus	471	dch	Acinetobacter calcoaceticus	cellular organisms, Bacteria, Pseudomonadota, Gammaproteobacteria, Moraxellales, Moraxellaceae, Acinetobacter, Acinetobacter calcoaceticus/baumannii complex
metrans_101681_length_151	sp|P31002|IMDH_ACICA Inosine-5'-monophosphate dehydrogenase	Acinetobacter calcoaceticus	471	guaB	Acinetobacter calcoaceticus	cellular organisms, Bacteria, Pseudomonadota, Gammaproteobacteria, Moraxellales, Moraxellaceae, Acinetobacter, Acinetobacter calcoaceticus/baumannii complex
metrans_105315_length_148	sp|P31002|IMDH_ACICA Inosine-5'-monophosphate dehydrogenase	Acinetobacter calcoaceticus	471	guaB	Acinetobacter calcoaceticus	cellular organisms, Bacteria, Pseudomonadota, Gammaproteobacteria, Moraxellales, Moraxellaceae, Acinetobacter, Acinetobacter calcoaceticus/baumannii complex
metrans_124172_length_135	sp|P31002|IMDH_ACICA Inosine-5'-monophosphate dehydrogenase	Acinetobacter calcoaceticus	471	guaB	Acinetobacter calcoaceticus	cellular organisms, Bacteria, Pseudomonadota, Gammaproteobacteria, Moraxellales, Moraxellaceae, Acinetobacter, Acinetobacter calcoaceticus/baumannii complex
metrans_124493_length_135	sp|Q52109|MERA_ACICA Mercuric reductase	Acinetobacter calcoaceticus	471	merA	Acinetobacter calcoaceticus	cellular organisms, Bacteria, Pseudomonadota, Gammaproteobacteria, Moraxellales, Moraxellaceae, Acinetobacter, Acinetobacter calcoaceticus/baumannii complex
metrans_125296_length_135	sp|P05149|GALM_ACICA Aldose 1-epimerase	Acinetobacter calcoaceticus	471	mro	Acinetobacter calcoaceticus	cellular organisms, Bacteria, Pseudomonadota, Gammaproteobacteria, Moraxellales, Moraxellaceae, Acinetobacter, Acinetobacter calcoaceticus/baumannii complex
metrans_128917_length_133	sp|P31002|IMDH_ACICA Inosine-5'-monophosphate dehydrogenase	Acinetobacter calcoaceticus	471	guaB	Acinetobacter calcoaceticus	cellular organisms, Bacteria, Pseudomonadota, Gammaproteobacteria, Moraxellales, Moraxellaceae, Acinetobacter, Acinetobacter calcoaceticus/baumannii complex
metrans_75177_length_167	sp|P20902|CISY_ACIAN Citrate synthase	Acinetobacter calcoaceticus subsp. anitratus	107673	gltA	Acinetobacter calcoaceticus subsp. anitratus	cellular organisms, Bacteria, Pseudomonadota, Gammaproteobacteria, Moraxellales, Moraxellaceae, Acinetobacter, Acinetobacter calcoaceticus/baumannii complex, Acinetobacter calcoaceticus
metrans_66061_length_176	sp|P33987|HPF_ACIGI Ribosome hibernation promoting factor	Acinetobacter guillouiae	106649	hpf	Acinetobacter guillouiae	cellular organisms, Bacteria, Pseudomonadota, Gammaproteobacteria, Moraxellales, Moraxellaceae, Acinetobacter
metrans_71729_length_170	sp|P33983|RP54_ACIGI RNA polymerase sigma-54 factor	Acinetobacter guillouiae	106649	rpoN	Acinetobacter guillouiae	cellular organisms, Bacteria, Pseudomonadota, Gammaproteobacteria, Moraxellales, Moraxellaceae, Acinetobacter
metrans_106012_length_147	sp|Q43965|MOPR_ACIGI Phenol regulator MopR	Acinetobacter guillouiae	106649	mopR	Acinetobacter guillouiae	cellular organisms, Bacteria, Pseudomonadota, Gammaproteobacteria, Moraxellales, Moraxellaceae, Acinetobacter
metrans_109608_length_145	sp|O52788|PTK_ACIJO Tyrosine-protein kinase ptk	Acinetobacter johnsonii	40214	ptk	Acinetobacter johnsonii	cellular organisms, Bacteria, Pseudomonadota, Gammaproteobacteria, Moraxellales, Moraxellaceae, Acinetobacter
metrans_52677_length_194	sp|Q44088|GYRB1_ACILW DNA gyrase subunit B (Fragment)	Acinetobacter lwoffii	28090	gyrB	Acinetobacter lwoffii	cellular organisms, Bacteria, Pseudomonadota, Gammaproteobacteria, Moraxellales, Moraxellaceae, Acinetobacter
metrans_52677_length_194	sp|Q44272|GYRB2_ACILW DNA gyrase subunit B (Fragment)	Acinetobacter lwoffii	28090	gyrB	Acinetobacter lwoffii	cellular organisms, Bacteria, Pseudomonadota, Gammaproteobacteria, Moraxellales, Moraxellaceae, Acinetobacter
metrans_78889_length_164	sp|Q44088|GYRB1_ACILW DNA gyrase subunit B (Fragment)	Acinetobacter lwoffii	28090	gyrB	Acinetobacter lwoffii	cellular organisms, Bacteria, Pseudomonadota, Gammaproteobacteria, Moraxellales, Moraxellaceae, Acinetobacter
metrans_78889_length_164	sp|Q44272|GYRB2_ACILW DNA gyrase subunit B (Fragment)	Acinetobacter lwoffii	28090	gyrB	Acinetobacter lwoffii	cellular organisms, Bacteria, Pseudomonadota, Gammaproteobacteria, Moraxellales, Moraxellaceae, Acinetobacter
metrans_97769_length_153	sp|Q44249|ATDA1_ACISP Gamma-glutamylanilide synthase	Acinetobacter sp.	472	atdA1	Acinetobacter sp.	cellular organisms, Bacteria, Pseudomonadota, Gammaproteobacteria, Moraxellales, Moraxellaceae, Acinetobacter, unclassified Acinetobacter
metrans_119616_length_138	sp|Q9FDS1|ALD1_ACISP Long-chain-aldehyde dehydrogenase	Acinetobacter sp.	472	ald1	Acinetobacter sp.	cellular organisms, Bacteria, Pseudomonadota, Gammaproteobacteria, Moraxellales, Moraxellaceae, Acinetobacter, unclassified Acinetobacter
metrans_131432_length_131	sp|Q44249|ATDA1_ACISP Gamma-glutamylanilide synthase	Acinetobacter sp.	472	atdA1	Acinetobacter sp.	cellular organisms, Bacteria, Pseudomonadota, Gammaproteobacteria, Moraxellales, Moraxellaceae, Acinetobacter, unclassified Acinetobacter
metrans_37279_length_224	sp|A0A160PAH3|OMP38_ACIS5 Outer membrane protein Omp38	Acinetobacter sp. (strain Tol 5)	710648	omp38	Acinetobacter sp. (strain Tol 5)	cellular organisms, Bacteria, Pseudomonadota, Gammaproteobacteria, Moraxellales, Moraxellaceae, Acinetobacter, unclassified Acinetobacter
metrans_117850_length_139	sp|A0A160PAH3|OMP38_ACIS5 Outer membrane protein Omp38	Acinetobacter sp. (strain Tol 5)	710648	omp38	Acinetobacter sp. (strain Tol 5)	cellular organisms, Bacteria, Pseudomonadota, Gammaproteobacteria, Moraxellales, Moraxellaceae, Acinetobacter, unclassified Acinetobacter
metrans_9433_length_391	sp|Q04473|RTX3B_ACTPL Toxin RTX-III translocation ATP-binding protein	Actinobacillus pleuropneumoniae	715	apxIIIB	Actinobacillus pleuropneumoniae	cellular organisms, Bacteria, Pseudomonadota, Gammaproteobacteria, Pasteurellales, Pasteurellaceae, Actinobacillus
metrans_9433_length_391	sp|P26760|RTX1B_ACTPL Toxin RTX-I translocation ATP-binding protein	Actinobacillus pleuropneumoniae	715	apxIB	Actinobacillus pleuropneumoniae	cellular organisms, Bacteria, Pseudomonadota, Gammaproteobacteria, Pasteurellales, Pasteurellaceae, Actinobacillus
metrans_21765_length_281	sp|Q6T893|GLPE_ACTPL Thiosulfate sulfurtransferase GlpE	Actinobacillus pleuropneumoniae	715	glpE	Actinobacillus pleuropneumoniae	cellular organisms, Bacteria, Pseudomonadota, Gammaproteobacteria, Pasteurellales, Pasteurellaceae, Actinobacillus
metrans_75258_length_167	sp|P70753|BGAL_ACTPL Beta-galactosidase	Actinobacillus pleuropneumoniae	715	lacZ	Actinobacillus pleuropneumoniae	cellular organisms, Bacteria, Pseudomonadota, Gammaproteobacteria, Pasteurellales, Pasteurellaceae, Actinobacillus
metrans_115154_length_141	sp|P46393|YARQ_ACTPL Uncharacterized glycosyltransferase in aroQ 3'region	Actinobacillus pleuropneumoniae	715	PE=3 SV=1	Actinobacillus pleuropneumoniae	cellular organisms, Bacteria, Pseudomonadota, Gammaproteobacteria, Pasteurellales, Pasteurellaceae, Actinobacillus
metrans_8025_length_413	sp|B0BRU2|URE1_ACTPJ Urease subunit alpha	Actinobacillus pleuropneumoniae serotype 3 (strain JL03)	434271	ureC	Actinobacillus pleuropneumoniae serotype 3 (strain JL03)	cellular organisms, Bacteria, Pseudomonadota, Gammaproteobacteria, Pasteurellales, Pasteurellaceae, Actinobacillus, Actinobacillus pleuropneumoniae, Actinobacillus pleuropneumoniae serovar 3
metrans_20876_length_286	sp|B0BR94|SYV_ACTPJ Valine--tRNA ligase	Actinobacillus pleuropneumoniae serotype 3 (strain JL03)	434271	valS	Actinobacillus pleuropneumoniae serotype 3 (strain JL03)	cellular organisms, Bacteria, Pseudomonadota, Gammaproteobacteria, Pasteurellales, Pasteurellaceae, Actinobacillus, Actinobacillus pleuropneumoniae, Actinobacillus pleuropneumoniae serovar 3
metrans_21765_length_281	sp|B0BRY5|GLPE_ACTPJ Thiosulfate sulfurtransferase GlpE	Actinobacillus pleuropneumoniae serotype 3 (strain JL03)	434271	glpE	Actinobacillus pleuropneumoniae serotype 3 (strain JL03)	cellular organisms, Bacteria, Pseudomonadota, Gammaproteobacteria, Pasteurellales, Pasteurellaceae, Actinobacillus, Actinobacillus pleuropneumoniae, Actinobacillus pleuropneumoniae serovar 3
metrans_45108_length_207	sp|B0BSF5|RPOB_ACTPJ DNA-directed RNA polymerase subunit beta	Actinobacillus pleuropneumoniae serotype 3 (strain JL03)	434271	rpoB	Actinobacillus pleuropneumoniae serotype 3 (strain JL03)	cellular organisms, Bacteria, Pseudomonadota, Gammaproteobacteria, Pasteurellales, Pasteurellaceae, Actinobacillus, Actinobacillus pleuropneumoniae, Actinobacillus pleuropneumoniae serovar 3
metrans_47690_length_202	sp|B0BSF6|RPOC_ACTPJ DNA-directed RNA polymerase subunit beta'	Actinobacillus pleuropneumoniae serotype 3 (strain JL03)	434271	rpoC	Actinobacillus pleuropneumoniae serotype 3 (strain JL03)	cellular organisms, Bacteria, Pseudomonadota, Gammaproteobacteria, Pasteurellales, Pasteurellaceae, Actinobacillus, Actinobacillus pleuropneumoniae, Actinobacillus pleuropneumoniae serovar 3
metrans_63580_length_179	sp|B0BTQ6|PYRR_ACTPJ Bifunctional protein PyrR	Actinobacillus pleuropneumoniae serotype 3 (strain JL03)	434271	pyrR	Actinobacillus pleuropneumoniae serotype 3 (strain JL03)	cellular organisms, Bacteria, Pseudomonadota, Gammaproteobacteria, Pasteurellales, Pasteurellaceae, Actinobacillus, Actinobacillus pleuropneumoniae, Actinobacillus pleuropneumoniae serovar 3
metrans_82472_length_162	sp|B0BRB3|ISPH_ACTPJ 4-hydroxy-3-methylbut-2-enyl diphosphate reductase	Actinobacillus pleuropneumoniae serotype 3 (strain JL03)	434271	ispH	Actinobacillus pleuropneumoniae serotype 3 (strain JL03)	cellular organisms, Bacteria, Pseudomonadota, Gammaproteobacteria, Pasteurellales, Pasteurellaceae, Actinobacillus, Actinobacillus pleuropneumoniae, Actinobacillus pleuropneumoniae serovar 3
metrans_85318_length_160	sp|B0BUC5|EFTS_ACTPJ Elongation factor Ts	Actinobacillus pleuropneumoniae serotype 3 (strain JL03)	434271	tsf	Actinobacillus pleuropneumoniae serotype 3 (strain JL03)	cellular organisms, Bacteria, Pseudomonadota, Gammaproteobacteria, Pasteurellales, Pasteurellaceae, Actinobacillus, Actinobacillus pleuropneumoniae, Actinobacillus pleuropneumoniae serovar 3
metrans_86496_length_159	sp|B0BQZ3|EFTU_ACTPJ Elongation factor Tu	Actinobacillus pleuropneumoniae serotype 3 (strain JL03)	434271	tuf1	Actinobacillus pleuropneumoniae serotype 3 (strain JL03)	cellular organisms, Bacteria, Pseudomonadota, Gammaproteobacteria, Pasteurellales, Pasteurellaceae, Actinobacillus, Actinobacillus pleuropneumoniae, Actinobacillus pleuropneumoniae serovar 3
metrans_101830_length_151	sp|B0BRX4|ATPA_ACTPJ ATP synthase subunit alpha	Actinobacillus pleuropneumoniae serotype 3 (strain JL03)	434271	atpA	Actinobacillus pleuropneumoniae serotype 3 (strain JL03)	cellular organisms, Bacteria, Pseudomonadota, Gammaproteobacteria, Pasteurellales, Pasteurellaceae, Actinobacillus, Actinobacillus pleuropneumoniae, Actinobacillus pleuropneumoniae serovar 3
metrans_129724_length_132	sp|B0BTL7|HEMH_ACTPJ Ferrochelatase	Actinobacillus pleuropneumoniae serotype 3 (strain JL03)	434271	hemH	Actinobacillus pleuropneumoniae serotype 3 (strain JL03)	cellular organisms, Bacteria, Pseudomonadota, Gammaproteobacteria, Pasteurellales, Pasteurellaceae, Actinobacillus, Actinobacillus pleuropneumoniae, Actinobacillus pleuropneumoniae serovar 3
metrans_8025_length_413	sp|A3N2R4|URE1_ACTP2 Urease subunit alpha	Actinobacillus pleuropneumoniae serotype 5b (strain L20)	416269	ureC	Actinobacillus pleuropneumoniae serotype 5b (strain L20)	cellular organisms, Bacteria, Pseudomonadota, Gammaproteobacteria, Pasteurellales, Pasteurellaceae, Actinobacillus, Actinobacillus pleuropneumoniae, Actinobacillus pleuropneumoniae serovar 5
metrans_16513_length_315	sp|A3N039|SYN_ACTP2 Asparagine--tRNA ligase	Actinobacillus pleuropneumoniae serotype 5b (strain L20)	416269	asnS	Actinobacillus pleuropneumoniae serotype 5b (strain L20)	cellular organisms, Bacteria, Pseudomonadota, Gammaproteobacteria, Pasteurellales, Pasteurellaceae, Actinobacillus, Actinobacillus pleuropneumoniae, Actinobacillus pleuropneumoniae serovar 5
metrans_20876_length_286	sp|A3N2F0|SYV_ACTP2 Valine--tRNA ligase	Actinobacillus pleuropneumoniae serotype 5b (strain L20)	416269	valS	Actinobacillus pleuropneumoniae serotype 5b (strain L20)	cellular organisms, Bacteria, Pseudomonadota, Gammaproteobacteria, Pasteurellales, Pasteurellaceae, Actinobacillus, Actinobacillus pleuropneumoniae, Actinobacillus pleuropneumoniae serovar 5
metrans_21765_length_281	sp|A3MYF1|GLPE_ACTP2 Thiosulfate sulfurtransferase GlpE	Actinobacillus pleuropneumoniae serotype 5b (strain L20)	416269	glpE	Actinobacillus pleuropneumoniae serotype 5b (strain L20)	cellular organisms, Bacteria, Pseudomonadota, Gammaproteobacteria, Pasteurellales, Pasteurellaceae, Actinobacillus, Actinobacillus pleuropneumoniae, Actinobacillus pleuropneumoniae serovar 5
metrans_45108_length_207	sp|A3N325|RPOB_ACTP2 DNA-directed RNA polymerase subunit beta	Actinobacillus pleuropneumoniae serotype 5b (strain L20)	416269	rpoB	Actinobacillus pleuropneumoniae serotype 5b (strain L20)	cellular organisms, Bacteria, Pseudomonadota, Gammaproteobacteria, Pasteurellales, Pasteurellaceae, Actinobacillus, Actinobacillus pleuropneumoniae, Actinobacillus pleuropneumoniae serovar 5
metrans_47690_length_202	sp|A3N326|RPOC_ACTP2 DNA-directed RNA polymerase subunit beta'	Actinobacillus pleuropneumoniae serotype 5b (strain L20)	416269	rpoC	Actinobacillus pleuropneumoniae serotype 5b (strain L20)	cellular organisms, Bacteria, Pseudomonadota, Gammaproteobacteria, Pasteurellales, Pasteurellaceae, Actinobacillus, Actinobacillus pleuropneumoniae, Actinobacillus pleuropneumoniae serovar 5
metrans_63580_length_179	sp|A3MZB9|PYRR_ACTP2 Bifunctional protein PyrR	Actinobacillus pleuropneumoniae serotype 5b (strain L20)	416269	pyrR	Actinobacillus pleuropneumoniae serotype 5b (strain L20)	cellular organisms, Bacteria, Pseudomonadota, Gammaproteobacteria, Pasteurellales, Pasteurellaceae, Actinobacillus, Actinobacillus pleuropneumoniae, Actinobacillus pleuropneumoniae serovar 5
metrans_82472_length_162	sp|A3N2G8|ISPH_ACTP2 4-hydroxy-3-methylbut-2-enyl diphosphate reductase	Actinobacillus pleuropneumoniae serotype 5b (strain L20)	416269	ispH	Actinobacillus pleuropneumoniae serotype 5b (strain L20)	cellular organisms, Bacteria, Pseudomonadota, Gammaproteobacteria, Pasteurellales, Pasteurellaceae, Actinobacillus, Actinobacillus pleuropneumoniae, Actinobacillus pleuropneumoniae serovar 5
metrans_85318_length_160	sp|A3MZT3|EFTS_ACTP2 Elongation factor Ts	Actinobacillus pleuropneumoniae serotype 5b (strain L20)	416269	tsf	Actinobacillus pleuropneumoniae serotype 5b (strain L20)	cellular organisms, Bacteria, Pseudomonadota, Gammaproteobacteria, Pasteurellales, Pasteurellaceae, Actinobacillus, Actinobacillus pleuropneumoniae, Actinobacillus pleuropneumoniae serovar 5
metrans_86496_length_159	sp|A3N246|EFTU_ACTP2 Elongation factor Tu	Actinobacillus pleuropneumoniae serotype 5b (strain L20)	416269	tuf1	Actinobacillus pleuropneumoniae serotype 5b (strain L20)	cellular organisms, Bacteria, Pseudomonadota, Gammaproteobacteria, Pasteurellales, Pasteurellaceae, Actinobacillus, Actinobacillus pleuropneumoniae, Actinobacillus pleuropneumoniae serovar 5
metrans_101830_length_151	sp|A3N2U6|ATPA_ACTP2 ATP synthase subunit alpha	Actinobacillus pleuropneumoniae serotype 5b (strain L20)	416269	atpA	Actinobacillus pleuropneumoniae serotype 5b (strain L20)	cellular organisms, Bacteria, Pseudomonadota, Gammaproteobacteria, Pasteurellales, Pasteurellaceae, Actinobacillus, Actinobacillus pleuropneumoniae, Actinobacillus pleuropneumoniae serovar 5
metrans_129724_length_132	sp|A3N3M9|HEMH_ACTP2 Ferrochelatase	Actinobacillus pleuropneumoniae serotype 5b (strain L20)	416269	hemH	Actinobacillus pleuropneumoniae serotype 5b (strain L20)	cellular organisms, Bacteria, Pseudomonadota, Gammaproteobacteria, Pasteurellales, Pasteurellaceae, Actinobacillus, Actinobacillus pleuropneumoniae, Actinobacillus pleuropneumoniae serovar 5
metrans_8025_length_413	sp|B3H2L3|URE1_ACTP7 Urease subunit alpha	Actinobacillus pleuropneumoniae serotype 7 (strain AP76)	537457	ureC	Actinobacillus pleuropneumoniae serotype 7 (strain AP76)	cellular organisms, Bacteria, Pseudomonadota, Gammaproteobacteria, Pasteurellales, Pasteurellaceae, Actinobacillus, Actinobacillus pleuropneumoniae, Actinobacillus pleuropneumoniae serovar 7
metrans_16513_length_315	sp|B3H198|SYN_ACTP7 Asparagine--tRNA ligase	Actinobacillus pleuropneumoniae serotype 7 (strain AP76)	537457	asnS	Actinobacillus pleuropneumoniae serotype 7 (strain AP76)	cellular organisms, Bacteria, Pseudomonadota, Gammaproteobacteria, Pasteurellales, Pasteurellaceae, Actinobacillus, Actinobacillus pleuropneumoniae, Actinobacillus pleuropneumoniae serovar 7
metrans_20876_length_286	sp|B3GYI3|SYV_ACTP7 Valine--tRNA ligase	Actinobacillus pleuropneumoniae serotype 7 (strain AP76)	537457	valS	Actinobacillus pleuropneumoniae serotype 7 (strain AP76)	cellular organisms, Bacteria, Pseudomonadota, Gammaproteobacteria, Pasteurellales, Pasteurellaceae, Actinobacillus, Actinobacillus pleuropneumoniae, Actinobacillus pleuropneumoniae serovar 7
metrans_21765_length_281	sp|B3GZR9|GLPE_ACTP7 Thiosulfate sulfurtransferase GlpE	Actinobacillus pleuropneumoniae serotype 7 (strain AP76)	537457	glpE	Actinobacillus pleuropneumoniae serotype 7 (strain AP76)	cellular organisms, Bacteria, Pseudomonadota, Gammaproteobacteria, Pasteurellales, Pasteurellaceae, Actinobacillus, Actinobacillus pleuropneumoniae, Actinobacillus pleuropneumoniae serovar 7
metrans_47690_length_202	sp|B3GYV5|RPOC_ACTP7 DNA-directed RNA polymerase subunit beta'	Actinobacillus pleuropneumoniae serotype 7 (strain AP76)	537457	rpoC	Actinobacillus pleuropneumoniae serotype 7 (strain AP76)	cellular organisms, Bacteria, Pseudomonadota, Gammaproteobacteria, Pasteurellales, Pasteurellaceae, Actinobacillus, Actinobacillus pleuropneumoniae, Actinobacillus pleuropneumoniae serovar 7
metrans_63580_length_179	sp|B3H0R5|PYRR_ACTP7 Bifunctional protein PyrR	Actinobacillus pleuropneumoniae serotype 7 (strain AP76)	537457	pyrR	Actinobacillus pleuropneumoniae serotype 7 (strain AP76)	cellular organisms, Bacteria, Pseudomonadota, Gammaproteobacteria, Pasteurellales, Pasteurellaceae, Actinobacillus, Actinobacillus pleuropneumoniae, Actinobacillus pleuropneumoniae serovar 7
metrans_82472_length_162	sp|B3GYK1|ISPH_ACTP7 4-hydroxy-3-methylbut-2-enyl diphosphate reductase	Actinobacillus pleuropneumoniae serotype 7 (strain AP76)	537457	ispH	Actinobacillus pleuropneumoniae serotype 7 (strain AP76)	cellular organisms, Bacteria, Pseudomonadota, Gammaproteobacteria, Pasteurellales, Pasteurellaceae, Actinobacillus, Actinobacillus pleuropneumoniae, Actinobacillus pleuropneumoniae serovar 7
metrans_85318_length_160	sp|B3GXB1|EFTS_ACTP7 Elongation factor Ts	Actinobacillus pleuropneumoniae serotype 7 (strain AP76)	537457	tsf	Actinobacillus pleuropneumoniae serotype 7 (strain AP76)	cellular organisms, Bacteria, Pseudomonadota, Gammaproteobacteria, Pasteurellales, Pasteurellaceae, Actinobacillus, Actinobacillus pleuropneumoniae, Actinobacillus pleuropneumoniae serovar 7
metrans_101830_length_151	sp|B3H2P5|ATPA_ACTP7 ATP synthase subunit alpha	Actinobacillus pleuropneumoniae serotype 7 (strain AP76)	537457	atpA	Actinobacillus pleuropneumoniae serotype 7 (strain AP76)	cellular organisms, Bacteria, Pseudomonadota, Gammaproteobacteria, Pasteurellales, Pasteurellaceae, Actinobacillus, Actinobacillus pleuropneumoniae, Actinobacillus pleuropneumoniae serovar 7
metrans_129724_length_132	sp|B3H307|HEMH_ACTP7 Ferrochelatase	Actinobacillus pleuropneumoniae serotype 7 (strain AP76)	537457	hemH	Actinobacillus pleuropneumoniae serotype 7 (strain AP76)	cellular organisms, Bacteria, Pseudomonadota, Gammaproteobacteria, Pasteurellales, Pasteurellaceae, Actinobacillus, Actinobacillus pleuropneumoniae, Actinobacillus pleuropneumoniae serovar 7
metrans_2987_length_567	sp|Q5U907|MDH_ACTSZ Malate dehydrogenase	Actinobacillus succinogenes (strain ATCC 55618 / DSM 22257 / CCUG 43843 / 130Z)	339671	mdh	Actinobacillus succinogenes (strain ATCC 55618 / DSM 22257 / CCUG 43843 / 130Z)	cellular organisms, Bacteria, Pseudomonadota, Gammaproteobacteria, Pasteurellales, Pasteurellaceae, Actinobacillus, Actinobacillus succinogenes
metrans_6993_length_432	sp|A6VLY1|NQRF_ACTSZ Na(+)-translocating NADH-quinone reductase subunit F	Actinobacillus succinogenes (strain ATCC 55618 / DSM 22257 / CCUG 43843 / 130Z)	339671	nqrF	Actinobacillus succinogenes (strain ATCC 55618 / DSM 22257 / CCUG 43843 / 130Z)	cellular organisms, Bacteria, Pseudomonadota, Gammaproteobacteria, Pasteurellales, Pasteurellaceae, Actinobacillus, Actinobacillus succinogenes
metrans_45108_length_207	sp|A6VKC5|RPOB_ACTSZ DNA-directed RNA polymerase subunit beta	Actinobacillus succinogenes (strain ATCC 55618 / DSM 22257 / CCUG 43843 / 130Z)	339671	rpoB	Actinobacillus succinogenes (strain ATCC 55618 / DSM 22257 / CCUG 43843 / 130Z)	cellular organisms, Bacteria, Pseudomonadota, Gammaproteobacteria, Pasteurellales, Pasteurellaceae, Actinobacillus, Actinobacillus succinogenes
metrans_46264_length_204	sp|Q5U907|MDH_ACTSZ Malate dehydrogenase	Actinobacillus succinogenes (strain ATCC 55618 / DSM 22257 / CCUG 43843 / 130Z)	339671	mdh	Actinobacillus succinogenes (strain ATCC 55618 / DSM 22257 / CCUG 43843 / 130Z)	cellular organisms, Bacteria, Pseudomonadota, Gammaproteobacteria, Pasteurellales, Pasteurellaceae, Actinobacillus, Actinobacillus succinogenes
metrans_47690_length_202	sp|A6VKC4|RPOC_ACTSZ DNA-directed RNA polymerase subunit beta'	Actinobacillus succinogenes (strain ATCC 55618 / DSM 22257 / CCUG 43843 / 130Z)	339671	rpoC	Actinobacillus succinogenes (strain ATCC 55618 / DSM 22257 / CCUG 43843 / 130Z)	cellular organisms, Bacteria, Pseudomonadota, Gammaproteobacteria, Pasteurellales, Pasteurellaceae, Actinobacillus, Actinobacillus succinogenes
metrans_85318_length_160	sp|A6VME8|EFTS_ACTSZ Elongation factor Ts	Actinobacillus succinogenes (strain ATCC 55618 / DSM 22257 / CCUG 43843 / 130Z)	339671	tsf	Actinobacillus succinogenes (strain ATCC 55618 / DSM 22257 / CCUG 43843 / 130Z)	cellular organisms, Bacteria, Pseudomonadota, Gammaproteobacteria, Pasteurellales, Pasteurellaceae, Actinobacillus, Actinobacillus succinogenes
metrans_85376_length_160	sp|A6VQB6|RS15_ACTSZ Small ribosomal subunit protein uS15	Actinobacillus succinogenes (strain ATCC 55618 / DSM 22257 / CCUG 43843 / 130Z)	339671	rpsO	Actinobacillus succinogenes (strain ATCC 55618 / DSM 22257 / CCUG 43843 / 130Z)	cellular organisms, Bacteria, Pseudomonadota, Gammaproteobacteria, Pasteurellales, Pasteurellaceae, Actinobacillus, Actinobacillus succinogenes
metrans_90733_length_157	sp|A6VNE6|ACCA_ACTSZ Acetyl-coenzyme A carboxylase carboxyl transferase subunit alpha	Actinobacillus succinogenes (strain ATCC 55618 / DSM 22257 / CCUG 43843 / 130Z)	339671	accA	Actinobacillus succinogenes (strain ATCC 55618 / DSM 22257 / CCUG 43843 / 130Z)	cellular organisms, Bacteria, Pseudomonadota, Gammaproteobacteria, Pasteurellales, Pasteurellaceae, Actinobacillus, Actinobacillus succinogenes
metrans_92607_length_156	sp|Q5U907|MDH_ACTSZ Malate dehydrogenase	Actinobacillus succinogenes (strain ATCC 55618 / DSM 22257 / CCUG 43843 / 130Z)	339671	mdh	Actinobacillus succinogenes (strain ATCC 55618 / DSM 22257 / CCUG 43843 / 130Z)	cellular organisms, Bacteria, Pseudomonadota, Gammaproteobacteria, Pasteurellales, Pasteurellaceae, Actinobacillus, Actinobacillus succinogenes
metrans_101830_length_151	sp|A6VL59|ATPA_ACTSZ ATP synthase subunit alpha	Actinobacillus succinogenes (strain ATCC 55618 / DSM 22257 / CCUG 43843 / 130Z)	339671	atpA	Actinobacillus succinogenes (strain ATCC 55618 / DSM 22257 / CCUG 43843 / 130Z)	cellular organisms, Bacteria, Pseudomonadota, Gammaproteobacteria, Pasteurellales, Pasteurellaceae, Actinobacillus, Actinobacillus succinogenes
metrans_111072_length_144	sp|A6VL11|EFG_ACTSZ Elongation factor G	Actinobacillus succinogenes (strain ATCC 55618 / DSM 22257 / CCUG 43843 / 130Z)	339671	fusA	Actinobacillus succinogenes (strain ATCC 55618 / DSM 22257 / CCUG 43843 / 130Z)	cellular organisms, Bacteria, Pseudomonadota, Gammaproteobacteria, Pasteurellales, Pasteurellaceae, Actinobacillus, Actinobacillus succinogenes
metrans_33237_length_235	sp|P0DUV9|HACL_ACTC0 2-hydroxyacyl-CoA lyase	Actinomycetospora chiangmaiensis (strain DSM 45062 / JCM 15998 / CCTCC AA 205017 / NBRC 104400 / YIM 0006)	1120948	PE=1 SV=1	Actinomycetospora chiangmaiensis (strain DSM 45062 / JCM 15998 / CCTCC AA 205017 / NBRC 104400 / YIM 0006)	cellular organisms, Bacteria, Terrabacteria group, Actinomycetota, Actinomycetes, Pseudonocardiales, Pseudonocardiaceae, Actinomycetospora, Actinomycetospora chiangmaiensis
metrans_85886_length_160	sp|Q9ZAE8|RMLB_ACTS5 dTDP-glucose 4,6-dehydratase	Actinoplanes sp. (strain ATCC 31044 / CBS 674.73 / SE50/110)	134676	acbB	Actinoplanes sp. (strain ATCC 31044 / CBS 674.73 / SE50/110)	cellular organisms, Bacteria, Terrabacteria group, Actinomycetota, Actinomycetes, Micromonosporales, Micromonosporaceae, Actinoplanes, unclassified Actinoplanes
metrans_57557_length_187	sp|Q9R9S0|YADS_AERCA UPF0126 membrane protein	Aeromonas caviae	648	yadS	Aeromonas caviae	cellular organisms, Bacteria, Pseudomonadota, Gammaproteobacteria, Aeromonadales, Aeromonadaceae, Aeromonas
metrans_82160_length_162	sp|O32472|PHAJ_AERCA (R)-specific enoyl-CoA hydratase	Aeromonas caviae	648	phaJ	Aeromonas caviae	cellular organisms, Bacteria, Pseudomonadota, Gammaproteobacteria, Aeromonadales, Aeromonadaceae, Aeromonas
metrans_87257_length_159	sp|O32472|PHAJ_AERCA (R)-specific enoyl-CoA hydratase	Aeromonas caviae	648	phaJ	Aeromonas caviae	cellular organisms, Bacteria, Pseudomonadota, Gammaproteobacteria, Aeromonadales, Aeromonadaceae, Aeromonas
metrans_3710_length_530	sp|O08437|FKBA_AERHY FKBP-type peptidyl-prolyl cis-trans isomerase FkpA	Aeromonas hydrophila	644	fkpA	Aeromonas hydrophila	cellular organisms, Bacteria, Pseudomonadota, Gammaproteobacteria, Aeromonadales, Aeromonadaceae, Aeromonas
metrans_5403_length_470	sp|O08437|FKBA_AERHY FKBP-type peptidyl-prolyl cis-trans isomerase FkpA	Aeromonas hydrophila	644	fkpA	Aeromonas hydrophila	cellular organisms, Bacteria, Pseudomonadota, Gammaproteobacteria, Aeromonadales, Aeromonadaceae, Aeromonas
metrans_6190_length_450	sp|Q44078|CSPA_AERHY Major cold-shock protein (Fragment)	Aeromonas hydrophila	644	cspA	Aeromonas hydrophila	cellular organisms, Bacteria, Pseudomonadota, Gammaproteobacteria, Aeromonadales, Aeromonadaceae, Aeromonas
metrans_31389_length_241	sp|O08437|FKBA_AERHY FKBP-type peptidyl-prolyl cis-trans isomerase FkpA	Aeromonas hydrophila	644	fkpA	Aeromonas hydrophila	cellular organisms, Bacteria, Pseudomonadota, Gammaproteobacteria, Aeromonadales, Aeromonadaceae, Aeromonas
metrans_34252_length_232	sp|P41131|AMYA_AERHY Alpha-amylase	Aeromonas hydrophila	644	amyA	Aeromonas hydrophila	cellular organisms, Bacteria, Pseudomonadota, Gammaproteobacteria, Aeromonadales, Aeromonadaceae, Aeromonas
metrans_36965_length_225	sp|P45793|TAPC_AERHY Type IV pilus assembly protein TapC	Aeromonas hydrophila	644	tapC	Aeromonas hydrophila	cellular organisms, Bacteria, Pseudomonadota, Gammaproteobacteria, Aeromonadales, Aeromonadaceae, Aeromonas
metrans_51753_length_195	sp|O08437|FKBA_AERHY FKBP-type peptidyl-prolyl cis-trans isomerase FkpA	Aeromonas hydrophila	644	fkpA	Aeromonas hydrophila	cellular organisms, Bacteria, Pseudomonadota, Gammaproteobacteria, Aeromonadales, Aeromonadaceae, Aeromonas
metrans_70796_length_171	sp|O08437|FKBA_AERHY FKBP-type peptidyl-prolyl cis-trans isomerase FkpA	Aeromonas hydrophila	644	fkpA	Aeromonas hydrophila	cellular organisms, Bacteria, Pseudomonadota, Gammaproteobacteria, Aeromonadales, Aeromonadaceae, Aeromonas
metrans_71250_length_171	sp|Q0PZF7|VGRG3_AERHY Type VI secretion system spike protein VgrG3	Aeromonas hydrophila	644	vgrG3	Aeromonas hydrophila	cellular organisms, Bacteria, Pseudomonadota, Gammaproteobacteria, Aeromonadales, Aeromonadaceae, Aeromonas
metrans_72039_length_170	sp|P45754|GSPA_AERHY General secretion pathway protein A	Aeromonas hydrophila	644	exeA	Aeromonas hydrophila	cellular organisms, Bacteria, Pseudomonadota, Gammaproteobacteria, Aeromonadales, Aeromonadaceae, Aeromonas
metrans_72688_length_169	sp|O08437|FKBA_AERHY FKBP-type peptidyl-prolyl cis-trans isomerase FkpA	Aeromonas hydrophila	644	fkpA	Aeromonas hydrophila	cellular organisms, Bacteria, Pseudomonadota, Gammaproteobacteria, Aeromonadales, Aeromonadaceae, Aeromonas
metrans_73125_length_169	sp|P45754|GSPA_AERHY General secretion pathway protein A	Aeromonas hydrophila	644	exeA	Aeromonas hydrophila	cellular organisms, Bacteria, Pseudomonadota, Gammaproteobacteria, Aeromonadales, Aeromonadaceae, Aeromonas
metrans_76516_length_166	sp|B3FN88|WECA_AERHY UDP-N-acetylgalactosamine-undecaprenyl-phosphate N-acetylgalactosaminephosphotransferase	Aeromonas hydrophila	644	wecA	Aeromonas hydrophila	cellular organisms, Bacteria, Pseudomonadota, Gammaproteobacteria, Aeromonadales, Aeromonadaceae, Aeromonas
metrans_79605_length_164	sp|O07046|SLYD_AERHY FKBP-type peptidyl-prolyl cis-trans isomerase SlyD	Aeromonas hydrophila	644	slyD	Aeromonas hydrophila	cellular organisms, Bacteria, Pseudomonadota, Gammaproteobacteria, Aeromonadales, Aeromonadaceae, Aeromonas
metrans_81191_length_163	sp|O08437|FKBA_AERHY FKBP-type peptidyl-prolyl cis-trans isomerase FkpA	Aeromonas hydrophila	644	fkpA	Aeromonas hydrophila	cellular organisms, Bacteria, Pseudomonadota, Gammaproteobacteria, Aeromonadales, Aeromonadaceae, Aeromonas
metrans_85761_length_160	sp|P45791|TAPA_AERHY Type IV pilus subunit protein TapA	Aeromonas hydrophila	644	tapA	Aeromonas hydrophila	cellular organisms, Bacteria, Pseudomonadota, Gammaproteobacteria, Aeromonadales, Aeromonadaceae, Aeromonas
metrans_117204_length_140	sp|P31780|GSPD_AERHY Secretin ExeD	Aeromonas hydrophila	644	exeD	Aeromonas hydrophila	cellular organisms, Bacteria, Pseudomonadota, Gammaproteobacteria, Aeromonadales, Aeromonadaceae, Aeromonas
metrans_127573_length_133	sp|P45793|TAPC_AERHY Type IV pilus assembly protein TapC	Aeromonas hydrophila	644	tapC	Aeromonas hydrophila	cellular organisms, Bacteria, Pseudomonadota, Gammaproteobacteria, Aeromonadales, Aeromonadaceae, Aeromonas
metrans_130726_length_132	sp|B3FN88|WECA_AERHY UDP-N-acetylgalactosamine-undecaprenyl-phosphate N-acetylgalactosaminephosphotransferase	Aeromonas hydrophila	644	wecA	Aeromonas hydrophila	cellular organisms, Bacteria, Pseudomonadota, Gammaproteobacteria, Aeromonadales, Aeromonadaceae, Aeromonas
metrans_249_length_1244	sp|A0KG16|MDH_AERHH Malate dehydrogenase	Aeromonas hydrophila subsp. hydrophila (strain ATCC 7966 / DSM 30187 / BCRC 13018 / CCUG 14551 / JCM 1027 / KCTC 2358 / NCIMB 9240 / NCTC 8049)	380703	mdh	Aeromonas hydrophila subsp. hydrophila (strain ATCC 7966 / DSM 30187 / BCRC 13018 / CCUG 14551 / JCM 1027 / KCTC 2358 / NCIMB 9240 / NCTC 8049)	cellular organisms, Bacteria, Pseudomonadota, Gammaproteobacteria, Aeromonadales, Aeromonadaceae, Aeromonas, Aeromonas hydrophila, Aeromonas hydrophila subsp. hydrophila
metrans_38584_length_221	sp|A0KJ92|KCY_AERHH Cytidylate kinase	Aeromonas hydrophila subsp. hydrophila (strain ATCC 7966 / DSM 30187 / BCRC 13018 / CCUG 14551 / JCM 1027 / KCTC 2358 / NCIMB 9240 / NCTC 8049)	380703	cmk	Aeromonas hydrophila subsp. hydrophila (strain ATCC 7966 / DSM 30187 / BCRC 13018 / CCUG 14551 / JCM 1027 / KCTC 2358 / NCIMB 9240 / NCTC 8049)	cellular organisms, Bacteria, Pseudomonadota, Gammaproteobacteria, Aeromonadales, Aeromonadaceae, Aeromonas, Aeromonas hydrophila, Aeromonas hydrophila subsp. hydrophila
metrans_40434_length_216	sp|A0KN65|GUAC_AERHH GMP reductase	Aeromonas hydrophila subsp. hydrophila (strain ATCC 7966 / DSM 30187 / BCRC 13018 / CCUG 14551 / JCM 1027 / KCTC 2358 / NCIMB 9240 / NCTC 8049)	380703	guaC	Aeromonas hydrophila subsp. hydrophila (strain ATCC 7966 / DSM 30187 / BCRC 13018 / CCUG 14551 / JCM 1027 / KCTC 2358 / NCIMB 9240 / NCTC 8049)	cellular organisms, Bacteria, Pseudomonadota, Gammaproteobacteria, Aeromonadales, Aeromonadaceae, Aeromonas, Aeromonas hydrophila, Aeromonas hydrophila subsp. hydrophila
metrans_45108_length_207	sp|A0KQA5|RPOB_AERHH DNA-directed RNA polymerase subunit beta	Aeromonas hydrophila subsp. hydrophila (strain ATCC 7966 / DSM 30187 / BCRC 13018 / CCUG 14551 / JCM 1027 / KCTC 2358 / NCIMB 9240 / NCTC 8049)	380703	rpoB	Aeromonas hydrophila subsp. hydrophila (strain ATCC 7966 / DSM 30187 / BCRC 13018 / CCUG 14551 / JCM 1027 / KCTC 2358 / NCIMB 9240 / NCTC 8049)	cellular organisms, Bacteria, Pseudomonadota, Gammaproteobacteria, Aeromonadales, Aeromonadaceae, Aeromonas, Aeromonas hydrophila, Aeromonas hydrophila subsp. hydrophila
metrans_47690_length_202	sp|A0KQA4|RPOC_AERHH DNA-directed RNA polymerase subunit beta'	Aeromonas hydrophila subsp. hydrophila (strain ATCC 7966 / DSM 30187 / BCRC 13018 / CCUG 14551 / JCM 1027 / KCTC 2358 / NCIMB 9240 / NCTC 8049)	380703	rpoC	Aeromonas hydrophila subsp. hydrophila (strain ATCC 7966 / DSM 30187 / BCRC 13018 / CCUG 14551 / JCM 1027 / KCTC 2358 / NCIMB 9240 / NCTC 8049)	cellular organisms, Bacteria, Pseudomonadota, Gammaproteobacteria, Aeromonadales, Aeromonadaceae, Aeromonas, Aeromonas hydrophila, Aeromonas hydrophila subsp. hydrophila
metrans_50641_length_197	sp|A0KQJ4|CYSG3_AERHH Siroheme synthase 3	Aeromonas hydrophila subsp. hydrophila (strain ATCC 7966 / DSM 30187 / BCRC 13018 / CCUG 14551 / JCM 1027 / KCTC 2358 / NCIMB 9240 / NCTC 8049)	380703	cysG3	Aeromonas hydrophila subsp. hydrophila (strain ATCC 7966 / DSM 30187 / BCRC 13018 / CCUG 14551 / JCM 1027 / KCTC 2358 / NCIMB 9240 / NCTC 8049)	cellular organisms, Bacteria, Pseudomonadota, Gammaproteobacteria, Aeromonadales, Aeromonadaceae, Aeromonas, Aeromonas hydrophila, Aeromonas hydrophila subsp. hydrophila
metrans_79761_length_164	sp|A0KMI5|DNAJ_AERHH Chaperone protein DnaJ	Aeromonas hydrophila subsp. hydrophila (strain ATCC 7966 / DSM 30187 / BCRC 13018 / CCUG 14551 / JCM 1027 / KCTC 2358 / NCIMB 9240 / NCTC 8049)	380703	dnaJ	Aeromonas hydrophila subsp. hydrophila (strain ATCC 7966 / DSM 30187 / BCRC 13018 / CCUG 14551 / JCM 1027 / KCTC 2358 / NCIMB 9240 / NCTC 8049)	cellular organisms, Bacteria, Pseudomonadota, Gammaproteobacteria, Aeromonadales, Aeromonadaceae, Aeromonas, Aeromonas hydrophila, Aeromonas hydrophila subsp. hydrophila
metrans_84385_length_161	sp|A0KEJ0|NORR_AERHH Anaerobic nitric oxide reductase transcription regulator NorR	Aeromonas hydrophila subsp. hydrophila (strain ATCC 7966 / DSM 30187 / BCRC 13018 / CCUG 14551 / JCM 1027 / KCTC 2358 / NCIMB 9240 / NCTC 8049)	380703	norR	Aeromonas hydrophila subsp. hydrophila (strain ATCC 7966 / DSM 30187 / BCRC 13018 / CCUG 14551 / JCM 1027 / KCTC 2358 / NCIMB 9240 / NCTC 8049)	cellular organisms, Bacteria, Pseudomonadota, Gammaproteobacteria, Aeromonadales, Aeromonadaceae, Aeromonas, Aeromonas hydrophila, Aeromonas hydrophila subsp. hydrophila
metrans_90558_length_157	sp|A0KF27|RS3_AERHH Small ribosomal subunit protein uS3	Aeromonas hydrophila subsp. hydrophila (strain ATCC 7966 / DSM 30187 / BCRC 13018 / CCUG 14551 / JCM 1027 / KCTC 2358 / NCIMB 9240 / NCTC 8049)	380703	rpsC	Aeromonas hydrophila subsp. hydrophila (strain ATCC 7966 / DSM 30187 / BCRC 13018 / CCUG 14551 / JCM 1027 / KCTC 2358 / NCIMB 9240 / NCTC 8049)	cellular organisms, Bacteria, Pseudomonadota, Gammaproteobacteria, Aeromonadales, Aeromonadaceae, Aeromonas, Aeromonas hydrophila, Aeromonas hydrophila subsp. hydrophila
metrans_94468_length_155	sp|A0KJR8|KUP1_AERHH Probable potassium transport system protein Kup 1	Aeromonas hydrophila subsp. hydrophila (strain ATCC 7966 / DSM 30187 / BCRC 13018 / CCUG 14551 / JCM 1027 / KCTC 2358 / NCIMB 9240 / NCTC 8049)	380703	kup1	Aeromonas hydrophila subsp. hydrophila (strain ATCC 7966 / DSM 30187 / BCRC 13018 / CCUG 14551 / JCM 1027 / KCTC 2358 / NCIMB 9240 / NCTC 8049)	cellular organisms, Bacteria, Pseudomonadota, Gammaproteobacteria, Aeromonadales, Aeromonadaceae, Aeromonas, Aeromonas hydrophila, Aeromonas hydrophila subsp. hydrophila
metrans_102990_length_150	sp|A0KN65|GUAC_AERHH GMP reductase	Aeromonas hydrophila subsp. hydrophila (strain ATCC 7966 / DSM 30187 / BCRC 13018 / CCUG 14551 / JCM 1027 / KCTC 2358 / NCIMB 9240 / NCTC 8049)	380703	guaC	Aeromonas hydrophila subsp. hydrophila (strain ATCC 7966 / DSM 30187 / BCRC 13018 / CCUG 14551 / JCM 1027 / KCTC 2358 / NCIMB 9240 / NCTC 8049)	cellular organisms, Bacteria, Pseudomonadota, Gammaproteobacteria, Aeromonadales, Aeromonadaceae, Aeromonas, Aeromonas hydrophila, Aeromonas hydrophila subsp. hydrophila
metrans_105484_length_148	sp|A0KEJ0|NORR_AERHH Anaerobic nitric oxide reductase transcription regulator NorR	Aeromonas hydrophila subsp. hydrophila (strain ATCC 7966 / DSM 30187 / BCRC 13018 / CCUG 14551 / JCM 1027 / KCTC 2358 / NCIMB 9240 / NCTC 8049)	380703	norR	Aeromonas hydrophila subsp. hydrophila (strain ATCC 7966 / DSM 30187 / BCRC 13018 / CCUG 14551 / JCM 1027 / KCTC 2358 / NCIMB 9240 / NCTC 8049)	cellular organisms, Bacteria, Pseudomonadota, Gammaproteobacteria, Aeromonadales, Aeromonadaceae, Aeromonas, Aeromonas hydrophila, Aeromonas hydrophila subsp. hydrophila
metrans_120729_length_137	sp|A0KN65|GUAC_AERHH GMP reductase	Aeromonas hydrophila subsp. hydrophila (strain ATCC 7966 / DSM 30187 / BCRC 13018 / CCUG 14551 / JCM 1027 / KCTC 2358 / NCIMB 9240 / NCTC 8049)	380703	guaC	Aeromonas hydrophila subsp. hydrophila (strain ATCC 7966 / DSM 30187 / BCRC 13018 / CCUG 14551 / JCM 1027 / KCTC 2358 / NCIMB 9240 / NCTC 8049)	cellular organisms, Bacteria, Pseudomonadota, Gammaproteobacteria, Aeromonadales, Aeromonadaceae, Aeromonas, Aeromonas hydrophila, Aeromonas hydrophila subsp. hydrophila
metrans_123369_length_136	sp|A0KKF0|RLMI_AERHH Ribosomal RNA large subunit methyltransferase I	Aeromonas hydrophila subsp. hydrophila (strain ATCC 7966 / DSM 30187 / BCRC 13018 / CCUG 14551 / JCM 1027 / KCTC 2358 / NCIMB 9240 / NCTC 8049)	380703	rlmI	Aeromonas hydrophila subsp. hydrophila (strain ATCC 7966 / DSM 30187 / BCRC 13018 / CCUG 14551 / JCM 1027 / KCTC 2358 / NCIMB 9240 / NCTC 8049)	cellular organisms, Bacteria, Pseudomonadota, Gammaproteobacteria, Aeromonadales, Aeromonadaceae, Aeromonas, Aeromonas hydrophila, Aeromonas hydrophila subsp. hydrophila
metrans_125160_length_135	sp|A0KKE6|SELU_AERHH tRNA 2-selenouridine synthase	Aeromonas hydrophila subsp. hydrophila (strain ATCC 7966 / DSM 30187 / BCRC 13018 / CCUG 14551 / JCM 1027 / KCTC 2358 / NCIMB 9240 / NCTC 8049)	380703	selU	Aeromonas hydrophila subsp. hydrophila (strain ATCC 7966 / DSM 30187 / BCRC 13018 / CCUG 14551 / JCM 1027 / KCTC 2358 / NCIMB 9240 / NCTC 8049)	cellular organisms, Bacteria, Pseudomonadota, Gammaproteobacteria, Aeromonadales, Aeromonadaceae, Aeromonas, Aeromonas hydrophila, Aeromonas hydrophila subsp. hydrophila
metrans_132164_length_131	sp|A0KQA6|RL7_AERHH Large ribosomal subunit protein bL12	Aeromonas hydrophila subsp. hydrophila (strain ATCC 7966 / DSM 30187 / BCRC 13018 / CCUG 14551 / JCM 1027 / KCTC 2358 / NCIMB 9240 / NCTC 8049)	380703	rplL	Aeromonas hydrophila subsp. hydrophila (strain ATCC 7966 / DSM 30187 / BCRC 13018 / CCUG 14551 / JCM 1027 / KCTC 2358 / NCIMB 9240 / NCTC 8049)	cellular organisms, Bacteria, Pseudomonadota, Gammaproteobacteria, Aeromonadales, Aeromonadaceae, Aeromonas, Aeromonas hydrophila, Aeromonas hydrophila subsp. hydrophila
metrans_73568_length_168	sp|O07051|LTAA_AERJA L-allo-threonine aldolase	Aeromonas jandaei	650	ltaA	Aeromonas jandaei	cellular organisms, Bacteria, Pseudomonadota, Gammaproteobacteria, Aeromonadales, Aeromonadaceae, Aeromonas
metrans_125042_length_135	sp|O07051|LTAA_AERJA L-allo-threonine aldolase	Aeromonas jandaei	650	ltaA	Aeromonas jandaei	cellular organisms, Bacteria, Pseudomonadota, Gammaproteobacteria, Aeromonadales, Aeromonadaceae, Aeromonas
metrans_15664_length_322	sp|P48369|GYRA_AERSA DNA gyrase subunit A	Aeromonas salmonicida	645	gyrA	Aeromonas salmonicida	cellular organisms, Bacteria, Pseudomonadota, Gammaproteobacteria, Aeromonadales, Aeromonadaceae, Aeromonas
metrans_35449_length_229	sp|P45778|GSPD_AERSA Secretin ExeD	Aeromonas salmonicida	645	exeD	Aeromonas salmonicida	cellular organisms, Bacteria, Pseudomonadota, Gammaproteobacteria, Aeromonadales, Aeromonadaceae, Aeromonas
metrans_80579_length_163	sp|P45785|YEXN_AERSA Putative HTH-type transcriptional regulator in exeN 3'region (Fragment)	Aeromonas salmonicida	645	PE=4 SV=2	Aeromonas salmonicida	cellular organisms, Bacteria, Pseudomonadota, Gammaproteobacteria, Aeromonadales, Aeromonadaceae, Aeromonas
metrans_85872_length_160	sp|Q44264|HSLR_AERSA Heat shock protein 15 homolog	Aeromonas salmonicida	645	hslR	Aeromonas salmonicida	cellular organisms, Bacteria, Pseudomonadota, Gammaproteobacteria, Aeromonadales, Aeromonadaceae, Aeromonas
metrans_91291_length_156	sp|P48369|GYRA_AERSA DNA gyrase subunit A	Aeromonas salmonicida	645	gyrA	Aeromonas salmonicida	cellular organisms, Bacteria, Pseudomonadota, Gammaproteobacteria, Aeromonadales, Aeromonadaceae, Aeromonas
metrans_92400_length_156	sp|P48369|GYRA_AERSA DNA gyrase subunit A	Aeromonas salmonicida	645	gyrA	Aeromonas salmonicida	cellular organisms, Bacteria, Pseudomonadota, Gammaproteobacteria, Aeromonadales, Aeromonadaceae, Aeromonas
metrans_40434_length_216	sp|A4SJY8|GUAC_AERS4 GMP reductase	Aeromonas salmonicida (strain A449)	382245	guaC	Aeromonas salmonicida (strain A449)	cellular organisms, Bacteria, Pseudomonadota, Gammaproteobacteria, Aeromonadales, Aeromonadaceae, Aeromonas, Aeromonas salmonicida, Aeromonas salmonicida subsp. salmonicida
metrans_45108_length_207	sp|A4SHU9|RPOB_AERS4 DNA-directed RNA polymerase subunit beta	Aeromonas salmonicida (strain A449)	382245	rpoB	Aeromonas salmonicida (strain A449)	cellular organisms, Bacteria, Pseudomonadota, Gammaproteobacteria, Aeromonadales, Aeromonadaceae, Aeromonas, Aeromonas salmonicida, Aeromonas salmonicida subsp. salmonicida
metrans_47690_length_202	sp|A4SHV0|RPOC_AERS4 DNA-directed RNA polymerase subunit beta'	Aeromonas salmonicida (strain A449)	382245	rpoC	Aeromonas salmonicida (strain A449)	cellular organisms, Bacteria, Pseudomonadota, Gammaproteobacteria, Aeromonadales, Aeromonadaceae, Aeromonas, Aeromonas salmonicida, Aeromonas salmonicida subsp. salmonicida
metrans_50641_length_197	sp|A4SHL4|CYSG1_AERS4 Siroheme synthase 1	Aeromonas salmonicida (strain A449)	382245	cysG1	Aeromonas salmonicida (strain A449)	cellular organisms, Bacteria, Pseudomonadota, Gammaproteobacteria, Aeromonadales, Aeromonadaceae, Aeromonas, Aeromonas salmonicida, Aeromonas salmonicida subsp. salmonicida
metrans_73946_length_168	sp|A4SQM2|RLMG_AERS4 Ribosomal RNA large subunit methyltransferase G	Aeromonas salmonicida (strain A449)	382245	rlmG	Aeromonas salmonicida (strain A449)	cellular organisms, Bacteria, Pseudomonadota, Gammaproteobacteria, Aeromonadales, Aeromonadaceae, Aeromonas, Aeromonas salmonicida, Aeromonas salmonicida subsp. salmonicida
metrans_79761_length_164	sp|A4SQ24|DNAJ_AERS4 Chaperone protein DnaJ	Aeromonas salmonicida (strain A449)	382245	dnaJ	Aeromonas salmonicida (strain A449)	cellular organisms, Bacteria, Pseudomonadota, Gammaproteobacteria, Aeromonadales, Aeromonadaceae, Aeromonas, Aeromonas salmonicida, Aeromonas salmonicida subsp. salmonicida
metrans_84385_length_161	sp|A4STH5|NORR_AERS4 Anaerobic nitric oxide reductase transcription regulator NorR	Aeromonas salmonicida (strain A449)	382245	norR	Aeromonas salmonicida (strain A449)	cellular organisms, Bacteria, Pseudomonadota, Gammaproteobacteria, Aeromonadales, Aeromonadaceae, Aeromonas, Aeromonas salmonicida, Aeromonas salmonicida subsp. salmonicida
metrans_90558_length_157	sp|A4ST00|RS3_AERS4 Small ribosomal subunit protein uS3	Aeromonas salmonicida (strain A449)	382245	rpsC	Aeromonas salmonicida (strain A449)	cellular organisms, Bacteria, Pseudomonadota, Gammaproteobacteria, Aeromonadales, Aeromonadaceae, Aeromonas, Aeromonas salmonicida, Aeromonas salmonicida subsp. salmonicida
metrans_94075_length_155	sp|A4STE1|G6PI_AERS4 Glucose-6-phosphate isomerase	Aeromonas salmonicida (strain A449)	382245	pgi	Aeromonas salmonicida (strain A449)	cellular organisms, Bacteria, Pseudomonadota, Gammaproteobacteria, Aeromonadales, Aeromonadaceae, Aeromonas, Aeromonas salmonicida, Aeromonas salmonicida subsp. salmonicida
metrans_102990_length_150	sp|A4SJY8|GUAC_AERS4 GMP reductase	Aeromonas salmonicida (strain A449)	382245	guaC	Aeromonas salmonicida (strain A449)	cellular organisms, Bacteria, Pseudomonadota, Gammaproteobacteria, Aeromonadales, Aeromonadaceae, Aeromonas, Aeromonas salmonicida, Aeromonas salmonicida subsp. salmonicida
metrans_120729_length_137	sp|A4SJY8|GUAC_AERS4 GMP reductase	Aeromonas salmonicida (strain A449)	382245	guaC	Aeromonas salmonicida (strain A449)	cellular organisms, Bacteria, Pseudomonadota, Gammaproteobacteria, Aeromonadales, Aeromonadaceae, Aeromonas, Aeromonas salmonicida, Aeromonas salmonicida subsp. salmonicida
metrans_124644_length_135	sp|A4SJP2|NUSB_AERS4 Transcription antitermination protein NusB	Aeromonas salmonicida (strain A449)	382245	nusB	Aeromonas salmonicida (strain A449)	cellular organisms, Bacteria, Pseudomonadota, Gammaproteobacteria, Aeromonadales, Aeromonadaceae, Aeromonas, Aeromonas salmonicida, Aeromonas salmonicida subsp. salmonicida
metrans_19888_length_292	sp|P80260|LHB_AFIMA Light-harvesting protein B-880 beta chain	Afifella marina	1080	PE=1 SV=1	Afifella marina	cellular organisms, Bacteria, Pseudomonadota, Alphaproteobacteria, Hyphomicrobiales, Afifellaceae, Afifella
metrans_22249_length_278	sp|P80259|LHA_AFIMA Light-harvesting protein B-880 alpha chain	Afifella marina	1080	PE=1 SV=1	Afifella marina	cellular organisms, Bacteria, Pseudomonadota, Alphaproteobacteria, Hyphomicrobiales, Afifellaceae, Afifella
metrans_33866_length_233	sp|P80259|LHA_AFIMA Light-harvesting protein B-880 alpha chain	Afifella marina	1080	PE=1 SV=1	Afifella marina	cellular organisms, Bacteria, Pseudomonadota, Alphaproteobacteria, Hyphomicrobiales, Afifellaceae, Afifella
metrans_2072_length_635	sp|B6JGW3|NUOD_AFIC5 NADH-quinone oxidoreductase subunit D	Afipia carboxidovorans (strain ATCC 49405 / DSM 1227 / KCTC 32145 / OM5)	504832	nuoD	Afipia carboxidovorans (strain ATCC 49405 / DSM 1227 / KCTC 32145 / OM5)	cellular organisms, Bacteria, Pseudomonadota, Alphaproteobacteria, Hyphomicrobiales, Nitrobacteraceae, Afipia, Afipia carboxidovorans
metrans_15587_length_323	sp|B6JGF2|Y6723_AFIC5 PKHD-type hydroxylase OCAR_6723/OCA5_c13470	Afipia carboxidovorans (strain ATCC 49405 / DSM 1227 / KCTC 32145 / OM5)	504832	OCAR_6723	Afipia carboxidovorans (strain ATCC 49405 / DSM 1227 / KCTC 32145 / OM5)	cellular organisms, Bacteria, Pseudomonadota, Alphaproteobacteria, Hyphomicrobiales, Nitrobacteraceae, Afipia, Afipia carboxidovorans
metrans_18246_length_302	sp|B6JCI1|GRPE_AFIC5 Protein GrpE	Afipia carboxidovorans (strain ATCC 49405 / DSM 1227 / KCTC 32145 / OM5)	504832	grpE	Afipia carboxidovorans (strain ATCC 49405 / DSM 1227 / KCTC 32145 / OM5)	cellular organisms, Bacteria, Pseudomonadota, Alphaproteobacteria, Hyphomicrobiales, Nitrobacteraceae, Afipia, Afipia carboxidovorans
metrans_23326_length_273	sp|B6JE29|FCTA_AFIC5 Formyl-CoA:oxalate CoA-transferase	Afipia carboxidovorans (strain ATCC 49405 / DSM 1227 / KCTC 32145 / OM5)	504832	frc	Afipia carboxidovorans (strain ATCC 49405 / DSM 1227 / KCTC 32145 / OM5)	cellular organisms, Bacteria, Pseudomonadota, Alphaproteobacteria, Hyphomicrobiales, Nitrobacteraceae, Afipia, Afipia carboxidovorans
metrans_30314_length_245	sp|B6JGN3|ACP_AFIC5 Acyl carrier protein	Afipia carboxidovorans (strain ATCC 49405 / DSM 1227 / KCTC 32145 / OM5)	504832	acpP	Afipia carboxidovorans (strain ATCC 49405 / DSM 1227 / KCTC 32145 / OM5)	cellular organisms, Bacteria, Pseudomonadota, Alphaproteobacteria, Hyphomicrobiales, Nitrobacteraceae, Afipia, Afipia carboxidovorans
metrans_50064_length_198	sp|B6JJP3|DAPD_AFIC5 2,3,4,5-tetrahydropyridine-2,6-dicarboxylate N-succinyltransferase	Afipia carboxidovorans (strain ATCC 49405 / DSM 1227 / KCTC 32145 / OM5)	504832	dapD	Afipia carboxidovorans (strain ATCC 49405 / DSM 1227 / KCTC 32145 / OM5)	cellular organisms, Bacteria, Pseudomonadota, Alphaproteobacteria, Hyphomicrobiales, Nitrobacteraceae, Afipia, Afipia carboxidovorans
metrans_54082_length_191	sp|B6JC05|Y5086_AFIC5 UPF0335 protein OCAR_5086/OCA5_c28780	Afipia carboxidovorans (strain ATCC 49405 / DSM 1227 / KCTC 32145 / OM5)	504832	OCAR_5086	Afipia carboxidovorans (strain ATCC 49405 / DSM 1227 / KCTC 32145 / OM5)	cellular organisms, Bacteria, Pseudomonadota, Alphaproteobacteria, Hyphomicrobiales, Nitrobacteraceae, Afipia, Afipia carboxidovorans
metrans_54872_length_190	sp|P19921|DCMS_AFIC5 Carbon monoxide dehydrogenase small chain	Afipia carboxidovorans (strain ATCC 49405 / DSM 1227 / KCTC 32145 / OM5)	504832	coxS	Afipia carboxidovorans (strain ATCC 49405 / DSM 1227 / KCTC 32145 / OM5)	cellular organisms, Bacteria, Pseudomonadota, Alphaproteobacteria, Hyphomicrobiales, Nitrobacteraceae, Afipia, Afipia carboxidovorans
metrans_55137_length_190	sp|B6JC20|RS21_AFIC5 Small ribosomal subunit protein bS21	Afipia carboxidovorans (strain ATCC 49405 / DSM 1227 / KCTC 32145 / OM5)	504832	rpsU	Afipia carboxidovorans (strain ATCC 49405 / DSM 1227 / KCTC 32145 / OM5)	cellular organisms, Bacteria, Pseudomonadota, Alphaproteobacteria, Hyphomicrobiales, Nitrobacteraceae, Afipia, Afipia carboxidovorans
metrans_57420_length_187	sp|B6JET4|RL4_AFIC5 Large ribosomal subunit protein uL4	Afipia carboxidovorans (strain ATCC 49405 / DSM 1227 / KCTC 32145 / OM5)	504832	rplD	Afipia carboxidovorans (strain ATCC 49405 / DSM 1227 / KCTC 32145 / OM5)	cellular organisms, Bacteria, Pseudomonadota, Alphaproteobacteria, Hyphomicrobiales, Nitrobacteraceae, Afipia, Afipia carboxidovorans
metrans_61847_length_181	sp|B6JGN7|RS6_AFIC5 Small ribosomal subunit protein bS6	Afipia carboxidovorans (strain ATCC 49405 / DSM 1227 / KCTC 32145 / OM5)	504832	rpsF	Afipia carboxidovorans (strain ATCC 49405 / DSM 1227 / KCTC 32145 / OM5)	cellular organisms, Bacteria, Pseudomonadota, Alphaproteobacteria, Hyphomicrobiales, Nitrobacteraceae, Afipia, Afipia carboxidovorans
metrans_63322_length_179	sp|B6JET1|EFTU_AFIC5 Elongation factor Tu	Afipia carboxidovorans (strain ATCC 49405 / DSM 1227 / KCTC 32145 / OM5)	504832	tuf	Afipia carboxidovorans (strain ATCC 49405 / DSM 1227 / KCTC 32145 / OM5)	cellular organisms, Bacteria, Pseudomonadota, Alphaproteobacteria, Hyphomicrobiales, Nitrobacteraceae, Afipia, Afipia carboxidovorans
metrans_63446_length_179	sp|B6JHG4|ARGC_AFIC5 N-acetyl-gamma-glutamyl-phosphate reductase	Afipia carboxidovorans (strain ATCC 49405 / DSM 1227 / KCTC 32145 / OM5)	504832	argC	Afipia carboxidovorans (strain ATCC 49405 / DSM 1227 / KCTC 32145 / OM5)	cellular organisms, Bacteria, Pseudomonadota, Alphaproteobacteria, Hyphomicrobiales, Nitrobacteraceae, Afipia, Afipia carboxidovorans
metrans_71122_length_171	sp|B6JAC3|SECA_AFIC5 Protein translocase subunit SecA	Afipia carboxidovorans (strain ATCC 49405 / DSM 1227 / KCTC 32145 / OM5)	504832	secA	Afipia carboxidovorans (strain ATCC 49405 / DSM 1227 / KCTC 32145 / OM5)	cellular organisms, Bacteria, Pseudomonadota, Alphaproteobacteria, Hyphomicrobiales, Nitrobacteraceae, Afipia, Afipia carboxidovorans
metrans_75026_length_167	sp|B6JDD0|ATP6_AFIC5 ATP synthase subunit a	Afipia carboxidovorans (strain ATCC 49405 / DSM 1227 / KCTC 32145 / OM5)	504832	atpB	Afipia carboxidovorans (strain ATCC 49405 / DSM 1227 / KCTC 32145 / OM5)	cellular organisms, Bacteria, Pseudomonadota, Alphaproteobacteria, Hyphomicrobiales, Nitrobacteraceae, Afipia, Afipia carboxidovorans
metrans_76264_length_166	sp|B6JEY9|RPOA_AFIC5 DNA-directed RNA polymerase subunit alpha	Afipia carboxidovorans (strain ATCC 49405 / DSM 1227 / KCTC 32145 / OM5)	504832	rpoA	Afipia carboxidovorans (strain ATCC 49405 / DSM 1227 / KCTC 32145 / OM5)	cellular organisms, Bacteria, Pseudomonadota, Alphaproteobacteria, Hyphomicrobiales, Nitrobacteraceae, Afipia, Afipia carboxidovorans
metrans_78409_length_164	sp|B6JES8|RS12_AFIC5 Small ribosomal subunit protein uS12	Afipia carboxidovorans (strain ATCC 49405 / DSM 1227 / KCTC 32145 / OM5)	504832	rpsL	Afipia carboxidovorans (strain ATCC 49405 / DSM 1227 / KCTC 32145 / OM5)	cellular organisms, Bacteria, Pseudomonadota, Alphaproteobacteria, Hyphomicrobiales, Nitrobacteraceae, Afipia, Afipia carboxidovorans
metrans_79921_length_163	sp|B6JGT6|RS9_AFIC5 Small ribosomal subunit protein uS9	Afipia carboxidovorans (strain ATCC 49405 / DSM 1227 / KCTC 32145 / OM5)	504832	rpsI	Afipia carboxidovorans (strain ATCC 49405 / DSM 1227 / KCTC 32145 / OM5)	cellular organisms, Bacteria, Pseudomonadota, Alphaproteobacteria, Hyphomicrobiales, Nitrobacteraceae, Afipia, Afipia carboxidovorans
metrans_82311_length_162	sp|B6JD05|ATPD_AFIC5 ATP synthase subunit delta	Afipia carboxidovorans (strain ATCC 49405 / DSM 1227 / KCTC 32145 / OM5)	504832	atpH	Afipia carboxidovorans (strain ATCC 49405 / DSM 1227 / KCTC 32145 / OM5)	cellular organisms, Bacteria, Pseudomonadota, Alphaproteobacteria, Hyphomicrobiales, Nitrobacteraceae, Afipia, Afipia carboxidovorans
metrans_82926_length_162	sp|P19921|DCMS_AFIC5 Carbon monoxide dehydrogenase small chain	Afipia carboxidovorans (strain ATCC 49405 / DSM 1227 / KCTC 32145 / OM5)	504832	coxS	Afipia carboxidovorans (strain ATCC 49405 / DSM 1227 / KCTC 32145 / OM5)	cellular organisms, Bacteria, Pseudomonadota, Alphaproteobacteria, Hyphomicrobiales, Nitrobacteraceae, Afipia, Afipia carboxidovorans
metrans_85254_length_160	sp|B6JH51|NUOI_AFIC5 NADH-quinone oxidoreductase subunit I	Afipia carboxidovorans (strain ATCC 49405 / DSM 1227 / KCTC 32145 / OM5)	504832	nuoI	Afipia carboxidovorans (strain ATCC 49405 / DSM 1227 / KCTC 32145 / OM5)	cellular organisms, Bacteria, Pseudomonadota, Alphaproteobacteria, Hyphomicrobiales, Nitrobacteraceae, Afipia, Afipia carboxidovorans
metrans_88909_length_158	sp|B6JEY9|RPOA_AFIC5 DNA-directed RNA polymerase subunit alpha	Afipia carboxidovorans (strain ATCC 49405 / DSM 1227 / KCTC 32145 / OM5)	504832	rpoA	Afipia carboxidovorans (strain ATCC 49405 / DSM 1227 / KCTC 32145 / OM5)	cellular organisms, Bacteria, Pseudomonadota, Alphaproteobacteria, Hyphomicrobiales, Nitrobacteraceae, Afipia, Afipia carboxidovorans
metrans_90127_length_157	sp|B6JGU8|CLPX_AFIC5 ATP-dependent Clp protease ATP-binding subunit ClpX	Afipia carboxidovorans (strain ATCC 49405 / DSM 1227 / KCTC 32145 / OM5)	504832	clpX	Afipia carboxidovorans (strain ATCC 49405 / DSM 1227 / KCTC 32145 / OM5)	cellular organisms, Bacteria, Pseudomonadota, Alphaproteobacteria, Hyphomicrobiales, Nitrobacteraceae, Afipia, Afipia carboxidovorans
metrans_92419_length_156	sp|B6JGU8|CLPX_AFIC5 ATP-dependent Clp protease ATP-binding subunit ClpX	Afipia carboxidovorans (strain ATCC 49405 / DSM 1227 / KCTC 32145 / OM5)	504832	clpX	Afipia carboxidovorans (strain ATCC 49405 / DSM 1227 / KCTC 32145 / OM5)	cellular organisms, Bacteria, Pseudomonadota, Alphaproteobacteria, Hyphomicrobiales, Nitrobacteraceae, Afipia, Afipia carboxidovorans
metrans_94498_length_155	sp|B6JGW3|NUOD_AFIC5 NADH-quinone oxidoreductase subunit D	Afipia carboxidovorans (strain ATCC 49405 / DSM 1227 / KCTC 32145 / OM5)	504832	nuoD	Afipia carboxidovorans (strain ATCC 49405 / DSM 1227 / KCTC 32145 / OM5)	cellular organisms, Bacteria, Pseudomonadota, Alphaproteobacteria, Hyphomicrobiales, Nitrobacteraceae, Afipia, Afipia carboxidovorans
metrans_102924_length_150	sp|B6JD06|ATPA_AFIC5 ATP synthase subunit alpha	Afipia carboxidovorans (strain ATCC 49405 / DSM 1227 / KCTC 32145 / OM5)	504832	atpA	Afipia carboxidovorans (strain ATCC 49405 / DSM 1227 / KCTC 32145 / OM5)	cellular organisms, Bacteria, Pseudomonadota, Alphaproteobacteria, Hyphomicrobiales, Nitrobacteraceae, Afipia, Afipia carboxidovorans
metrans_103707_length_149	sp|B6JEU3|RL14_AFIC5 Large ribosomal subunit protein uL14	Afipia carboxidovorans (strain ATCC 49405 / DSM 1227 / KCTC 32145 / OM5)	504832	rplN	Afipia carboxidovorans (strain ATCC 49405 / DSM 1227 / KCTC 32145 / OM5)	cellular organisms, Bacteria, Pseudomonadota, Alphaproteobacteria, Hyphomicrobiales, Nitrobacteraceae, Afipia, Afipia carboxidovorans
metrans_103799_length_149	sp|B6JET2|RS10_AFIC5 Small ribosomal subunit protein uS10	Afipia carboxidovorans (strain ATCC 49405 / DSM 1227 / KCTC 32145 / OM5)	504832	rpsJ	Afipia carboxidovorans (strain ATCC 49405 / DSM 1227 / KCTC 32145 / OM5)	cellular organisms, Bacteria, Pseudomonadota, Alphaproteobacteria, Hyphomicrobiales, Nitrobacteraceae, Afipia, Afipia carboxidovorans
metrans_103942_length_149	sp|B6JEV8|SYGA_AFIC5 Glycine--tRNA ligase alpha subunit	Afipia carboxidovorans (strain ATCC 49405 / DSM 1227 / KCTC 32145 / OM5)	504832	glyQ	Afipia carboxidovorans (strain ATCC 49405 / DSM 1227 / KCTC 32145 / OM5)	cellular organisms, Bacteria, Pseudomonadota, Alphaproteobacteria, Hyphomicrobiales, Nitrobacteraceae, Afipia, Afipia carboxidovorans
metrans_105687_length_148	sp|B6JGU8|CLPX_AFIC5 ATP-dependent Clp protease ATP-binding subunit ClpX	Afipia carboxidovorans (strain ATCC 49405 / DSM 1227 / KCTC 32145 / OM5)	504832	clpX	Afipia carboxidovorans (strain ATCC 49405 / DSM 1227 / KCTC 32145 / OM5)	cellular organisms, Bacteria, Pseudomonadota, Alphaproteobacteria, Hyphomicrobiales, Nitrobacteraceae, Afipia, Afipia carboxidovorans
metrans_110078_length_144	sp|B6JES1|RPOC_AFIC5 DNA-directed RNA polymerase subunit beta'	Afipia carboxidovorans (strain ATCC 49405 / DSM 1227 / KCTC 32145 / OM5)	504832	rpoC	Afipia carboxidovorans (strain ATCC 49405 / DSM 1227 / KCTC 32145 / OM5)	cellular organisms, Bacteria, Pseudomonadota, Alphaproteobacteria, Hyphomicrobiales, Nitrobacteraceae, Afipia, Afipia carboxidovorans
metrans_113213_length_142	sp|B6JEU3|RL14_AFIC5 Large ribosomal subunit protein uL14	Afipia carboxidovorans (strain ATCC 49405 / DSM 1227 / KCTC 32145 / OM5)	504832	rplN	Afipia carboxidovorans (strain ATCC 49405 / DSM 1227 / KCTC 32145 / OM5)	cellular organisms, Bacteria, Pseudomonadota, Alphaproteobacteria, Hyphomicrobiales, Nitrobacteraceae, Afipia, Afipia carboxidovorans
metrans_115184_length_141	sp|P19919|DCML_AFIC5 Carbon monoxide dehydrogenase large chain	Afipia carboxidovorans (strain ATCC 49405 / DSM 1227 / KCTC 32145 / OM5)	504832	coxL	Afipia carboxidovorans (strain ATCC 49405 / DSM 1227 / KCTC 32145 / OM5)	cellular organisms, Bacteria, Pseudomonadota, Alphaproteobacteria, Hyphomicrobiales, Nitrobacteraceae, Afipia, Afipia carboxidovorans
metrans_117168_length_140	sp|B6JEU3|RL14_AFIC5 Large ribosomal subunit protein uL14	Afipia carboxidovorans (strain ATCC 49405 / DSM 1227 / KCTC 32145 / OM5)	504832	rplN	Afipia carboxidovorans (strain ATCC 49405 / DSM 1227 / KCTC 32145 / OM5)	cellular organisms, Bacteria, Pseudomonadota, Alphaproteobacteria, Hyphomicrobiales, Nitrobacteraceae, Afipia, Afipia carboxidovorans
metrans_119790_length_138	sp|B6JCC3|MNMA_AFIC5 tRNA-specific 2-thiouridylase MnmA	Afipia carboxidovorans (strain ATCC 49405 / DSM 1227 / KCTC 32145 / OM5)	504832	mnmA	Afipia carboxidovorans (strain ATCC 49405 / DSM 1227 / KCTC 32145 / OM5)	cellular organisms, Bacteria, Pseudomonadota, Alphaproteobacteria, Hyphomicrobiales, Nitrobacteraceae, Afipia, Afipia carboxidovorans
metrans_124960_length_135	sp|B6JD06|ATPA_AFIC5 ATP synthase subunit alpha	Afipia carboxidovorans (strain ATCC 49405 / DSM 1227 / KCTC 32145 / OM5)	504832	atpA	Afipia carboxidovorans (strain ATCC 49405 / DSM 1227 / KCTC 32145 / OM5)	cellular organisms, Bacteria, Pseudomonadota, Alphaproteobacteria, Hyphomicrobiales, Nitrobacteraceae, Afipia, Afipia carboxidovorans
metrans_128670_length_133	sp|B6JER6|RL1_AFIC5 Large ribosomal subunit protein uL1	Afipia carboxidovorans (strain ATCC 49405 / DSM 1227 / KCTC 32145 / OM5)	504832	rplA	Afipia carboxidovorans (strain ATCC 49405 / DSM 1227 / KCTC 32145 / OM5)	cellular organisms, Bacteria, Pseudomonadota, Alphaproteobacteria, Hyphomicrobiales, Nitrobacteraceae, Afipia, Afipia carboxidovorans
metrans_131342_length_131	sp|B6JEY9|RPOA_AFIC5 DNA-directed RNA polymerase subunit alpha	Afipia carboxidovorans (strain ATCC 49405 / DSM 1227 / KCTC 32145 / OM5)	504832	rpoA	Afipia carboxidovorans (strain ATCC 49405 / DSM 1227 / KCTC 32145 / OM5)	cellular organisms, Bacteria, Pseudomonadota, Alphaproteobacteria, Hyphomicrobiales, Nitrobacteraceae, Afipia, Afipia carboxidovorans
metrans_131793_length_131	sp|B6JIP3|PTH_AFIC5 Peptidyl-tRNA hydrolase	Afipia carboxidovorans (strain ATCC 49405 / DSM 1227 / KCTC 32145 / OM5)	504832	pth	Afipia carboxidovorans (strain ATCC 49405 / DSM 1227 / KCTC 32145 / OM5)	cellular organisms, Bacteria, Pseudomonadota, Alphaproteobacteria, Hyphomicrobiales, Nitrobacteraceae, Afipia, Afipia carboxidovorans
metrans_132121_length_131	sp|B6JET7|RS19_AFIC5 Small ribosomal subunit protein uS19	Afipia carboxidovorans (strain ATCC 49405 / DSM 1227 / KCTC 32145 / OM5)	504832	rpsS	Afipia carboxidovorans (strain ATCC 49405 / DSM 1227 / KCTC 32145 / OM5)	cellular organisms, Bacteria, Pseudomonadota, Alphaproteobacteria, Hyphomicrobiales, Nitrobacteraceae, Afipia, Afipia carboxidovorans
metrans_36121_length_227	sp|Q44037|FER1_AFIFE Ferredoxin-1 (Fragment)	Afipia felis	1035	fdxA	Afipia felis	cellular organisms, Bacteria, Pseudomonadota, Alphaproteobacteria, Hyphomicrobiales, Nitrobacteraceae, Afipia
metrans_569_length_954	sp|C4Z9S1|UPP_AGARV Uracil phosphoribosyltransferase	Agathobacter rectalis (strain ATCC 33656 / DSM 3377 / JCM 17463 / KCTC 5835 / VPI 0990)	515619	upp	Agathobacter rectalis (strain ATCC 33656 / DSM 3377 / JCM 17463 / KCTC 5835 / VPI 0990)	cellular organisms, Bacteria, Terrabacteria group, Bacillota, Clostridia, Eubacteriales, Lachnospiraceae, Agathobacter, Agathobacter rectalis
metrans_3120_length_560	sp|C4ZBW8|RSMH1_AGARV Ribosomal RNA small subunit methyltransferase H 1	Agathobacter rectalis (strain ATCC 33656 / DSM 3377 / JCM 17463 / KCTC 5835 / VPI 0990)	515619	rsmH1	Agathobacter rectalis (strain ATCC 33656 / DSM 3377 / JCM 17463 / KCTC 5835 / VPI 0990)	cellular organisms, Bacteria, Terrabacteria group, Bacillota, Clostridia, Eubacteriales, Lachnospiraceae, Agathobacter, Agathobacter rectalis
metrans_8400_length_407	sp|C4ZEK2|CARB_AGARV Carbamoyl phosphate synthase large chain	Agathobacter rectalis (strain ATCC 33656 / DSM 3377 / JCM 17463 / KCTC 5835 / VPI 0990)	515619	carB	Agathobacter rectalis (strain ATCC 33656 / DSM 3377 / JCM 17463 / KCTC 5835 / VPI 0990)	cellular organisms, Bacteria, Terrabacteria group, Bacillota, Clostridia, Eubacteriales, Lachnospiraceae, Agathobacter, Agathobacter rectalis
metrans_73405_length_168	sp|C4ZBS9|RL14_AGARV Large ribosomal subunit protein uL14	Agathobacter rectalis (strain ATCC 33656 / DSM 3377 / JCM 17463 / KCTC 5835 / VPI 0990)	515619	rplN	Agathobacter rectalis (strain ATCC 33656 / DSM 3377 / JCM 17463 / KCTC 5835 / VPI 0990)	cellular organisms, Bacteria, Terrabacteria group, Bacillota, Clostridia, Eubacteriales, Lachnospiraceae, Agathobacter, Agathobacter rectalis
metrans_90405_length_157	sp|C4ZDP0|NTPPA_AGARV dTTP/UTP pyrophosphatase	Agathobacter rectalis (strain ATCC 33656 / DSM 3377 / JCM 17463 / KCTC 5835 / VPI 0990)	515619	EUBREC_3290	Agathobacter rectalis (strain ATCC 33656 / DSM 3377 / JCM 17463 / KCTC 5835 / VPI 0990)	cellular organisms, Bacteria, Terrabacteria group, Bacillota, Clostridia, Eubacteriales, Lachnospiraceae, Agathobacter, Agathobacter rectalis
metrans_122885_length_136	sp|C4ZBT7|RL15_AGARV Large ribosomal subunit protein uL15	Agathobacter rectalis (strain ATCC 33656 / DSM 3377 / JCM 17463 / KCTC 5835 / VPI 0990)	515619	rplO	Agathobacter rectalis (strain ATCC 33656 / DSM 3377 / JCM 17463 / KCTC 5835 / VPI 0990)	cellular organisms, Bacteria, Terrabacteria group, Bacillota, Clostridia, Eubacteriales, Lachnospiraceae, Agathobacter, Agathobacter rectalis
metrans_130357_length_132	sp|C4ZAV7|SYG_AGARV Glycine--tRNA ligase	Agathobacter rectalis (strain ATCC 33656 / DSM 3377 / JCM 17463 / KCTC 5835 / VPI 0990)	515619	glyQS	Agathobacter rectalis (strain ATCC 33656 / DSM 3377 / JCM 17463 / KCTC 5835 / VPI 0990)	cellular organisms, Bacteria, Terrabacteria group, Bacillota, Clostridia, Eubacteriales, Lachnospiraceae, Agathobacter, Agathobacter rectalis
metrans_28807_length_250	sp|P70718|6PGD_AGGAC 6-phosphogluconate dehydrogenase, decarboxylating	Aggregatibacter actinomycetemcomitans	714	gnd	Aggregatibacter actinomycetemcomitans	cellular organisms, Bacteria, Pseudomonadota, Gammaproteobacteria, Pasteurellales, Pasteurellaceae, Aggregatibacter
metrans_45346_length_206	sp|P70718|6PGD_AGGAC 6-phosphogluconate dehydrogenase, decarboxylating	Aggregatibacter actinomycetemcomitans	714	gnd	Aggregatibacter actinomycetemcomitans	cellular organisms, Bacteria, Pseudomonadota, Gammaproteobacteria, Pasteurellales, Pasteurellaceae, Aggregatibacter
metrans_49235_length_199	sp|Q9AL99|MSRAB_AGGAC Peptide methionine sulfoxide reductase MsrA/MsrB	Aggregatibacter actinomycetemcomitans	714	msrAB	Aggregatibacter actinomycetemcomitans	cellular organisms, Bacteria, Pseudomonadota, Gammaproteobacteria, Pasteurellales, Pasteurellaceae, Aggregatibacter
metrans_54037_length_192	sp|P70718|6PGD_AGGAC 6-phosphogluconate dehydrogenase, decarboxylating	Aggregatibacter actinomycetemcomitans	714	gnd	Aggregatibacter actinomycetemcomitans	cellular organisms, Bacteria, Pseudomonadota, Gammaproteobacteria, Pasteurellales, Pasteurellaceae, Aggregatibacter
metrans_54639_length_191	sp|Q2EHL8|MACB_AGGAC Macrolide export ATP-binding/permease protein MacB	Aggregatibacter actinomycetemcomitans	714	macB	Aggregatibacter actinomycetemcomitans	cellular organisms, Bacteria, Pseudomonadota, Gammaproteobacteria, Pasteurellales, Pasteurellaceae, Aggregatibacter
metrans_124244_length_135	sp|O66251|RMLD_AGGAC dTDP-4-dehydrorhamnose reductase	Aggregatibacter actinomycetemcomitans	714	rmlD	Aggregatibacter actinomycetemcomitans	cellular organisms, Bacteria, Pseudomonadota, Gammaproteobacteria, Pasteurellales, Pasteurellaceae, Aggregatibacter
metrans_50_length_2246	sp|Q8UC74|ATPA_AGRFC ATP synthase subunit alpha	Agrobacterium fabrum (strain C58 / ATCC 33970)	176299	atpA	Agrobacterium fabrum (strain C58 / ATCC 33970)	cellular organisms, Bacteria, Pseudomonadota, Alphaproteobacteria, Hyphomicrobiales, Rhizobiaceae, Rhizobium/Agrobacterium group, Agrobacterium, Agrobacterium tumefaciens complex, Agrobacterium fabrum
metrans_2885_length_574	sp|P33452|RPOD_AGRFC RNA polymerase sigma factor RpoD	Agrobacterium fabrum (strain C58 / ATCC 33970)	176299	rpoD	Agrobacterium fabrum (strain C58 / ATCC 33970)	cellular organisms, Bacteria, Pseudomonadota, Alphaproteobacteria, Hyphomicrobiales, Rhizobiaceae, Rhizobium/Agrobacterium group, Agrobacterium, Agrobacterium tumefaciens complex, Agrobacterium fabrum
metrans_3780_length_527	sp|Q8U530|YR5A_AGRFC Uncharacterized protein Atu2659.1	Agrobacterium fabrum (strain C58 / ATCC 33970)	176299	Atu2659.1	Agrobacterium fabrum (strain C58 / ATCC 33970)	cellular organisms, Bacteria, Pseudomonadota, Alphaproteobacteria, Hyphomicrobiales, Rhizobiaceae, Rhizobium/Agrobacterium group, Agrobacterium, Agrobacterium tumefaciens complex, Agrobacterium fabrum
metrans_5065_length_481	sp|Q8UC74|ATPA_AGRFC ATP synthase subunit alpha	Agrobacterium fabrum (strain C58 / ATCC 33970)	176299	atpA	Agrobacterium fabrum (strain C58 / ATCC 33970)	cellular organisms, Bacteria, Pseudomonadota, Alphaproteobacteria, Hyphomicrobiales, Rhizobiaceae, Rhizobium/Agrobacterium group, Agrobacterium, Agrobacterium tumefaciens complex, Agrobacterium fabrum
metrans_7739_length_419	sp|P07545|VIRG_AGRFC Regulatory protein VirG	Agrobacterium fabrum (strain C58 / ATCC 33970)	176299	virG	Agrobacterium fabrum (strain C58 / ATCC 33970)	cellular organisms, Bacteria, Pseudomonadota, Alphaproteobacteria, Hyphomicrobiales, Rhizobiaceae, Rhizobium/Agrobacterium group, Agrobacterium, Agrobacterium tumefaciens complex, Agrobacterium fabrum
metrans_9178_length_395	sp|Q8U9D9|KDPB_AGRFC Potassium-transporting ATPase ATP-binding subunit	Agrobacterium fabrum (strain C58 / ATCC 33970)	176299	kdpB	Agrobacterium fabrum (strain C58 / ATCC 33970)	cellular organisms, Bacteria, Pseudomonadota, Alphaproteobacteria, Hyphomicrobiales, Rhizobiaceae, Rhizobium/Agrobacterium group, Agrobacterium, Agrobacterium tumefaciens complex, Agrobacterium fabrum
metrans_17569_length_307	sp|Q7CU92|CLPB_AGRFC Chaperone protein ClpB	Agrobacterium fabrum (strain C58 / ATCC 33970)	176299	clpB	Agrobacterium fabrum (strain C58 / ATCC 33970)	cellular organisms, Bacteria, Pseudomonadota, Alphaproteobacteria, Hyphomicrobiales, Rhizobiaceae, Rhizobium/Agrobacterium group, Agrobacterium, Agrobacterium tumefaciens complex, Agrobacterium fabrum
metrans_18348_length_302	sp|Q7CU92|CLPB_AGRFC Chaperone protein ClpB	Agrobacterium fabrum (strain C58 / ATCC 33970)	176299	clpB	Agrobacterium fabrum (strain C58 / ATCC 33970)	cellular organisms, Bacteria, Pseudomonadota, Alphaproteobacteria, Hyphomicrobiales, Rhizobiaceae, Rhizobium/Agrobacterium group, Agrobacterium, Agrobacterium tumefaciens complex, Agrobacterium fabrum
metrans_18729_length_299	sp|Q8UKE4|MACB_AGRFC Macrolide export ATP-binding/permease protein MacB	Agrobacterium fabrum (strain C58 / ATCC 33970)	176299	macB	Agrobacterium fabrum (strain C58 / ATCC 33970)	cellular organisms, Bacteria, Pseudomonadota, Alphaproteobacteria, Hyphomicrobiales, Rhizobiaceae, Rhizobium/Agrobacterium group, Agrobacterium, Agrobacterium tumefaciens complex, Agrobacterium fabrum
metrans_19429_length_295	sp|P33452|RPOD_AGRFC RNA polymerase sigma factor RpoD	Agrobacterium fabrum (strain C58 / ATCC 33970)	176299	rpoD	Agrobacterium fabrum (strain C58 / ATCC 33970)	cellular organisms, Bacteria, Pseudomonadota, Alphaproteobacteria, Hyphomicrobiales, Rhizobiaceae, Rhizobium/Agrobacterium group, Agrobacterium, Agrobacterium tumefaciens complex, Agrobacterium fabrum
metrans_21223_length_284	sp|P33452|RPOD_AGRFC RNA polymerase sigma factor RpoD	Agrobacterium fabrum (strain C58 / ATCC 33970)	176299	rpoD	Agrobacterium fabrum (strain C58 / ATCC 33970)	cellular organisms, Bacteria, Pseudomonadota, Alphaproteobacteria, Hyphomicrobiales, Rhizobiaceae, Rhizobium/Agrobacterium group, Agrobacterium, Agrobacterium tumefaciens complex, Agrobacterium fabrum
[truncated: 64,730 more rows]

## Sheet: data_meta
	Sample	Genotype
1	Sample 1	F2
2	Sample 2	Spu
[truncated: 10 more rows]

## Sheet: protein_p
	Spu	Sps	F1	F2
[truncated: 9,683 more rows]

[truncated: 7 more sheets: genus_p, genus_count, pathway_f1, pathway_f2, pathway_sps, pathway_spu, core_meta]
